# Supplementary material for: A Putative Blood-Based Biomarker for Autism Spectrum Disorder-Associated Ileocolitis
Source: Sci Rep. 2016 Oct 21;6:35820. doi: 10.1038/srep35820 (PMC5073317; doi:10.1038/srep35820)
Supplement: Supplementary Table S2 [file srep35820-s2.xlsx]

## Sheet: Sheet1
Table S2	3183 transcripts differentially regulated in peripheral blood in ASDIC+ samples compared to TD controls from the 2nd cohort study.
Group 1:	TD blood
Group 2:	ASD blood
Statistics:	t-test
Data Transformation:	Log Transformed
Gene Identifier	Gene Name	Ratio	Direction	p-value
NM_000170	Glycine dehydrogenase (decarboxylating)	11.24	Up	7.85835e-05
Hs.202313	Transcribed locus	9.66	Down	1.06024e-05
Hs.576557	DA162248 BRAMY2 Homo sapiens cDNA clone BRAMY2022619 5, mRNA sequence	8.96	Up	3.08882e-05
Hs.537451	Transcribed locus	8.59	Down	0.00039485
NM_000897	Homo sapiens leukotriene C4 synthase (LTC4S), transcript variant 2, mRNA.	7.81	Down	8.87253e-06
Hs.565972	Transcribed locus	7.77	Up	0.00020407
NM_020939	Copine V	7.7	Up	5.70065e-05
XR_038557	PREDICTED: Homo sapiens misc_RNA (LOC645381), miscRNA.	7.68	Up	1.81346e-05
Hs.121635	Transcribed locus	7.28	Down	0.00253848
NM_212559	XK, Kell blood group complex subunit-related, X-linked	7.05	Up	0.000137951
NR_024523	Homo sapiens cyclin Y-like pseudogene (LOC641367), non-coding RNA.	6.65	Down	0.000121216
XM_936375	PREDICTED: Homo sapiens hypothetical protein LOC642223 (LOC642223), mRNA.	6.6	Up	0.000184589
NM_182579	Chromosome 1 open reading frame 157	6.58	Up	7.48324e-05
XM_936345	PREDICTED: Homo sapiens similar to T-cell receptor beta chain V region CTL-L17 precursor (LOC642188), mRNA.	6.46	Down	0.000499569
NM_152891	Protease, serine, 33	6.46	Down	0.00295499
XM_927973	PREDICTED: Homo sapiens hypothetical LOC652808 (LOC652808), mRNA.	6.39	Down	0.00052663
NM_206866	BTB and CNC homology 1, basic leucine zipper transcription factor 1	6.37	Down	0.000196993
NM_173491	LSM11, U7 small nuclear RNA associated	6.33	Up	0.000604353
Hs.214491	Transcribed locus	6.33	Up	0.000535486
Hs.583730	Transcribed locus	6.16	Down	0.000867077
NM_014269	ADAM metallopeptidase domain 29	6.13	Up	0.000690681
Hs.459104	AGENCOURT_14556906 NIA Homo sapiens cDNA clone IMAGE:30424836 5, mRNA sequence	6.07	Up	0.000864137
XM_945674	PREDICTED: Homo sapiens similar to unc-93 homolog B1, transcript variant 2 (LOC650274), mRNA.	5.98	Down	0.000138178
NM_080611	Dual specificity phosphatase 15	5.9	Up	7.5746e-05
Hs.574683	Transcribed locus	5.81	Up	0.00202283
Hs.106234	Chromosome 21 open reading frame 130	5.79	Up	0.00122189
XM_928480	PREDICTED: Homo sapiens similar to chromosome 9 open reading frame 36 (LOC645448), mRNA.	5.79	Up	0.000985775
XM_941859	PREDICTED: Homo sapiens similar to ring finger protein 18 (LOC732387), mRNA.	5.67	Up	0.00097971
NM_144991	Chromosome 21 open reading frame 29	5.65	Up	0.00133509
Hs.523705	Transcribed locus	5.65	Down	0.000760389
NM_033334	Nuclear receptor subfamily 6, group A, member 1	5.64	Down	0.000677941
NR_029866	Homo sapiens microRNA 373 (MIR373), microRNA.	5.63	Up	0.00154938
XM_001132979	Hypothetical LOC728924	5.63	Up	0.000916732
NM_004778	G protein-coupled receptor 44	5.57	Down	0.00174332
XM_001721901	Hypothetical protein LOC100128108	5.57	Down	0.000262555
Hs.565917	Transcribed locus	5.57	Down	0.00262688
Hs.552008	Transcribed locus	5.54	Down	0.000972725
NR_002440	Small nucleolar RNA, C/D box 16	5.43	Up	0.000887773
XM_001723461	PREDICTED: Homo sapiens hypothetical protein LOC100127887 (LOC100127887), mRNA.	5.43	Down	0.000710044
NM_017577	GRAM domain containing 1C	5.42	Up	0.00497196
NR_002745	Homo sapiens small nucleolar RNA, C/D box 48 (SNORD48), small nuclear RNA.	5.37	Up	0.00470154
NM_032824	Transmembrane protein 87B	5.37	Up	0.00267994
NM_173573	Chromosome 11 open reading frame 35	5.34	Up	0.000277386
NR_031685	Homo sapiens microRNA 1277 (MIR1277), microRNA.	5.34	Up	0.00332128
XM_001129414	PREDICTED: Homo sapiens similar to protein kinase, DNA-activated, catalytic polypeptide (LOC731751), mRNA.	5.33	Up	0.000288705
NM_153336	Phosphoseryl-tRNA kinase	5.32	Down	0.000940627
NR_030362	Homo sapiens microRNA 632 (MIR632), microRNA.	5.32	Up	0.00139968
XM_001724790	PREDICTED: Homo sapiens hypothetical protein LOC100130575 (LOC100130575), mRNA.	5.28	Up	0.00127351
Hs.449297	Transcribed locus	5.26	Up	0.00029788
NM_152425	PREDICTED: Homo sapiens chromosome X open reading frame 55 (CXorf55), misc RNA.	5.25	Down	0.000258612
XM_927860	PREDICTED: Homo sapiens similar to erythrocyte membrane protein band 4.1 like 4B isoform 2 (LOC644763), mRNA.	5.24	Down	0.00468523
XM_001718131	PREDICTED: Homo sapiens hypothetical protein LOC100128640 (LOC100128640), mRNA.	5.21	Down	0.00027081
NM_005509	Dmx-like 1	5.2	Up	0.00796628
NM_018198	DnaJ (Hsp40) homolog, subfamily C, member 11	5.19	Down	0.000897021
XM_930501	PREDICTED: Homo sapiens similar to Apolipoprotein(a) precursor (Apo(a)) (Lp(a)) (LOC732058), mRNA.	5.17	Down	0.00385642
XM_373338	PREDICTED: Homo sapiens similar to ubiquitin and ribosomal protein S27a precursor (LOC392425), mRNA.	5.17	Up	0.00217209
XM_001718057	PREDICTED: Homo sapiens similar to melanoma antigen (LOC100133313), mRNA.	5.1	Up	0.00256792
XM_930556	PREDICTED: Homo sapiens similar to zinc finger protein 580 (LOC653766), mRNA.	5.07	Up	0.00184774
Hs.538703	Transcribed locus	5.06	Up	0.00366711
NM_001012755	Mitochondrial carrier triple repeat 6	5.05	Up	0.000169158
XR_041273	PREDICTED: Homo sapiens hypothetical protein LOC730100 (LOC730100), miscRNA.	5.05	Down	0.00236322
NR_003002	Homo sapiens small Cajal body-specific RNA 13 (SCARNA13), guide RNA.	5.03	Up	0.00133562
NM_001025493	Homo sapiens chromosome 1 open reading frame 138 (C1orf138), mRNA.	4.93	Up	0.00650641
NM_016188	Actin-like 6B	4.89	Down	0.000747041
NM_016224	Sorting nexin 9	4.87	Down	0.00085293
NM_001011541	Homo sapiens hypothetical locus FLJ25758 (FLJ25758), mRNA.	4.85	Down	0.00500508
XM_928246	Homo sapiens zinc finger protein 618 (ZNF618), mRNA.	4.85	Up	0.00177038
NM_005042	Proline-rich protein HaeIII subfamily 2	4.83	Down	0.000519862
XM_001715215	PREDICTED: Homo sapiens similar to MUC19 (LOC730517), mRNA.	4.82	Up	0.00128031
NM_016412	Insulin-like growth factor 2 antisense	4.81	Down	0.00488151
Hs.577647	Transcribed locus	4.78	Up	0.00280426
Hs.545251	Transcribed locus	4.78	Down	0.00750343
NM_017442	Toll-like receptor 9	4.76	Up	0.0018085
NM_207447	Homo sapiens IFMQ9370 (UNQ9370), mRNA.	4.75	Up	0.00656712
XM_945290	PREDICTED: Homo sapiens hypothetical protein LOC652213 (LOC652213), mRNA.	4.75	Down	0.00665701
NM_018728	Myosin VC	4.75	Up	0.00236498
XM_001721840	PREDICTED: Homo sapiens hypothetical protein LOC100128031 (LOC100128031), mRNA.	4.74	Down	0.00131878
XM_001718691	PREDICTED: Homo sapiens hypothetical LOC100134582 (LOC100134582), mRNA.	4.73	Down	0.00185481
NM_145206	Vesicle transport through interaction with t-SNAREs homolog 1A (yeast)	4.72	Up	0.00167806
XR_037916	PREDICTED: Homo sapiens misc_RNA (LOC100132153), miscRNA.	4.72	Up	0.00358844
XM_001713796	PREDICTED: Homo sapiens hypothetical protein LOC100133517 (LOC100133517), mRNA.	4.71	Down	0.0038241
NM_002249	Potassium intermediate/small conductance calcium-activated channel, subfamily N, member 3	4.7	Down	0.0016708
NM_182616	Chromosome 15 open reading frame 38	4.7	Down	0.0017431
NM_005964	Myosin, heavy chain 10, non-muscle	4.68	Up	0.000802605
NM_001732	Butyrophilin, subfamily 1, member A1	4.68	Up	0.0048789
Hs.561644	Homo sapiens cDNA FLJ37410 fis, clone BRAMY2028593	4.67	Up	0.00331416
NM_198698	Keratin associated protein 12-4	4.65	Up	0.000611801
Hs.566801	Transcribed locus, moderately similar to XP_001092291.1 PREDICTED: hypothetical protein [Macaca mulatta]	4.65	Down	0.00497761
NM_003251	Thyroid hormone responsive (SPOT14 homolog, rat)	4.65	Up	0.00435259
NM_005655	Kruppel-like factor 10	4.64	Down	0.000154705
NM_198447	Golgi transport 1 homolog A (S. cerevisiae)	4.63	Down	0.00103568
Hs.580058	Transcribed locus	4.62	Down	0.00964752
NM_178502	Deltex homolog 3 (Drosophila)	4.62	Up	0.00250359
XM_932794	PREDICTED: Homo sapiens FLJ42875 protein, transcript variant 2 (FLJ42875), mRNA.	4.6	Down	0.00346659
XM_934022	PREDICTED: Homo sapiens chromosome 1 open reading frame 152 (C1orf152), mRNA.	4.58	Up	0.00367213
NM_031461	Cysteine-rich secretory protein LCCL domain containing 1	4.58	Down	0.000707587
XM_931058	PREDICTED: Homo sapiens similar to Succinate dehydrogenase [ubiquinone] flavoprotein subunit, mitochondrial precursor (Fp) (Flavoprotein subunit of complex II), transcript variant 2 (LOC642749), mRNA.	4.56	Up	0.00868748
NM_004797	Adiponectin, C1Q and collagen domain containing	4.53	Down	0.0165337
NM_144973	DENN/MADD domain containing 5B	4.52	Up	0.000129291
NM_006928	Silver homolog (mouse)	4.51	Up	0.00432879
XM_926721	PREDICTED: Homo sapiens hypothetical protein LOC643389 (LOC643389), mRNA.	4.51	Up	0.00375694
Hs.566643	Transcribed locus	4.49	Down	0.0095588
NM_001006121	RNA binding motif protein, Y-linked, family 1, member B	4.45	Up	0.00353759
NM_015526	CAP-GLY domain containing linker protein 3	4.45	Up	0.00843679
NM_003005	Selectin P (granule membrane protein 140kDa, antigen CD62)	4.41	Up	0.00815575
NR_023343	RNA, U4atac small nuclear (U12-dependent splicing)	4.4	Up	0.0221273
Hs.127398	Transcribed locus	4.4	Down	0.008457
Hs.579715	DA717721 NT2RI2 Homo sapiens cDNA clone NT2RI2025693 5, mRNA sequence	4.4	Down	0.00573827
NM_005515	Motor neuron and pancreas homeobox 1	4.39	Up	0.00204057
XM_941979	PREDICTED: Homo sapiens similar to Exocyst complex component Sec15B (LOC652508), mRNA.	4.39	Down	0.00319917
NR_003695	Small nucleolar RNA, C/D box 12B	4.39	Up	0.00609923
NM_001086521	Chromosome 17 open reading frame 89	4.38	Down	0.00843149
NM_139182	Homo sapiens centaurin, delta 1 (CENTD1), transcript variant 2, mRNA.	4.38	Up	0.00232111
Hs.581938	Transcribed locus	4.37	Down	0.00474613
XM_001720069	PREDICTED: Homo sapiens hypothetical protein LOC100131532 (LOC100131532), mRNA.	4.37	Down	0.00122777
XM_940295	Homo sapiens SEC14-like 5 (S. cerevisiae) (SEC14L5), mRNA.	4.36	Up	0.00207846
NM_003817	ADAM metallopeptidase domain 7	4.36	Down	0.000397463
XM_942374	PREDICTED: Homo sapiens hypothetical protein LOC650139, transcript variant 1 (LOC650140), mRNA.	4.36	Up	0.00774502
NM_006821	Acyl-CoA thioesterase 2	4.35	Down	0.00104259
XM_001719211	PREDICTED: Homo sapiens hypothetical protein LOC100134539 (LOC100134539), mRNA.	4.35	Up	0.00610668
XM_938194	PREDICTED: Homo sapiens hypothetical protein LOC127602 (LOC127602), mRNA.	4.34	Down	0.000247849
XR_018076	PREDICTED: Homo sapiens misc_RNA (LOC442181), miscRNA.	4.34	Down	0.00429956
NM_152689	Homo sapiens transmembrane protein 184A (TMEM184A), mRNA.	4.33	Down	0.00115654
NM_032348	Matrix-remodelling associated 8	4.33	Up	0.00110225
NM_173478	Cyclin N-terminal domain containing 1	4.33	Down	0.00487456
Hs.571376	Transcribed locus	4.32	Down	0.0217072
NR_031568	Homo sapiens microRNA 1323 (MIR1323), microRNA.	4.32	Up	0.00361431
NM_001077419	Hypothetical protein FLJ22167	4.31	Up	0.00173107
XM_941189	PREDICTED: Homo sapiens similar to Ras-related C3 botulinum toxin substrate 1 (p21-Rac1) (LOC651919), mRNA.	4.31	Up	0.00289483
Hs.560046	Transcribed locus	4.31	Down	0.0172915
Hs.509267	Transcribed locus	4.31	Down	0.0046617
Hs.308031	Transcribed locus	4.3	Down	0.00975413
Hs.541590	Transcribed locus	4.3	Up	0.0163831
Hs.528854	Transcribed locus	4.3	Down	0.0168456
NR_006881	Homo sapiens small nucleolar RNA, C/D box 3C (SNORD3C), small nucleolar RNA.	4.3	Up	0.0425352
NR_002736	Homo sapiens small nucleolar RNA, C/D box 60 (SNORD60), small nuclear RNA.	4.29	Up	0.00649808
XM_929748	PREDICTED: Homo sapiens similar to neurofibromin (LOC646793), mRNA.	4.29	Up	0.00495453
XR_037532	PREDICTED: Homo sapiens misc_RNA (LOC100129866), miscRNA.	4.29	Up	0.00185796
XM_928851	PREDICTED: Homo sapiens hypothetical protein LOC645875 (LOC645875), mRNA.	4.26	Up	0.00560783
NM_006205	Phosphodiesterase 6H, cGMP-specific, cone, gamma	4.26	Down	0.00439221
XM_940179	PREDICTED: Homo sapiens similar to Homeobox protein Nkx-2.4 (Homeobox protein NKX2.4) (Homeobox protein NK-2 homolog D) (LOC651062), mRNA.	4.25	Down	0.00190167
XM_944469	PREDICTED: Homo sapiens similar to ribosomal protein S3a, transcript variant 4 (LOC648659), mRNA.	4.24	Up	0.00525948
Hs.291377	17000600169456 GRN_PRENEU Homo sapiens cDNA 5, mRNA sequence	4.24	Up	0.00457642
NM_194272	RNA binding protein with multiple splicing 2	4.23	Up	0.00284634
XM_929166	PREDICTED: Homo sapiens hypothetical protein LOC646215 (LOC646215), mRNA.	4.23	Up	0.0153126
XM_939410	PREDICTED: Homo sapiens similar to zinc finger and BTB domain containing 8 opposite strand (LOC650321), mRNA.	4.22	Up	0.00327967
XM_925955	PREDICTED: Homo sapiens hypothetical LOC642278 (LOC642278), mRNA.	4.21	Down	0.00878955
NM_003759	Solute carrier family 4, sodium bicarbonate cotransporter, member 4	4.19	Down	0.00244025
XM_933966	PREDICTED: Homo sapiens similar to similar to Williams Beuren syndrome chromosome region 19, transcript variant 3 (LOC653434), mRNA.	4.19	Up	0.00159283
NM_002980	Secretin receptor	4.19	Up	0.00270503
NM_000670	Alcohol dehydrogenase 4 (class II), pi polypeptide	4.18	Up	0.00209807
NM_019113	Fibroblast growth factor 21	4.18	Down	0.0036702
XR_016704	PREDICTED: Homo sapiens misc_RNA (RPL12P6), miscRNA.	4.17	Down	3.47188e-05
NM_006742	Protein serine kinase H1	4.17	Down	0.0195836
NM_144614	Methyl-CpG binding domain protein 3-like 2	4.17	Down	0.00501459
XM_931307	PREDICTED: Homo sapiens hypothetical protein LOC643094 (LOC643094), mRNA.	4.16	Up	0.00296128
NM_004979	Potassium voltage-gated channel, Shal-related subfamily, member 1	4.16	Up	0.00677614
XM_001716955	PREDICTED: Homo sapiens hypothetical protein LOC100133667 (LOC100133667), mRNA.	4.16	Down	0.00396932
NM_017754	UHRF1 binding protein 1	4.15	Down	0.00413382
XM_372343	PREDICTED: Homo sapiens similar to hCG1991759 (LOC196120), mRNA.	4.15	Up	0.0081471
XM_942405	PREDICTED: Homo sapiens similar to small EDRK-rich factor 1A, telomeric (LOC652765), mRNA.	4.14	Down	0.00838971
XM_001720156	Hypothetical protein LOC100131727	4.14	Up	0.00507911
NM_152498	WD repeat domain 65	4.14	Down	0.0125578
XM_001724089	PREDICTED: Homo sapiens hypothetical protein LOC642987 (FLJ43080), mRNA.	4.14	Up	0.0053981
NM_000215	Janus kinase 3 (a protein tyrosine kinase, leukocyte)	4.14	Down	0.00947936
XM_929154	PREDICTED: Homo sapiens hypothetical protein LOC646198 (LOC646198), mRNA.	4.13	Up	0.00857049
NR_015430	Homo sapiens chromosome 14 open reading frame 64 (C14orf64), non-coding RNA.	4.12	Up	0.0173584
XM_001726989	PREDICTED: Homo sapiens similar to kelch-like 5 (Drosophila) (LOC284890), mRNA.	4.12	Down	0.00202502
NM_004784	N-deacetylase/N-sulfotransferase (heparan glucosaminyl) 3	4.12	Up	0.00348425
XR_040615	PREDICTED: Homo sapiens hCG1646718 (LOC645739), miscRNA.	4.12	Up	0.0133524
Hs.519206	Hypothetical gene supported by AK130861	4.12	Down	0.0110877
XM_001715331	PREDICTED: Homo sapiens hypothetical LOC730105 (LOC730105), mRNA.	4.11	Up	0.00182013
XM_943530	PREDICTED: Homo sapiens hypothetical protein LOC648974 (LOC648974), mRNA.	4.11	Up	0.0052858
XM_927444	PREDICTED: Homo sapiens similar to COBW domain containing 3 (LOC644267), mRNA.	4.1	Down	0.00297455
NM_176677	Hypothetical protein FLJ36208	4.09	Up	0.00335003
XM_938041	PREDICTED: Homo sapiens similar to retinitis pigmentosa 1-like 1 (LOC648963), mRNA.	4.09	Down	0.0143985
XM_926060	IQ motif and ankyrin repeat domain-containing protein LOC642574	4.09	Down	0.00543208
NM_173857	Vomeronasal 1 receptor 4	4.09	Down	0.0162634
NM_058199	Homo sapiens olfactomedin 1 (OLFM1), transcript variant 3, mRNA.	4.08	Down	0.00809654
XM_929815	PREDICTED: Homo sapiens hypothetical protein LOC646858 (LOC646858), mRNA.	4.07	Up	0.00363014
NM_004660	DEAD (Asp-Glu-Ala-Asp) box polypeptide 3, Y-linked	4.07	Up	0.0154667
XM_928034	PREDICTED: Homo sapiens similar to H3 histone, family 3B (LOC644950), mRNA.	4.07	Down	0.0105018
Hs.580229	AV735490 CB Homo sapiens cDNA clone CBFBDD05 5, mRNA sequence	4.07	Up	0.000754544
NM_144620	Leucine rich repeat containing 39	4.06	Up	0.00168411
NR_030527	Homo sapiens microRNA 765 (MIR765), microRNA.	4.06	Up	0.00175436
XM_929328	PREDICTED: Homo sapiens transcription elongation factor B polypeptide 3C-like 2 (TCEB3CL2), mRNA.	4.06	Up	0.00451379
XM_941855	PREDICTED: Homo sapiens similar to hypothetical protein FLJ36492 (LOC652418), mRNA.	4.05	Up	0.00305594
XM_944159	PREDICTED: Homo sapiens hypothetical LOC654106 (LOC654106), mRNA.	4.04	Up	0.0131891
Hs.540805	Transcribed locus	4.04	Up	0.012285
XM_928745	FLJ00409 protein	4.04	Down	0.00325839
NR_031691	Homo sapiens microRNA 1278 (MIR1278), microRNA.	4.03	Down	0.003231
NM_144614	Methyl-CpG binding domain protein 3-like 2	4.03	Up	0.00351232
NM_182515	Zinc finger protein 714	4.03	Down	0.00606855
NR_031744	Homo sapiens microRNA 2052 (MIR2052), microRNA.	4.03	Down	0.00217052
Hs.571151	AV705309 ADB Homo sapiens cDNA clone ADBBWE05 5, mRNA sequence	4.02	Up	0.00785496
XM_930805	PREDICTED: Homo sapiens hypothetical protein LOC642426 (LOC642426), mRNA.	4.02	Up	0.0041298
XR_037191	PREDICTED: Homo sapiens misc_RNA (LOC100132217), miscRNA.	4.01	Down	0.000718474
XM_932049	PREDICTED: Homo sapiens hypothetical LOC648993 (LOC648993), mRNA.	4.01	Up	0.0126967
NM_033403	Doublecortin-like kinase 3	4	Down	0.015311
NM_000608	Orosomucoid 1	4	Up	0.0445621
NR_003940	Homo sapiens small nucleolar RNA, C/D box 80 (SNORD80), small nucleolar RNA.	3.99	Up	0.0112496
NM_001563	Interphotoreceptor matrix proteoglycan 1	3.99	Up	0.000521799
NM_015345	Dishevelled associated activator of morphogenesis 2	3.99	Up	0.0173557
Hs.542356	Transcribed locus	3.99	Up	0.0112382
Hs.544465	Transcribed locus	3.99	Down	0.00861904
XR_038897	PREDICTED: Homo sapiens misc_RNA (LOC100130079), miscRNA.	3.99	Down	0.00904811
Hs.520436	Transcribed locus	3.99	Up	0.00457318
Hs.552297	Transcribed locus	3.98	Up	0.00798594
NM_005649	Zinc finger protein 354A	3.98	Up	0.0337866
NM_016231	Nemo-like kinase	3.97	Up	0.00706477
Hs.170701	Transcribed locus	3.97	Up	0.00954588
NM_018375	Solute carrier family 39 (zinc transporter), member 9	3.97	Down	0.00616119
XM_001715132	PREDICTED: Homo sapiens hypothetical protein LOC100132403 (LOC100132403), mRNA.	3.96	Down	0.00264303
XM_933959	PREDICTED: Homo sapiens hypothetical LOC646823 (LOC646823), mRNA.	3.95	Up	0.00455473
NM_198996	Lipase, member I	3.95	Up	0.0049248
NM_001730	Kruppel-like factor 5 (intestinal)	3.95	Up	0.005427
Hs.547601	Full length insert cDNA clone YZ84G08	3.94	Down	0.0146693
XM_498955	PREDICTED: Homo sapiens hypothetical gene supported by BC034933; BC068085 (LOC440995), mRNA.	3.94	Up	0.0129703
XM_001714306	PREDICTED: Homo sapiens similar to hCG1736128 (LOC730058), mRNA.	3.94	Down	0.00278886
Hs.126468	Transcribed locus	3.93	Up	0.00849796
NM_007332	Transient receptor potential cation channel, subfamily A, member 1	3.93	Down	0.00692962
NM_001012415	Spermatogenesis and oogenesis specific basic helix-loop-helix 1	3.92	Up	0.00101628
XM_001713715	PREDICTED: Homo sapiens hypothetical protein LOC100133916 (LOC100133916), mRNA.	3.92	Down	0.00838181
NM_001646	Apolipoprotein C-IV	3.91	Down	0.00704473
XR_041450	PREDICTED: Homo sapiens misc_RNA (MGC39821), miscRNA.	3.91	Down	0.00705691
NR_029887	Homo sapiens microRNA 328 (MIR328), microRNA.	3.91	Up	0.00276904
Hs.538176	Transcribed locus	3.91	Down	0.011651
NM_005267	Gap junction protein, alpha 8, 50kDa	3.9	Down	0.00386905
NM_018059	Ras association and DIL domains	3.9	Up	0.00626168
XM_938315	PREDICTED: Homo sapiens similar to Zinc finger protein 92 (Zfp-92) (LOC649248), mRNA.	3.9	Down	0.0129407
NR_029898	Homo sapiens microRNA 339 (MIR339), microRNA.	3.9	Up	0.0133793
NM_194449	PH domain and leucine rich repeat protein phosphatase	3.89	Up	0.0115269
NR_006882	Homo sapiens small nucleolar RNA, C/D box 3D (SNORD3D), small nucleolar RNA.	3.89	Up	0.00417417
NM_003700	Olfactory receptor, family 2, subfamily D, member 2	3.89	Down	0.0065924
NM_001101320	Serpin peptidase inhibitor, clade E (nexin, plasminogen activator inhibitor type 1), member 3	3.88	Up	0.00288812
Hs.555247	Transcribed locus	3.88	Down	0.00678204
NM_032120	Chromosome 7 open reading frame 64	3.87	Down	0.0131654
NR_030166	Homo sapiens microRNA 491 (MIR491), microRNA.	3.87	Down	0.00458329
Hs.552087	CDNA clone IMAGE:5922621	3.87	Up	0.00913396
NR_030297	Homo sapiens microRNA 571 (MIR571), microRNA.	3.87	Up	0.0119487
NM_012451	Synaptogyrin 4	3.87	Up	0.00177254
XM_942774	PREDICTED: Homo sapiens hypothetical protein LOC642176 (LOC642176), mRNA.	3.87	Up	0.00228642
Hs.192506	Transcribed locus	3.87	Up	0.0130219
XM_926037	PREDICTED: Homo sapiens similar to phosphodiesterase 4D interacting protein isoform 2 (LOC727942), mRNA.	3.86	Up	0.0107659
XM_212326	PREDICTED: Homo sapiens hypothetical LOC286478 (LOC286478), mRNA.	3.86	Up	0.0121657
NM_001008747	Similar to CTAGE6	3.86	Up	0.00258311
XM_001726848	PREDICTED: Homo sapiens similar to hCG1999107 (LOC100134708), mRNA.	3.86	Up	0.00539124
NR_002576	Small nucleolar RNA, H/ACA box 21	3.85	Up	0.00633146
NM_148894	Biorientation of chromosomes in cell division 1-like	3.85	Up	0.0251369
XM_942437	PREDICTED: Homo sapiens similar to otoancorin isoform 2 (LOC652784), mRNA.	3.85	Up	0.00646739
XM_927881	PREDICTED: Homo sapiens similar to T-box 1 isoform C (LOC644785), mRNA.	3.85	Up	0.0118295
Hs.430335	QV0-HT0398-210100-096-c03 HT0398 Homo sapiens cDNA, mRNA sequence	3.84	Up	0.0129345
XR_015891	PREDICTED: Homo sapiens misc_RNA (LOC728901), miscRNA.	3.84	Up	0.00613123
XR_037194	PREDICTED: Homo sapiens misc_RNA (LOC100132857), partial miscRNA.	3.84	Up	0.00572478
NM_145017	Chromosome 11 open reading frame 66	3.83	Down	0.0062658
XM_001721212	Similar to FLJ00274 protein	3.83	Up	0.00101035
XR_019435	PREDICTED: Homo sapiens misc_RNA (LOC343515), miscRNA.	3.82	Down	0.0122753
Hs.554478	Transcribed locus	3.82	Up	0.00168836
Hs.559121	Transcribed locus, strongly similar to NP_006393.2 hepatitis B virus x-interacting protein [Homo sapiens]	3.82	Down	0.0148475
XM_001715275	Similar to hCG1646049	3.82	Up	0.00125658
NM_033179	Olfactory receptor, family 51, subfamily B, member 4	3.82	Down	0.0140558
Hs.127874	Transcribed locus	3.82	Down	0.013784
Hs.495041	zu50f04.r1 Soares ovary tumor NbHOT Homo sapiens cDNA clone IMAGE:741439 5 similar to gb:M12959 T-CELL RECEPTOR ALPHA CHAIN C REGION (HUMAN);, mRNA sequence	3.82	Down	0.00539418
XM_941677	PREDICTED: Homo sapiens similar to Heterogeneous nuclear ribonucleoprotein A1 (Helix-destabilizing protein) (Single-strand RNA-binding protein) (hnRNP core protein A1) (HDP) (LOC652265), mRNA.	3.81	Down	0.0133386
XM_942306	PREDICTED: Homo sapiens hypothetical protein LOC652697 (LOC652697), mRNA.	3.8	Up	0.0124636
Hs.558271	CD58 T3 protein	3.8	Down	0.0128864
NR_031718	Homo sapiens microRNA 1537 (MIR1537), microRNA.	3.8	Down	0.0190557
NR_029842	Homo sapiens microRNA 301a (MIR301A), microRNA.	3.8	Up	0.00584392
Hs.550960	Transcribed locus	3.8	Up	0.00688933
Hs.582550	Transcribed locus	3.8	Down	0.0262956
XM_372954	PREDICTED: Homo sapiens hypothetical LOC391429 (LOC391429), mRNA.	3.79	Down	0.0311055
XR_039139	PREDICTED: Homo sapiens misc_RNA (LOC650860), miscRNA.	3.79	Down	0.0057829
NM_007037	ADAM metallopeptidase with thrombospondin type 1 motif, 8	3.79	Up	0.0223848
XM_942278	PREDICTED: Homo sapiens FLJ34306 protein (FLJ34306), mRNA.	3.78	Down	0.0082088
NM_130784	Synaptonemal complex central element protein 1	3.78	Up	0.00439598
NM_001004467	Olfactory receptor, family 10, subfamily J, member 3	3.78	Up	0.00242734
NR_030373	Homo sapiens microRNA 643 (MIR643), microRNA.	3.78	Up	0.00950597
XM_001726743	PREDICTED: Homo sapiens hypothetical protein LOC100133045 (LOC100133045), mRNA.	3.77	Down	0.00451139
XM_934955	PREDICTED: Homo sapiens similar to AT rich interactive domain 1B (SWI1-like) isoform 1, transcript variant 2 (LOC645070), mRNA.	3.77	Up	0.00339302
XM_927249	PREDICTED: Homo sapiens similar to prostaglandin E receptor 4, subtype EP4; PGE receptor, EP4 subtype; prostaglandin E2 receptor (LOC442421), mRNA.	3.77	Up	0.00718592
NM_001007026	Atrophin 1	3.77	Up	0.00688725
XR_037156	PREDICTED: Homo sapiens misc_RNA (LOC100133120), miscRNA.	3.75	Up	0.00744358
XM_931187	PREDICTED: Homo sapiens hypothetical protein LOC642950 (LOC642950), mRNA.	3.75	Down	0.00969827
NM_021818	Salvador homolog 1 (Drosophila)	3.75	Up	0.00134259
XM_926315	PREDICTED: Homo sapiens similar to zinc finger protein 317 (LOC642936), mRNA.	3.75	Down	0.0154241
XM_926449	PREDICTED: Homo sapiens similar to chromosome 6 open reading frame 148 (LOC653194), mRNA.	3.75	Down	0.0118326
XM_942373	PREDICTED: Homo sapiens similar to Rab GTPase binding effector protein 2 (Rabaptin-5beta) (LOC652743), mRNA.	3.75	Up	0.00617136
Hs.434957	Transcribed locus	3.75	Up	0.0152846
NM_152753	Signal peptide, CUB domain, EGF-like 3	3.74	Down	0.00094116
XR_001071	PREDICTED: Homo sapiens hypothetical LOC497256 (LOC497256), misc RNA.	3.74	Down	0.00680902
NM_016492	RAN guanine nucleotide release factor	3.73	Up	0.0122359
NM_182854	Sorting nexin 20	3.73	Down	0.00022732
XM_001726473	PREDICTED: Homo sapiens VLGN1945 (LOC646513), mRNA.	3.73	Down	0.00665099
Hs.570229	602145539F1 NIH_MGC_48 Homo sapiens cDNA clone IMAGE:4309424 5, mRNA sequence	3.73	Up	0.0196289
XM_926138	PREDICTED: Homo sapiens similar to maternal G10 transcript (LOC642685), mRNA.	3.72	Up	0.00840669
NM_198492	C-type lectin domain family 4, member G	3.72	Down	0.00676827
Hs.149495	Transcribed locus	3.72	Down	0.015175
XM_943334	PREDICTED: Homo sapiens chromosome 10 open reading frame 128, transcript variant 5 (C10orf128), mRNA.	3.72	Down	0.00475828
Hs.580154	Transcribed locus	3.72	Down	0.020313
NM_014927	Connector enhancer of kinase suppressor of Ras 2	3.72	Down	0.00130136
NR_003140	Homo sapiens small nucleolar RNA, C/D box 117 (SNORD117), small nucleolar RNA.	3.71	Up	0.0141582
XM_929525	PREDICTED: Homo sapiens similar to LanC lantibiotic synthetase component C-like 3 (LOC646589), mRNA.	3.71	Up	0.00923245
XR_016371	PREDICTED: Homo sapiens misc_RNA (LOC642617), miscRNA.	3.71	Down	0.0114362
Hs.12535	Transcribed locus	3.71	Up	0.00985935
NR_031630	Homo sapiens microRNA 548l (MIR548L), microRNA.	3.71	Up	0.00633836
NM_001045475	Homo sapiens hypothetical protein LOC401387 (LOC401387), mRNA.	3.71	Up	0.00538657
Hs.566937	Transcribed locus	3.71	Down	0.00486596
Hs.565491	Transcribed locus	3.7	Down	0.00748332
XR_040828	PREDICTED: Homo sapiens chromosome 22 open reading frame 37 (C22orf37), miscRNA.	3.7	Down	0.0223262
NM_007235	Exportin, tRNA (nuclear export receptor for tRNAs)	3.7	Down	0.00337408
NM_003023	SH3-domain binding protein 2	3.7	Down	0.00280511
XR_015877	PREDICTED: Homo sapiens misc_RNA (LOC728850), miscRNA.	3.7	Up	0.00411427
XM_939710	PREDICTED: Homo sapiens similar to anaphase-promoting complex subunit 2 (LOC650621), mRNA.	3.7	Up	0.0204555
Hs.572013	Transcribed locus, strongly similar to NP_989591.1 CUG triplet repeat, RNA binding protein 2 [Gallus gallus]	3.69	Down	0.0194378
NM_080617	Cerebellin 4 precursor	3.68	Down	0.00531728
XM_001713741	SPANX family, member B2	3.68	Down	0.0067119
NM_207502	Homo sapiens chromosome 6 open reading frame 122 (C6orf122), mRNA.	3.68	Down	0.00690211
XM_926999	PREDICTED: Homo sapiens hypothetical protein LOC643700 (LOC643700), mRNA.	3.67	Up	0.016163
NM_020411	X antigen family, member 1D	3.67	Up	0.019968
Hs.577646	Transcribed locus	3.66	Up	0.00944779
Hs.584291	Transcribed locus	3.66	Down	0.0138448
NM_004447	Epidermal growth factor receptor pathway substrate 8	3.66	Down	0.0176722
XM_927114	PREDICTED: Homo sapiens hypothetical protein LOC643837 (LOC643837), mRNA.	3.65	Up	0.00519734
NM_012445	Spondin 2, extracellular matrix protein	3.65	Down	0.0261423
XM_942591	PREDICTED: Homo sapiens similar to SAPS domain family member 2 (LOC652875), mRNA.	3.65	Up	0.0216256
NM_005086	Sarcospan (Kras oncogene-associated gene)	3.64	Up	0.00695861
XM_928690	PREDICTED: Homo sapiens hypothetical protein LOC645681 (LOC645681), mRNA.	3.64	Up	0.0107795
NM_001100	Actin, alpha 1, skeletal muscle	3.64	Down	0.00553546
NR_003721	Homo sapiens casein alpha s2-like B (CSN1S2B), non-coding RNA.	3.64	Down	0.00489508
NM_145702	Tigger transposable element derived 1	3.64	Down	0.00322673
Hs.580417	fg05g09.y1 Human Iris cDNA (Normalized): fg Homo sapiens cDNA clone fg05g09 5, mRNA sequence	3.64	Up	0.0344067
NR_002804	Homo sapiens sialic acid binding Ig-like lectin, pseudogene 3 (SIGLECP3), non-coding RNA.	3.64	Down	0.00888479
XM_941768	PREDICTED: Homo sapiens similar to voltage-gated sodium channel type V alpha isoform b (LOC652341), mRNA.	3.64	Up	0.0211003
NM_004598	Sparc/osteonectin, cwcv and kazal-like domains proteoglycan (testican) 1	3.63	Down	0.00656868
NM_004998	Myosin IE	3.62	Up	0.0159476
Hs.332980	Transcribed locus	3.62	Down	0.0276951
XM_001720754	PREDICTED: Homo sapiens hypothetical protein LOC100130536 (LOC100130536), mRNA.	3.61	Down	0.00881345
NM_020356	Cas scaffolding protein family member 4	3.61	Down	0.0119903
XM_944193	PREDICTED: Homo sapiens hypothetical protein LOC650427 (LOC650427), mRNA.	3.61	Up	0.0202241
XM_927780	PREDICTED: Homo sapiens similar to SET domain and mariner transposase fusion gene (LOC644679), mRNA.	3.61	Down	0.0201491
NM_024794	Epoxide hydrolase 3	3.6	Down	0.0143542
XR_016651	PREDICTED: Homo sapiens misc_RNA (LOC338598), miscRNA.	3.6	Up	0.00496541
NR_002589	Homo sapiens small nucleolar RNA, C/D box 51 (SNORD51), small nuclear RNA.	3.6	Up	0.00831331
XM_001726059	PREDICTED: Homo sapiens zinc finger protein 728 (ZNF728), mRNA.	3.6	Up	0.0126149
NM_020923	Zinc finger, DBF-type containing 2	3.6	Down	0.00426159
Hs.553019	CDNA clone IMAGE:4825783	3.6	Up	0.0104057
Hs.436661	Transcribed locus	3.6	Down	0.021509
XR_017217	Similar to YY1 transcription factor	3.6	Down	0.0229139
NR_030714	Homo sapiens microRNA 629 (MIR629), microRNA.	3.59	Up	0.00396358
XM_936295	PREDICTED: Homo sapiens hypothetical protein LOC642149 (LOC642149), mRNA.	3.59	Up	0.00341113
NM_173700	Homo sapiens BCL6 co-repressor-like 2 (BCORL2), mRNA.	3.59	Up	0.0147201
NM_001008727	Zinc finger protein 121	3.59	Down	0.0473273
NM_001011700	Mitochondrial coiled-coil domain 1	3.58	Down	0.0147944
XM_944331	PREDICTED: Homo sapiens hypothetical LOC650689 (LOC650689), mRNA.	3.58	Up	0.0146803
XM_293449	PREDICTED: Homo sapiens similar to chromosome Y open reading frame 16 (LOC646303), mRNA.	3.58	Down	0.0143
Hs.555200	Homo sapiens PRO2591 mRNA, complete cds	3.57	Down	0.0157472
XM_927629	PREDICTED: Homo sapiens similar to chondroitin beta1,4 N-acetylgalactosaminyltransferase 2 (LOC644504), mRNA.	3.57	Down	0.0251299
NM_138813	ATPase, class I, type 8B, member 3	3.57	Down	0.00100279
XM_945433	PREDICTED: Homo sapiens hypothetical protein LOC388948, transcript variant 1 (LOC388948), mRNA.	3.57	Down	0.00125766
XM_943030	PREDICTED: Homo sapiens hypothetical protein LOC647797 (LOC647797), mRNA.	3.57	Up	0.0124388
XR_018904	PREDICTED: Homo sapiens misc_RNA (LOC400836), miscRNA.	3.57	Up	0.0168839
XM_001713732	PREDICTED: Homo sapiens hypothetical protein LOC100133835, transcript variant 2 (LOC100133835), mRNA.	3.57	Down	0.0184088
XM_001716306	PREDICTED: Homo sapiens hypothetical LOC100130951 (LOC100130951), mRNA.	3.57	Down	0.00398576
NM_019023	Protein arginine methyltransferase 7	3.57	Down	0.018435
XM_930008	Homo sapiens similar to GAGE-2 protein (G antigen 2) (LOC645037), mRNA.	3.56	Up	0.0154225
NM_199183	Testis serine protease 5	3.56	Down	0.0209576
Hs.14032	Transcribed locus	3.55	Up	0.00858084
NM_006085	3(2), 5-bisphosphate nucleotidase 1	3.55	Down	0.0458583
NR_002314	Homo sapiens hypothetical FLJ40434 (FLJ40434), non-coding RNA.	3.55	Down	0.014226
XM_001723926	PREDICTED: Homo sapiens hypothetical protein FLJ10489 (FLJ10489), mRNA.	3.55	Up	0.00146613
NR_004405	Homo sapiens laminin, beta 2-like (LAMB2L), non-coding RNA.	3.55	Up	0.00567348
Hs.456944	Hypothetical protein LOC100128905	3.55	Up	0.0267705
XM_939253	PREDICTED: Homo sapiens similar to Ovarian cancer-related protein 10-2 (OVC10-2) (LOC654096), mRNA.	3.55	Up	0.0109526
NM_138573	Neuregulin 4	3.55	Up	0.0327999
Hs.334275	Transcribed locus	3.55	Down	0.00925646
XM_933601	PREDICTED: Homo sapiens hypothetical protein LOC646422 (LOC646422), mRNA.	3.54	Down	0.0117302
Hs.561786	yc87e04.s1 Soares infant brain 1NIB Homo sapiens cDNA clone IMAGE:22762 3, mRNA sequence	3.54	Up	0.0171868
XM_944399	PREDICTED: Homo sapiens hypothetical protein LOC650869 (LOC650869), mRNA.	3.54	Up	0.00889116
NM_020747	Zinc finger protein 608	3.54	Up	0.0034486
XM_942026	PREDICTED: Homo sapiens hypothetical protein MGC22014 (MGC22014), mRNA.	3.53	Up	0.00626096
NM_020195	Short chain dehydrogenase/reductase family 39U, member 1	3.53	Down	0.0145968
NM_005478	Insulin-like 5	3.53	Down	0.0039284
XM_373491	PREDICTED: Homo sapiens hypothetical LOC387756 (LOC387756), mRNA.	3.53	Up	0.00963768
XM_930444	PREDICTED: Homo sapiens similar to TP53TG3 protein, transcript variant 2 (LOC729355), mRNA.	3.53	Down	0.0102964
NM_198472	Chromosome 10 open reading frame 125	3.53	Down	0.011238
Hs.568618	Transcribed locus, strongly similar to XP_001715767.1 PREDICTED: hypothetical protein [Homo sapiens]	3.53	Down	0.0121125
NM_031936	G protein-coupled receptor 61	3.52	Down	0.0092963
XM_928030	PREDICTED: Homo sapiens similar to peptidylglycine alpha-amidating monooxygenase COOH-terminal interactor (LOC644943), mRNA.	3.52	Down	0.0180645
XM_001128984	PREDICTED: Homo sapiens hypothetical LOC728362 (LOC728362), mRNA.	3.52	Up	0.0305907
XM_001133314	PREDICTED: Homo sapiens similar to hCG2040098 (LOC729878), mRNA.	3.52	Up	0.00378304
NM_001014797	Potassium large conductance calcium-activated channel, subfamily M, alpha member 1	3.52	Up	0.00812158
Hs.213372	Transcribed locus	3.51	Down	0.0089416
NM_017688	B-box and SPRY domain containing	3.51	Up	0.0108731
NM_001008489	Kelch-like 23 (Drosophila)	3.51	Up	0.00690095
XM_001725264	PREDICTED: Homo sapiens hypothetical protein LOC100133286 (LOC100133286), mRNA.	3.51	Up	0.00530968
XM_001721631	PREDICTED: Homo sapiens hypothetical protein LOC100129677 (LOC100129677), mRNA.	3.51	Down	0.0156559
XM_936241	PREDICTED: Homo sapiens similar to Syntaxin-5 (LOC642105), mRNA.	3.51	Down	0.0180796
XM_495937	PREDICTED: Homo sapiens similar to hypothetical protein FLJ33915, transcript variant 1 (LOC653197), mRNA.	3.51	Up	0.0232267
NM_001007241	Glycoprotein 2 (zymogen granule membrane)	3.5	Down	0.015939
NM_152437	Zinc finger protein 664	3.5	Up	0.0065169
NM_178172	Glycosylphosphatidylinositol anchored high density lipoprotein binding protein 1	3.5	Down	0.00826279
XM_926216	PREDICTED: Homo sapiens similar to protein kinase CHK2 isoform b (LOC642809), mRNA.	3.5	Up	0.0227595
NM_138960	TGFB-induced factor homeobox 2-like, X-linked	3.5	Down	0.0159708
XM_001721369	PREDICTED: Homo sapiens hypothetical protein LOC100130037 (LOC100130037), mRNA.	3.49	Up	0.0120043
NM_153689	Chromosome 2 open reading frame 69	3.49	Up	0.035239
Hs.26579	Transcribed locus	3.49	Up	0.0238565
XM_928094	PREDICTED: Homo sapiens similar to Dynamin-1 (D100) (Dynamin, brain) (B-dynamin) (LOC729197), mRNA.	3.49	Up	0.0113699
Hs.570139	DA266249 BRCAN2 Homo sapiens cDNA clone BRCAN2019653 5, mRNA sequence	3.49	Down	0.00618399
XM_930109	PREDICTED: Homo sapiens hypothetical protein LOC644075 (LOC644075), mRNA.	3.49	Down	0.0281006
XM_499450	PREDICTED: Homo sapiens postmeiotic segregation increased 2-like 11 (PMS2L11), mRNA.	3.48	Down	0.0151877
NM_017639	Dachsous 2 (Drosophila)	3.48	Up	0.00855933
NR_002739	Homo sapiens small nucleolar RNA, C/D box 56 (SNORD56), small nuclear RNA.	3.48	Up	0.00968263
NM_019901	Homo sapiens ATP-binding cassette, sub-family C (CFTR/MRP), member 1 (ABCC1), transcript variant 6, mRNA.	3.48	Down	0.00639018
XM_942604	PREDICTED: Homo sapiens similar to Grp94 neighboring nucleotidase (LOC652883), mRNA.	3.48	Up	0.0198364
NM_175767	Interleukin 6 signal transducer (gp130, oncostatin M receptor)	3.47	Up	0.0157758
Hs.126593	Transcribed locus	3.47	Up	0.00620598
Hs.566864	Transcribed locus	3.47	Down	0.0221404
Hs.576887	Transcribed locus	3.47	Up	0.0234351
Hs.540958	Homo sapiens cDNA FLJ41926 fis, clone PERIC2003834	3.47	Up	0.00964216
NM_006632	Solute carrier family 17 (sodium phosphate), member 3	3.47	Down	0.0115401
NM_001401	Lysophosphatidic acid receptor 1	3.47	Down	7.48169e-05
XM_940673	PREDICTED: Homo sapiens similar to Nicotinamide phosphoribosyltransferase (NAmPRTase) (Nampt) (Pre-B cell enhancing factor) (Pre-B-cell colony-enhancing factor 1) (LOC651511), mRNA.	3.47	Up	0.0195014
XM_943768	PREDICTED: Homo sapiens hypothetical protein LOC649557 (LOC649557), mRNA.	3.47	Down	0.027839
NM_006751	Sperm specific antigen 2	3.46	Down	0.0056572
NM_144992	Von Willebrand factor A domain containing 3B	3.46	Up	0.0271473
NM_001813	Centromere protein E, 312kDa	3.46	Down	0.0122173
Hs.177654	Transcribed locus	3.46	Up	0.0111356
NM_172207	Calcium/calmodulin-dependent protein kinase kinase 1, alpha	3.46	Up	0.00314872
Hs.583554	602564836F1 NIH_MGC_77 Homo sapiens cDNA clone IMAGE:4689465 5, mRNA sequence	3.45	Up	0.0280974
XM_936545	PREDICTED: Homo sapiens similar to F33H2.2 (LOC647481), mRNA.	3.45	Down	0.0171129
XM_379817	PREDICTED: Homo sapiens hypothetical protein MGC13098 (MGC13098), mRNA.	3.45	Up	0.0193426
XM_940129	PREDICTED: Homo sapiens similar to protein immuno-reactive with anti-PTH polyclonal antibodies (LOC651017), mRNA.	3.44	Up	0.00817927
NR_004389	Small nucleolar RNA, H/ACA box 16B	3.44	Down	0.00689881
Hs.563991	Transcribed locus	3.44	Down	0.00789157
NR_022008	Homo sapiens Prader-Willi/Angelman syndrome-5 (PAR5), non-coding RNA.	3.44	Up	0.0220175
XM_933056	PREDICTED: Homo sapiens hypothetical protein LOC645687 (LOC645687), mRNA.	3.44	Up	0.0069722
NM_173637	Solute carrier family 25, member 41	3.43	Up	0.0156363
NR_003232	Homo sapiens small nucleolar RNA, C/D box 113-4 (SNORD113-4), small nucleolar RNA.	3.43	Down	0.0153243
NR_003317	Homo sapiens small nucleolar RNA, C/D box 116-2 (SNORD116-2), small nucleolar RNA.	3.42	Down	0.0145665
NR_003069	Homo sapiens small nucleolar RNA, C/D box 88C (SNORD88C), small nucleolar RNA.	3.42	Up	0.0119941
XM_943150	PREDICTED: Homo sapiens hypothetical protein LOC647960 (LOC647960), mRNA.	3.42	Down	0.00921639
NM_018382	Homo sapiens hypothetical protein FLJ11292 (FLJ11292), mRNA.	3.42	Up	0.0125774
XR_042175	PREDICTED: Homo sapiens misc_RNA (GGT3), miscRNA.	3.42	Down	0.028772
NM_176882	Taste receptor, type 2, member 40	3.42	Down	0.0180197
XM_001715288	PREDICTED: Homo sapiens hypothetical protein LOC100128613 (LOC100128613), mRNA.	3.42	Down	0.0240538
NM_001113541	Family with sequence similarity 75, member A5	3.42	Down	0.0206992
XM_929710	PREDICTED: Homo sapiens hypothetical protein LOC644512 (LOC644512), mRNA.	3.41	Up	0.0109085
NM_001002256	Homo sapiens ATP synthase, H+ transporting, mitochondrial F0 complex, subunit C3 (subunit 9) (ATP5G3), nuclear gene encoding mitochondrial protein, transcript variant 3, mRNA.	3.41	Down	0.0132344
NM_178820	F-box protein 27	3.41	Up	0.00821083
XM_001718864	PREDICTED: Homo sapiens similar to hCG1782414 (LOC653156), mRNA.	3.41	Down	2.39e-09
XR_037918	PREDICTED: Homo sapiens misc_RNA (LOC647224), miscRNA.	3.41	Down	0.0178345
NM_001037498	Defensin, beta 112	3.41	Down	0.0235737
XM_930432	PREDICTED: Homo sapiens hypothetical protein LOC645200 (LOC645200), mRNA.	3.41	Down	0.00494635
NM_001037731	Defensin, beta 116	3.41	Up	0.0229101
XM_926996	PREDICTED: Homo sapiens similar to Keratin, type I cytoskeletal 18 (Cytokeratin-18) (CK-18) (Keratin-18) (K18) (LOC340598), mRNA.	3.41	Down	0.0147632
NM_001040002	Mesenchyme homeobox 1	3.41	Up	0.0081651
XM_926812	PREDICTED: Homo sapiens hypothetical protein LOC643492 (LOC643492), mRNA.	3.4	Down	0.0256788
NM_015063	Solute carrier family 8 (sodium/calcium exchanger), member 2	3.4	Up	0.0107783
XR_038343	PREDICTED: Homo sapiens misc_RNA (LOC100133200), miscRNA.	3.4	Down	0.0311019
NR_031735	Homo sapiens microRNA 1914 (MIR1914), microRNA.	3.4	Up	0.0277288
XM_211837	PREDICTED: Homo sapiens hypothetical LOC285307 (LOC285307), mRNA.	3.4	Up	0.0274731
NM_017926	Chromosome 14 open reading frame 118	3.4	Down	0.0099518
NM_018109	Mitochondrial poly(A) polymerase	3.4	Up	0.0128764
NM_001013655	Homo sapiens hypothetical gene supported by AK123403 (LOC389834), mRNA.	3.4	Up	0.0409955
NM_014714	Intraflagellar transport 140 homolog (Chlamydomonas)	3.39	Up	0.0106828
XM_931492	PREDICTED: Homo sapiens hypothetical LOC643334 (LOC643334), mRNA.	3.39	Up	0.00992219
NM_001042483	Nuclear protein 1	3.39	Down	0.0234011
NM_152732	Radial spoke head 9 homolog (Chlamydomonas)	3.39	Down	0.014178
NM_002055	Glial fibrillary acidic protein	3.39	Down	0.0169964
NM_005879	TRAF interacting protein	3.38	Down	0.00189625
NR_029948	Homo sapiens microRNA 425 (MIR425), microRNA.	3.38	Down	0.0108697
XM_001713782	PREDICTED: Homo sapiens hypothetical protein LOC100133422 (LOC100133422), mRNA.	3.38	Down	0.0216147
XM_001715579	PREDICTED: Homo sapiens hypothetical protein LOC100133264 (LOC100133264), mRNA.	3.38	Down	0.0140973
XM_934155	PREDICTED: Homo sapiens similar to GAGE-8 protein (G antigen 8), transcript variant 1 (LOC729408), mRNA.	3.38	Down	0.0120783
NM_001098808	Chromosome 9 open reading frame 129	3.37	Down	0.0141769
Hs.545236	Transcribed locus	3.37	Up	0.0475591
XM_931396	Similar to hCG2039888	3.37	Up	0.0122796
NR_002580	Small nucleolar RNA, H/ACA box 3	3.37	Up	0.0164286
NM_207445	Chromosome 15 open reading frame 54	3.37	Up	0.0302212
Hs.493016	UI-CF-FN0-aes-n-12-0-UI.s1 UI-CF-FN0 Homo sapiens cDNA clone UI-CF-FN0-aes-n-12-0-UI 3, mRNA sequence	3.37	Down	0.0139538
NM_000673	Alcohol dehydrogenase 7 (class IV), mu or sigma polypeptide	3.36	Up	0.0191855
NM_006247	Protein phosphatase 5, catalytic subunit	3.36	Up	0.0120058
Hs.183176	Transcribed locus	3.36	Up	0.0203139
NM_173728	Rho guanine nucleotide exchange factor (GEF) 15	3.36	Down	0.0033578
XM_933463	PREDICTED: Homo sapiens hypothetical protein LOC646194 (LOC646194), mRNA.	3.36	Down	0.00790669
Hs.567461	603087341F1 NIH_MGC_120 Homo sapiens cDNA clone IMAGE:5226155 5, mRNA sequence	3.36	Down	0.018909
NM_175720	Homo sapiens thyroid peroxidase (TPO), transcript variant 3, mRNA.	3.36	Down	0.00316695
XM_944969	PREDICTED: Homo sapiens hypothetical protein LOC649133 (LOC649133), mRNA.	3.36	Up	0.00491689
XM_935421	PREDICTED: Homo sapiens hypothetical protein LOC646590, transcript variant 2 (LOC646590), mRNA.	3.36	Up	0.0275019
Hs.12876	Transcribed locus	3.35	Down	0.0208477
NR_024027	Homo sapiens non-protein coding RNA 158 (NCRNA00158), non-coding RNA.	3.35	Down	0.0152482
XM_945580	PREDICTED: Homo sapiens hypothetical LOC728334 (LOC728334), mRNA.	3.35	Up	0.00788749
NM_001099667	Age-related maculopathy susceptibility 2	3.35	Down	0.0294306
NM_012118	CCR4 carbon catabolite repression 4-like (S. cerevisiae)	3.35	Down	0.01241
XM_001719525	PREDICTED: Homo sapiens hypothetical protein LOC100131591 (LOC100131591), mRNA.	3.35	Up	0.0199659
NM_006771	Keratin 38	3.34	Down	0.00854057
XM_943679	PREDICTED: Homo sapiens Williams Beuren syndrome chromosome region 19, transcript variant 4 (WBSCR19), mRNA.	3.34	Up	0.0133255
NM_021193	Homeobox D12	3.34	Down	0.0147206
XM_001717381	PREDICTED: Homo sapiens hypothetical protein LOC100128610 (LOC100128610), mRNA.	3.34	Up	0.0136868
NR_029666	Homo sapiens microRNA 30b (MIR30B), microRNA.	3.34	Down	0.014616
NM_001001552	LEM domain containing 1	3.34	Up	0.0103431
NM_182828	Growth differentiation factor 7	3.34	Down	0.0121376
Hs.522635	Transcribed locus	3.34	Down	0.0210106
Hs.568058	full-length cDNA clone CS0DF032YD19 of Fetal brain of Homo sapiens (human)	3.34	Up	0.0230928
Hs.580802	Transcribed locus	3.34	Down	0.0247003
Hs.362932	Homo sapiens cDNA FLJ25030 fis, clone CBL02631	3.34	Up	0.0245202
XM_935875	PREDICTED: Homo sapiens hypothetical protein LOC641810 (LOC641810), mRNA.	3.33	Up	0.0366746
XM_931381	PREDICTED: Homo sapiens hypothetical protein LOC643176 (LOC643176), mRNA.	3.33	Up	0.00199967
NM_138441	Chromosome 6 open reading frame 150	3.33	Down	0.0355542
NR_030390	Homo sapiens microRNA 654 (MIR654), microRNA.	3.32	Down	0.0235005
Hs.542732	Transcribed locus	3.32	Down	0.03149
XM_938201	PREDICTED: Homo sapiens similar to T-box 1 isoform C (LOC649120), mRNA.	3.32	Down	0.0196894
NM_013998	Tachykinin, precursor 1	3.32	Up	0.00586881
NM_004878	Prostaglandin E synthase	3.32	Up	0.045114
Hs.561679	Transcribed locus	3.31	Up	0.00742061
Hs.576292	Transcribed locus	3.31	Up	0.0110735
NR_024060	Homo sapiens family with sequence similarity 27, member A (FAM27A), non-coding RNA.	3.31	Up	0.0218693
XM_936280	PREDICTED: Homo sapiens hypothetical protein LOC642134 (LOC642134), mRNA.	3.31	Up	0.0220364
NM_000691	Aldehyde dehydrogenase 3 family, memberA1	3.31	Up	0.0209987
NM_032263	IQ motif containing G	3.31	Down	0.00396044
NR_029713	Homo sapiens microRNA 206 (MIR206), microRNA.	3.31	Up	0.00987333
XM_936729	PREDICTED: Homo sapiens similar to hypothetical protein LOC348840 (LOC653917), mRNA.	3.31	Down	0.0203586
XM_927150	PREDICTED: Homo sapiens similar to chromosome 15 open reading frame 38 (LOC653148), mRNA.	3.3	Down	0.0046944
NM_001099951	Family with sequence similarity 166, member B	3.3	Down	0.0257866
NM_003439	Zinc finger with KRAB and SCAN domains 1	3.29	Up	0.0170124
XM_940470	PREDICTED: Homo sapiens hypothetical protein LOC651333 (LOC651333), mRNA.	3.29	Down	0.0108776
NM_031293	Polyamine modulated factor 1 binding protein 1	3.29	Down	0.0097553
NM_022158	Fructosamine 3 kinase	3.29	Up	0.00644655
NM_003985	Tyrosine kinase, non-receptor, 1	3.29	Down	0.0232295
NM_031909	C1q and tumor necrosis factor related protein 4	3.29	Up	0.0226864
NM_013308	G protein-coupled receptor 171	3.29	Up	0.0476962
NR_030371	Homo sapiens microRNA 641 (MIR641), microRNA.	3.29	Up	0.0380629
XM_943394	PREDICTED: Homo sapiens hypothetical protein LOC648608 (LOC648608), mRNA.	3.29	Down	0.0055126
NM_001033719	Zinc finger protein 404	3.29	Down	0.0353693
XM_929352	Homo sapiens serine peptidase inhibitor, Kazal type 8 (putative) (SPINK8), mRNA.	3.28	Up	0.0371783
XM_942321	PREDICTED: Homo sapiens similar to Beta-glucuronidase precursor (Beta-G1) (LOC652704), mRNA.	3.28	Down	0.0381185
NM_032517	Lysozyme-like 1	3.28	Down	0.00665039
XM_001720665	PREDICTED: Homo sapiens hypothetical LOC729387 (LOC729387), mRNA.	3.28	Up	0.0170285
XM_942957	PREDICTED: Homo sapiens hypothetical protein LOC647706 (LOC647706), mRNA.	3.28	Up	0.0165071
Hs.543163	Transcribed locus	3.28	Up	0.0245142
XM_001726375	PREDICTED: Homo sapiens hypothetical protein LOC100130815 (LOC100130815), mRNA.	3.28	Down	0.025851
NM_022121	PERP, TP53 apoptosis effector	3.27	Up	0.0155528
XR_000194	PREDICTED: Homo sapiens similar to acyl-CoA thioesterase 7 isoform hBACHa (LOC344967), mRNA.	3.27	Up	0.0347042
NR_029680	Homo sapiens microRNA 138-2 (MIR138-2), microRNA.	3.27	Down	0.00969357
XM_001727028	PREDICTED: Homo sapiens similar to deubiquitinating enzyme 3 (LOC392188), partial mRNA.	3.27	Down	0.00546549
NM_175857	Keratin associated protein 8-1	3.27	Up	0.0131761
XM_001721452	PREDICTED: Homo sapiens hypothetical protein LOC100132779 (LOC100132779), mRNA.	3.27	Down	0.0101365
Hs.129244	Transcribed locus	3.27	Down	0.0135003
NM_139165	Retinoic acid early transcript 1E	3.27	Down	0.0110782
XM_926299	PREDICTED: Homo sapiens similar to COBW domain containing 3 (LOC653165), mRNA.	3.27	Up	0.00940307
XM_941065	Homo sapiens Na+/H+ exchanger domain containing 1 (NHEDC1), transcript variant 1, mRNA.	3.27	Up	0.00829156
NM_023112	OTU domain, ubiquitin aldehyde binding 2	3.27	Down	0.00401912
XM_933448	PREDICTED: Homo sapiens hypothetical protein LOC646155 (LOC646155), mRNA.	3.26	Down	0.029402
NM_001004328	Zinc finger protein 705A	3.26	Up	0.0191808
XM_935804	PREDICTED: Homo sapiens hypothetical protein LOC641743 (LOC641743), mRNA.	3.26	Down	0.0160665
XR_016387	PREDICTED: Homo sapiens misc_RNA (LOC441228), miscRNA.	3.26	Up	0.0235592
NM_207362	Chromosome 2 open reading frame 55	3.26	Up	0.0101243
Hs.143937	Transcribed locus	3.26	Down	0.0238908
XM_001131696	Speedy homolog E6 (Xenopus laevis)	3.26	Down	0.0171309
XM_001717070	PREDICTED: Homo sapiens similar to DEAH (Asp-Glu-Ala-His) box polypeptide 40 (LOC100134387), mRNA.	3.26	Up	0.0293349
NM_145313	RasGEF domain family, member 1A	3.25	Down	0.017506
NM_173567	Epoxide hydrolase 4	3.25	Down	0.0322502
Hs.550118	Transcribed locus	3.25	Down	0.0154965
NM_014898	Zinc finger protein 30 homolog (mouse)	3.25	Up	0.00282762
XR_039261	PREDICTED: Homo sapiens misc_RNA (LOC100128366), miscRNA.	3.25	Down	0.0107793
XM_932967	PREDICTED: Homo sapiens hypothetical protein LOC645557 (LOC645557), mRNA.	3.25	Down	0.0283395
Hs.490417	UI-1-BB1p-atw-h-09-0-UI.s1 NCI_CGAP_Pl6 Homo sapiens cDNA clone UI-1-BB1p-atw-h-09-0-UI 3, mRNA sequence	3.24	Up	0.0295585
XM_373926	PREDICTED: Homo sapiens hypothetical LOC388814 (LOC388814), mRNA.	3.24	Down	0.0212318
XM_001130699	PREDICTED: Homo sapiens hypothetical LOC729296 (LOC729296), mRNA.	3.24	Down	0.0332611
XM_001130734	Similar to high-mobility group box 3	3.24	Up	0.0422657
XR_038156	PREDICTED: Homo sapiens misc_RNA (LOC100131507), miscRNA.	3.24	Up	0.0331359
NR_003023	Homo sapiens small Cajal body-specific RNA 2 (SCARNA2), guide RNA.	3.24	Up	0.0307463
NM_014181	Galectin-related protein	3.23	Up	0.0103417
NR_002169	Homo sapiens olfactory receptor, family 1, subfamily F, member 2 (OR1F2P), non-coding RNA.	3.23	Down	0.0320547
NM_001013659	Zinc finger protein 793	3.23	Up	0.0297961
NM_144984	Chromosome 10 open reading frame 72	3.23	Down	0.0103739
NM_003734	Amine oxidase, copper containing 3 (vascular adhesion protein 1)	3.23	Up	0.018748
NM_181535	Keratin 28	3.23	Down	0.0192562
NM_152613	WBP2 N-terminal like	3.23	Up	0.0298898
XM_939784	PREDICTED: Homo sapiens similar to SH3/ankyrin domain gene 2 isoform a (LOC650698), mRNA.	3.23	Down	0.0305159
XM_001716446	PREDICTED: Homo sapiens hypothetical LOC100129988 (LOC100129988), mRNA.	3.23	Up	0.02378
NM_033258	Guanine nucleotide binding protein (G protein), gamma 8	3.23	Up	0.00654528
NM_006179	Neurotrophin 4	3.22	Up	0.0126783
XM_934673	PREDICTED: Homo sapiens hypothetical protein LOC644837, transcript variant 1 (LOC644838), mRNA.	3.22	Down	0.0128221
XM_937830	PREDICTED: Homo sapiens similar to hydrocephalus inducing (LOC648748), mRNA.	3.22	Up	0.0290079
XM_498329	PREDICTED: Homo sapiens similar to Ig kappa chain V-I region HK101 precursor (LOC442423), mRNA.	3.22	Down	0.0202173
Hs.436627	CDNA FLJ41179 fis, clone BRACE2043036	3.22	Down	0.0421039
Hs.434989	Transcribed locus	3.22	Down	0.020459
NM_017839	Lysophosphatidylcholine acyltransferase 2	3.21	Down	0.040057
XM_001716632	PREDICTED: Homo sapiens hypothetical protein LOC100129015 (LOC100129015), mRNA.	3.21	Down	0.00909418
NM_144677	Mannosyl (alpha-1,6-)-glycoprotein beta-1,6-N-acetyl-glucosaminyltransferase, isozyme B	3.21	Down	0.013007
NM_194284	Claudin 23	3.21	Down	0.0233404
XM_498350	PREDICTED: Homo sapiens similar to 60S ribosomal protein L14 (CAG-ISL 7) (LOC645013), mRNA.	3.21	Up	0.0383597
NM_001001685	FLJ45079 protein	3.21	Down	0.035008
NM_003632	Contactin associated protein 1	3.21	Down	0.0371194
XR_037984	PREDICTED: Homo sapiens misc_RNA (LOC389160), miscRNA.	3.21	Down	0.00695086
XR_039786	PREDICTED: Homo sapiens misc_RNA (LOC100134466), miscRNA.	3.21	Up	0.0425175
NM_001085481	Microtubule-associated protein 1 light chain 3 beta 2	3.21	Up	0.00985449
XM_939472	PREDICTED: Homo sapiens similar to GRound-Like (grd related) family member (grl-25) (LOC650387), mRNA.	3.21	Down	0.0352568
XM_061427	PREDICTED: Homo sapiens similar to hCG2040270 (LOC119358), mRNA.	3.21	Down	0.0162854
XM_938067	PREDICTED: Homo sapiens misc_RNA (LOC648987), miscRNA.	3.21	Up	0.0429731
XM_933689	PREDICTED: Homo sapiens similar to zinc finger protein 142 (clone pHZ-49) (LOC653759), mRNA.	3.21	Down	0.0189969
Hs.562901	Activin A receptor, type IC	3.2	Up	0.0154513
NR_024063	Homo sapiens zinc finger and SCAN domain containing 12-like 1 (ZSCAN12L1), non-coding RNA.	3.2	Up	0.0118892
XM_001720750	PREDICTED: Homo sapiens similar to CXorf2 protein (LOC100129095), mRNA.	3.2	Down	0.029382
NM_017904	Tetratricopeptide repeat domain 22	3.2	Up	0.0296782
XM_001726772	PREDICTED: Homo sapiens hypothetical protein LOC100133745 (LOC100133745), mRNA.	3.2	Down	0.0192832
NM_145260	Odd-skipped related 1 (Drosophila)	3.2	Down	0.0239679
XM_940324	PREDICTED: Homo sapiens hypothetical protein LOC651197 (LOC651197), mRNA.	3.2	Up	0.0346195
NM_194270	Homo sapiens MORN repeat containing 2 (MORN2), mRNA.	3.2	Down	0.0028196
NM_002518	Neuronal PAS domain protein 2	3.19	Up	0.0146112
NM_002732	Protein kinase, cAMP-dependent, catalytic, gamma	3.19	Up	0.0180055
Hs.543075	Transcribed locus	3.19	Up	0.0121331
XM_001719498	Ribosomal protein L23a pseudogene 53	3.19	Up	0.00804329
NM_015895	Geminin, DNA replication inhibitor	3.19	Up	0.0158681
NM_020805	Kelch-like 14 (Drosophila)	3.19	Up	0.0186488
NM_181077	Golgi autoantigen, golgin subfamily a, 8A	3.18	Up	0.00409452
NM_001098845	Annexin A8-like 1	3.18	Down	0.0258642
XM_001722701	PREDICTED: Homo sapiens similar to hCG1647409 (LOC100132781), mRNA.	3.18	Down	0.02162
XM_932937	PREDICTED: Homo sapiens hypothetical protein LOC645492 (LOC645492), mRNA.	3.18	Down	0.0252783
NM_152673	Mucin 20, cell surface associated	3.18	Up	0.0397055
NM_001005567	Olfactory receptor, family 51, subfamily B, member 5	3.18	Up	0.0166385
Hs.571035	Homo sapiens, clone IMAGE:5168221, mRNA	3.17	Down	0.0496535
XM_944170	PREDICTED: Homo sapiens hypothetical protein LOC650392 (LOC650392), mRNA.	3.17	Up	0.0347493
XM_940684	PREDICTED: Homo sapiens similar to p53-regulated apoptosis-inducing protein 1, transcript variant 1 (LOC648585), mRNA.	3.17	Down	0.00545402
NM_005596	Nuclear factor I/B	3.17	Up	0.000883765
NM_005424	Tyrosine kinase with immunoglobulin-like and EGF-like domains 1	3.16	Down	0.0163787
NM_022003	FXYD domain containing ion transport regulator 6	3.16	Down	0.0403725
NR_003049	Homo sapiens small nucleolar RNA, C/D box 32B (SNORD32B), small nucleolar RNA.	3.16	Up	0.0284395
NM_001005405	Keratin associated protein 5-11	3.16	Up	0.0253251
Hs.551458	Transcribed locus	3.16	Down	0.00900805
Hs.575095	Homo sapiens cDNA: FLJ21464 fis, clone COL04768	3.16	Down	0.0272795
XR_019621	Similar to hCG1643218	3.16	Down	0.00479362
XR_038449	PREDICTED: Homo sapiens misc_RNA (LOC732272), miscRNA.	3.16	Down	0.0200489
NM_144686	Transmembrane channel-like 4	3.16	Up	0.0360023
Hs.540162	Transcribed locus	3.16	Up	0.0274769
XM_943988	PREDICTED: Homo sapiens hypothetical protein LOC649945 (LOC649945), mRNA.	3.16	Up	0.0252784
XM_001719581	PREDICTED: Homo sapiens hypothetical protein LOC100130015 (LOC100130015), mRNA.	3.16	Up	0.0139574
XR_038591	PREDICTED: Homo sapiens misc_RNA (LOC100132793), miscRNA.	3.16	Down	0.0149147
NM_022052	Nuclear RNA export factor 3	3.15	Up	0.0385228
Hs.569495	Hypothetical protein LOC100131494	3.15	Up	0.0099005
NM_001004355	Homo sapiens FLJ31132 protein (FLJ31132), mRNA.	3.15	Up	0.0286242
XM_001716082	PREDICTED: Homo sapiens similar to translation elongation factor 1 alpha 1-like 14 (LOC100130211), mRNA.	3.15	Up	0.0216102
NM_001010859	Chromosome 22 open reading frame 42	3.15	Down	0.00911732
NM_001955	Endothelin 1	3.15	Up	0.0121987
NM_020183	Aryl hydrocarbon receptor nuclear translocator-like 2	3.15	Down	0.017929
NM_001067	Topoisomerase (DNA) II alpha 170kDa	3.15	Up	0.0453594
XM_929446	PREDICTED: Homo sapiens protamine 3 (PRM3), mRNA.	3.15	Up	0.0113846
XM_001717528	PREDICTED: Homo sapiens hypothetical protein LOC100132739 (LOC100132739), mRNA.	3.15	Up	0.0110027
XM_929311	PREDICTED: Homo sapiens similar to zinc finger, CCHC domain containing 9 (LOC646388), mRNA.	3.15	Down	0.0252782
XM_937817	PREDICTED: Homo sapiens similar to amino acid transporter (LOC648732), mRNA.	3.14	Up	0.0135025
NM_021020	Leucine zipper, putative tumor suppressor 1	3.14	Down	0.00828277
NM_015982	Y box binding protein 2	3.14	Down	0.0244624
XM_001718939	PREDICTED: Homo sapiens hypothetical protein LOC100133425 (LOC100133425), mRNA.	3.14	Down	0.0134884
NR_030162	Homo sapiens microRNA 487a (MIR487A), microRNA.	3.14	Up	0.0452732
NM_003051	Solute carrier family 16, member 1 (monocarboxylic acid transporter 1)	3.14	Down	0.0142815
XM_945525	PREDICTED: Homo sapiens hypothetical protein LOC652454 (LOC652454), mRNA.	3.14	Up	0.0112278
NM_000921	Phosphodiesterase 3A, cGMP-inhibited	3.14	Down	0.00409769
XR_039276	PREDICTED: Homo sapiens misc_RNA (LOC100131223), miscRNA.	3.13	Up	0.0213609
NM_004775	UDP-Gal:betaGlcNAc beta 1,4- galactosyltransferase, polypeptide 6	3.13	Down	0.0279455
Hs.344169	Transcribed locus	3.13	Down	0.0289843
Hs.536734	Transcribed locus	3.13	Down	0.0443249
Hs.17661	Transcribed locus	3.13	Down	0.0408712
XR_040823	PREDICTED: Homo sapiens misc_RNA (C15orf34), miscRNA.	3.13	Up	0.0399409
NM_020717	Shroom family member 4	3.13	Up	0.0389558
NM_001105193	Family with sequence similarity 123C	3.13	Up	0.0298854
XM_001713944	PREDICTED: Homo sapiens similar to hCG1743199 (LOC731040), mRNA.	3.12	Down	0.0190639
Hs.204736	Transcribed locus	3.12	Down	0.0180097
NM_153707	Family with sequence similarity 154, member A	3.12	Up	0.0250646
XM_942287	PREDICTED: Homo sapiens similar to CG6723-PA (LOC652684), mRNA.	3.12	Down	0.0371938
Hs.127715	Transcribed locus	3.12	Down	0.0188992
XM_001725523	PREDICTED: Homo sapiens hypothetical protein LOC100129147 (LOC100129147), mRNA.	3.12	Down	0.0401449
NM_198443	Neuritin 1-like	3.12	Down	0.00515122
XR_038910	PREDICTED: Homo sapiens misc_RNA (LOC100131253), miscRNA.	3.12	Up	0.0180519
Hs.134696	Similar to hCG1817457	3.11	Down	0.0273797
NM_005305	Homo sapiens G protein-coupled receptor 42 (GPR42), mRNA.	3.11	Down	0.0169295
NM_001080113	Hypothetical protein LOC650662	3.11	Up	0.00942201
XM_926061	PREDICTED: Homo sapiens similar to SLIT-ROBO Rho GTPase-activating protein 2 (srGAP2) (Formin-binding protein 2) (LOC642576), mRNA.	3.11	Down	0.0183062
XM_926898	PREDICTED: Homo sapiens similar to CG13731-PA (LOC643594), mRNA.	3.11	Down	0.0327362
NM_018717	Mastermind-like 3 (Drosophila)	3.11	Down	0.00342553
NM_018114	DALR anticodon binding domain containing 3	3.11	Down	0.0267325
XR_037322	PREDICTED: Homo sapiens misc_RNA (LOC729369), miscRNA.	3.11	Up	0.041724
NM_173050	Signal peptide, CUB domain, EGF-like 1	3.11	Up	0.0133429
NM_012450	Solute carrier family 13 (sodium/sulfate symporters), member 4	3.11	Down	0.0164189
XM_943107	PREDICTED: Homo sapiens hypothetical protein LOC647911 (LOC647911), mRNA.	3.1	Up	0.0423163
XM_001715090	Chromosome 12 open reading frame 55	3.1	Up	0.0212855
Hs.556368	UI-H-FE1-beg-n-01-0-UI.s1 NCI_CGAP_FE1 Homo sapiens cDNA clone UI-H-FE1-beg-n-01-0-UI 3, mRNA sequence	3.1	Down	0.010589
NR_021492	Homo sapiens hypothetical transcript (LOC100144603), non-coding RNA.	3.1	Down	0.019876
Hs.564574	Transcribed locus	3.1	Down	0.033383
NM_025225	Patatin-like phospholipase domain containing 3	3.1	Down	0.040896
XM_932054	PREDICTED: Homo sapiens hypothetical LOC644224 (LOC644224), mRNA.	3.1	Up	0.0361209
NM_004828	Natural cytotoxicity triggering receptor 2	3.1	Up	0.0238442
Hs.501656	CR992331 RZPD no.9016 Homo sapiens cDNA clone RZPDp9016A0141 5, mRNA sequence	3.1	Down	0.0438256
NM_153710	Surfeit 2	3.1	Up	0.0417112
XM_001128586	PREDICTED: Homo sapiens hypothetical LOC728649 (LOC728649), mRNA.	3.09	Up	0.0263308
NM_000835	Glutamate receptor, ionotropic, N-methyl D-aspartate 2C	3.09	Down	0.0187028
XM_930690	PREDICTED: Homo sapiens similar to K07F5.15, transcript variant 2 (LOC653059), mRNA.	3.09	Up	0.0397291
Hs.552750	Transcribed locus	3.09	Down	0.0304111
XM_926338	PREDICTED: Homo sapiens misc_RNA (LOC728729), miscRNA.	3.09	Up	0.0179462
XR_036886	PREDICTED: Homo sapiens misc_RNA (LOC100133034), miscRNA.	3.09	Down	0.0328669
NR_029957	Homo sapiens microRNA 429 (MIR429), microRNA.	3.09	Up	0.0228719
XM_001722475	PREDICTED: Homo sapiens hypothetical LOC729629 (LOC729629), mRNA.	3.09	Down	0.00564629
XM_942503	PREDICTED: Homo sapiens family with sequence similarity 69, member B (FAM69B), mRNA.	3.09	Up	0.0140073
NM_001005499	Olfactory receptor, family 6, subfamily C, member 70	3.09	Down	0.0154262
Hs.543130	ns40b05.s1 NCI_CGAP_GCB1 Homo sapiens cDNA clone IMAGE:1186065 3, mRNA sequence	3.09	Down	0.0280869
XM_001719453	PREDICTED: Homo sapiens hypothetical LOC644000 (LOC644000), mRNA.	3.09	Down	0.0377113
XM_929861	PREDICTED: Homo sapiens similar to monoglyceride lipase (LOC653521), mRNA.	3.09	Down	0.0411029
XM_941068	PREDICTED: Homo sapiens similar to Succinate dehydrogenase [ubiquinone] cytochrome b small subunit, mitochondrial precursor (CybS) (Succinate-ubiquinone reductase membrane anchor subunit) (QPs3) (CII-4) (Succinate dehydrogenase complex subunit D) (Su	3.08	Up	0.042839
NR_003012	Homo sapiens small Cajal body-specific RNA 11 (SCARNA11), guide RNA.	3.08	Up	0.0359323
XM_210365	PREDICTED: Homo sapiens similar to ribosomal protein L24-like (LOC284288), mRNA.	3.08	Up	0.0351181
NM_207389	Homo sapiens FLJ44861 protein (FLJ44861), mRNA.	3.08	Down	0.0373739
XM_001722049	PREDICTED: Homo sapiens hypothetical protein LOC100134178 (LOC100134178), mRNA.	3.08	Down	0.0276322
NM_001010872	Family with sequence similarity 83, member B	3.08	Down	0.0193126
XM_930608	PREDICTED: Homo sapiens hypothetical protein LOC641700 (LOC641700), mRNA.	3.08	Up	0.0253235
NM_002274	Keratin 13	3.08	Down	0.0106505
NM_016059	Peptidylprolyl isomerase (cyclophilin)-like 1	3.08	Down	0.0126308
NM_001110822	Tudor domain containing 12	3.08	Up	0.0175319
NM_001166478	Homo sapiens defensin, beta 133 (DEFB133), mRNA.	3.08	Up	0.0191211
XR_001498	PREDICTED: Homo sapiens trophoblast-derived noncoding RNA (TncRNA), misc RNA.	3.07	Up	0.0331512
XM_933071	PREDICTED: Homo sapiens LOC388161 (LOC388161), misc RNA.	3.07	Down	0.0224947
XR_042126	PREDICTED: Homo sapiens misc_RNA (LOC90499), miscRNA.	3.07	Down	0.0348493
NM_004118	Forkhead box S1	3.07	Up	0.0309437
XM_001715107	PREDICTED: Homo sapiens hypothetical LOC100130982 (LOC100130982), mRNA.	3.07	Down	0.016374
XM_936646	PREDICTED: Homo sapiens similar to scotin (LOC647596), mRNA.	3.07	Down	0.035683
NR_003050	Homo sapiens small nucleolar RNA, C/D box 62B (SNORD62B), small nucleolar RNA.	3.07	Up	0.0444647
NM_024919	FERM domain containing 1	3.07	Down	0.00640536
XM_928743	PREDICTED: Homo sapiens hypothetical protein LOC645732 (LOC645732), mRNA.	3.07	Up	0.0368089
NM_182762	Metastasis associated in colon cancer 1	3.06	Down	0.0261955
NM_001010911	Chromosome 10 open reading frame 114	3.06	Up	0.0444548
XR_041261	PREDICTED: Homo sapiens misc_RNA (LOC730081), miscRNA.	3.06	Up	0.0102456
XR_039868	PREDICTED: Homo sapiens misc_RNA (LOC729467), miscRNA.	3.06	Down	0.0260491
XM_084868	PREDICTED: Homo sapiens tetraspanin 19 (TSPAN19), mRNA.	3.06	Down	0.0318936
XM_001720201	PREDICTED: Homo sapiens hypothetical protein LOC100130155, transcript variant 1 (LOC100130155), mRNA.	3.06	Up	0.0202158
NM_173353	Tryptophan hydroxylase 2	3.06	Up	0.0134891
NM_020524	Pre-B-cell leukemia homeobox interacting protein 1	3.06	Up	0.00418647
NR_002733	Homo sapiens DiGeorge syndrome critical region gene 5 (non-protein coding) (DGCR5), non-coding RNA.	3.05	Down	0.0268155
NM_178520	Transmembrane protein 105	3.05	Up	0.0428985
Hs.547366	UI-E-EO0-ahw-b-19-0-UI.s1 UI-E-EO0 Homo sapiens cDNA clone UI-E-EO0-ahw-b-19-0-UI 3, mRNA sequence	3.05	Up	0.0220696
NM_003248	Thrombospondin 4	3.05	Down	0.0366789
XM_001726437	PREDICTED: Homo sapiens hypothetical protein LOC100130795 (LOC100130795), mRNA.	3.05	Up	0.0321864
XM_940479	PREDICTED: Homo sapiens transmembrane protein 46-like (LOC440829), mRNA.	3.05	Up	0.0296079
XR_039590	PREDICTED: Homo sapiens misc_RNA (LOC100131705), partial miscRNA.	3.05	Up	0.0229335
NM_003180	Synaptotagmin V	3.05	Up	0.0086078
NM_002697	POU class 2 homeobox 1	3.05	Up	0.0013871
Hs.123214	hd27b07.y1 Human Retina cDNA (Un-normalized, unamplified): hd/he Homo sapiens cDNA clone hd27b07 5, mRNA sequence	3.05	Down	0.0324429
XR_038504	PREDICTED: Homo sapiens misc_RNA (LOC100132672), miscRNA.	3.05	Up	0.00904797
NM_004588	Sodium channel, voltage-gated, type II, beta	3.05	Down	0.0377512
XR_042340	PREDICTED: Homo sapiens misc_RNA (LOC100132942), miscRNA.	3.04	Up	0.0388993
NM_058230	Zinc finger protein 354B	3.04	Up	0.0365955
XM_001715430	PREDICTED: Homo sapiens hypothetical protein LOC100128104 (LOC100128104), mRNA.	3.04	Up	0.00615128
XR_038775	PREDICTED: Homo sapiens misc_RNA (LOC100134822), miscRNA.	3.04	Down	0.0390036
Hs.584115	Transcribed locus	3.04	Down	0.0419358
NM_032043	BRCA1 interacting protein C-terminal helicase 1	3.04	Down	0.0479142
XM_926188	PREDICTED: Homo sapiens similar to enamelin (LOC653143), mRNA.	3.04	Down	0.0347026
XM_945026	PREDICTED: Homo sapiens similar to hCG2041756 (LOC643449), mRNA.	3.04	Down	0.00895364
NM_012081	Elongation factor, RNA polymerase II, 2	3.03	Up	0.0089917
XM_929071	PREDICTED: Homo sapiens similar to SERTA domain containing 4 (LOC646110), mRNA.	3.03	Down	0.0214934
NM_001029870	Ankyrin repeat domain 56	3.03	Down	0.0289483
NR_002211	Homo sapiens Meis homeobox 3 pseudogene 1 (MEIS3P1), non-coding RNA.	3.03	Up	0.014519
XR_000623	PREDICTED: Homo sapiens NOBOX oogenesis homeobox (NOBOX), mRNA.	3.03	Down	0.0164416
NM_000025	Adrenergic, beta-3-, receptor	3.03	Down	0.0391937
NM_001136561	Heterogeneous nuclear ribonucleoprotein C-like	3.03	Up	0.00725946
XM_371117	PREDICTED: Homo sapiens similar to Nonhistone chromosomal protein HMG-14 (High-mobility group nucleosome binding domain 1) (LOC388476), mRNA.	3.03	Up	0.0219502
NM_001001956	Olfactory receptor, family 13, subfamily C, member 9	3.03	Up	0.0130702
XM_929041	Homo sapiens cache domain containing 1 (CACHD1), mRNA.	3.02	Up	0.0261447
NM_152621	Sphingomyelin synthase 2	3.02	Down	0.0365233
NM_005260	Growth differentiation factor 9	3.02	Down	0.0363572
NM_001080461	UNC homeobox	3.02	Up	0.0241448
NM_030941	Exonuclease NEF-sp	3.02	Down	0.00789905
NM_152237	Growth arrest-specific 2 like 1	3.02	Up	0.0144779
XM_926578	PREDICTED: Homo sapiens hypothetical protein LOC643216 (LOC643216), mRNA.	3.02	Up	0.0433938
NM_021044	Desert hedgehog homolog (Drosophila)	3.02	Up	0.0463463
NM_005560	Laminin, alpha 5	3.02	Up	0.000313256
NR_015454	Homo sapiens hypothetical LOC92659 (LOC92659), non-coding RNA.	3.02	Up	0.0241485
NR_024064	Homo sapiens defender against cell death 1-like (DAD1L), non-coding RNA.	3.02	Down	0.0160904
Hs.576819	Transcribed locus	3.02	Down	0.0309061
Hs.582097	Transcribed locus	3.01	Down	0.028112
Hs.505398	Transcribed locus	3.01	Down	0.0431685
XM_001719157	Similar to islet-brain 1	3.01	Down	0.0223794
Hs.112745	Transcribed locus	3.01	Up	0.0357632
XM_001719481	PREDICTED: Homo sapiens hypothetical protein LOC100129852 (LOC100129852), mRNA.	3.01	Down	0.0464714
XM_001125756	PREDICTED: Homo sapiens hypothetical LOC727788 (LOC727788), mRNA.	3.01	Up	0.0194219
XM_933644	PREDICTED: Homo sapiens hypothetical protein LOC646482 (LOC646482), mRNA.	3.01	Up	0.0408047
NM_004756	Numb homolog (Drosophila)-like	3.01	Up	0.0446631
NM_003257	Tight junction protein 1 (zona occludens 1)	3	Down	0.0241888
NM_004727	Solute carrier family 24 (sodium/potassium/calcium exchanger), member 1	3	Up	0.0357697
NM_001012391	RRN3 RNA polymerase I transcription factor homolog (S. cerevisiae) pseudogene	3	Up	0.0411186
XM_001126873	Similar to hCG2042473	3	Up	0.0116275
NM_000088	Collagen, type I, alpha 1	3	Up	0.0316128
XM_498409	PREDICTED: Homo sapiens similar to testis specific protein, Y-linked 1 (LOC442480), mRNA.	3	Up	0.0167999
NM_080674	PREDICTED: Homo sapiens chromosome 20 open reading frame 86 (C20orf86), mRNA.	3	Up	0.0425592
NM_016841	Microtubule-associated protein tau	3	Down	0.019729
NM_021232	Proline dehydrogenase (oxidase) 2	3	Down	0.0245288
NM_001001681	Homo sapiens FLJ45300 protein (FLJ45300), mRNA.	3	Up	0.0216442
XM_927506	PREDICTED: Homo sapiens hypothetical protein LOC644341 (LOC644341), mRNA.	3	Down	0.0293556
XM_001725135	PREDICTED: Homo sapiens similar to seven transmembrane helix receptor (LOC100133815), mRNA.	2.99	Up	0.0214915
NM_152261	Chromosome 12 open reading frame 23	2.99	Up	0.0475178
Hs.149232	Transcribed locus	2.99	Down	0.0495749
NM_198881	TBC1 domain family, member 8B (with GRAM domain)	2.99	Down	0.00829987
NM_152794	Hypoxia inducible factor 3, alpha subunit	2.99	Up	0.0107443
NM_001004059	Olfactory receptor, family 4, subfamily S, member 2	2.99	Down	0.0385769
XM_942149	PREDICTED: Homo sapiens similar to MHC class I antigen (LOC652614), mRNA.	2.99	Down	0.0230307
NR_024445	Homo sapiens hypothetical protein LOC100128003 (LOC100128003), non-coding RNA.	2.99	Up	0.0349463
NM_001014291	Small proline-rich protein 2G	2.99	Down	0.00167359
Hs.129094	Transcribed locus	2.98	Up	0.0232882
NM_152706	Chromosome 7 open reading frame 62	2.98	Up	0.0176407
NM_001024613	FEZ family zinc finger 1	2.98	Up	0.0338624
XM_941464	PREDICTED: Homo sapiens hypothetical protein LOC652127 (LOC652127), mRNA.	2.98	Up	0.038503
XM_926992	PREDICTED: Homo sapiens hypothetical protein LOC643692 (LOC643692), mRNA.	2.98	Up	0.0247143
NM_182829	Homo sapiens hydroxysteroid (17-beta) dehydrogenase 7 pseudogene 2 (HSD17B7P2), non-coding RNA.	2.98	Down	0.0246439
NM_001001698	Homo sapiens FLJ43879 protein (FLJ43879), mRNA.	2.98	Down	0.0330623
XM_937710	PREDICTED: Homo sapiens SEC11 homolog B (S. cerevisiae) (SEC11B), mRNA.	2.98	Up	0.0358296
Hs.143732	RST3129 Athersys RAGE Library Homo sapiens cDNA, mRNA sequence	2.98	Down	0.016384
XM_001718945	PREDICTED: Homo sapiens hypothetical LOC653924 (LOC653924), mRNA.	2.98	Up	0.0374804
NM_017742	Zinc finger, CCHC domain containing 2	2.98	Up	0.0244761
XM_942027	PREDICTED: Homo sapiens similar to vascular endothelial zinc finger 1 (LOC652537), mRNA.	2.98	Down	0.0196758
NM_014997	Kelch domain containing 10	2.98	Down	0.0106262
NM_203411	Transmembrane protein 88	2.98	Up	0.00803021
XM_211408	PREDICTED: Homo sapiens hypothetical gene supported by BC011527; BC021928; BC011527; BC021928, transcript variant 1 (LOC284260), mRNA.	2.98	Up	0.0440283
Hs.578738	Transcribed locus	2.98	Down	0.0293811
NM_001029887	HES/HEY-like transcription factor	2.98	Up	0.029241
NR_030622	Homo sapiens microRNA 301b (MIR301B), microRNA.	2.98	Down	0.0268933
Hs.19193	Hypothetical LOC400043	2.97	Up	0.0394135
Hs.563977	Transcribed locus	2.97	Up	0.0334284
XM_001725260	PREDICTED: Homo sapiens similar to hCG39525 (LOC643503), mRNA.	2.97	Up	0.0128818
NM_014572	LATS, large tumor suppressor, homolog 2 (Drosophila)	2.97	Up	0.0329452
Hs.400131	Transcribed locus	2.97	Up	0.0055906
NM_032856	WD repeat domain 73	2.97	Up	0.00803724
NM_178127	Angiopoietin-like 5	2.97	Down	0.0218526
Hs.464836	Transcribed locus	2.97	Down	0.0311108
XM_936601	PREDICTED: Homo sapiens similar to K07E12.1a (LOC647546), mRNA.	2.97	Up	0.021657
NM_005092	Tumor necrosis factor (ligand) superfamily, member 18	2.97	Up	0.0178991
XM_926257	PREDICTED: Homo sapiens similar to Protein SET (Phosphatase 2A inhibitor I2PP2A) (I-2PP2A) (Template-activating factor I) (TAF-I) (Liver regeneration-related protein LRRGR00002) (LOC642869), mRNA.	2.97	Down	0.0207502
NM_001004460	Olfactory receptor, family 10, subfamily A, member 2	2.97	Up	0.0412318
XR_037340	PREDICTED: Homo sapiens misc_RNA (LOC100128867), miscRNA.	2.97	Up	0.00752955
NM_018168	Chromosome 14 open reading frame 105	2.97	Down	0.0337594
XM_945005	PREDICTED: Homo sapiens hypothetical LOC285047 (LOC285047), mRNA.	2.97	Up	0.0428369
NM_003493	Histone cluster 3, H3	2.97	Down	0.0322062
NR_002918	Eukaryotic translation initiation factor 4A, isoform 1	2.96	Up	0.0271337
Hs.540111	Transcribed locus	2.96	Up	0.0322992
Hs.545338	Transcribed locus	2.96	Down	0.0359537
XM_001716178	PREDICTED: Homo sapiens similar to hCG1806822 (LOC100133636), mRNA.	2.96	Down	0.0342201
NM_016639	Tumor necrosis factor receptor superfamily, member 12A	2.95	Down	0.0333834
NM_178826	Anoctamin 4	2.95	Up	0.0300547
NM_005752	C-type lectin domain family 3, member A	2.95	Down	0.0021801
NM_016568	Relaxin/insulin-like family peptide receptor 3	2.95	Down	0.00547977
XR_018047	PREDICTED: Homo sapiens misc_RNA (LOC392635), miscRNA.	2.95	Up	0.0457833
XM_930980	PREDICTED: Homo sapiens hypothetical protein LOC642650 (LOC642650), mRNA.	2.95	Down	0.0339682
XM_927510	PREDICTED: Homo sapiens similar to scavenger receptor cysteine-rich type 1 protein CD163c-alpha (LOC644345), mRNA.	2.95	Up	0.037718
NM_013309	Solute carrier family 30 (zinc transporter), member 4	2.95	Up	0.0330969
XM_933330	PREDICTED: Homo sapiens hypothetical protein LOC728832 (LOC728832), mRNA.	2.95	Up	0.0166026
NR_030235	Homo sapiens microRNA 508 (MIR508), microRNA.	2.95	Down	0.0263589
NM_020959	Anoctamin 8	2.95	Up	0.00460163
NM_001010976	Homo sapiens hypothetical LOC149950 (LOC149950), mRNA.	2.94	Up	0.0374618
NM_006492	ALX homeobox 3	2.94	Up	0.0233083
Hs.575465	Transcribed locus	2.94	Up	0.0323568
XM_941716	PREDICTED: Homo sapiens hypothetical protein LOC652298 (LOC652298), mRNA.	2.94	Up	0.0194568
XM_944211	PREDICTED: Homo sapiens hypothetical protein LOC650475 (LOC650475), mRNA.	2.94	Down	0.032317
NM_017677	Myotubularin related protein 8	2.94	Down	0.0362699
NM_001039567	Ribosomal protein S4, Y-linked 2	2.94	Up	0.0342824
NM_001034077	Histone cluster 2, H4b	2.94	Down	0.0347033
NM_198563	Transmembrane protein 110	2.94	Down	0.0461829
NM_001033516	Homo sapiens hypothetical LOC613266 (LOC613266), mRNA.	2.94	Down	0.0387326
XM_937660	PREDICTED: Homo sapiens similar to ATP synthase B chain, mitochondrial precursor (LOC648596), mRNA.	2.94	Down	0.0371305
Hs.537971	Transcribed locus	2.94	Up	0.02826
NM_016132	Myelin expression factor 2	2.94	Up	0.0393754
XM_001723814	PREDICTED: Homo sapiens hypothetical protein LOC100129685 (LOC100129685), mRNA.	2.93	Down	4.92653e-09
Hs.564680	Transcribed locus	2.93	Down	0.0483398
NM_005142	Gastric intrinsic factor (vitamin B synthesis)	2.93	Down	0.023762
NM_153246	Chromosome 6 open reading frame 223	2.93	Down	0.0313327
XM_936705	PREDICTED: Homo sapiens H2B histone family, member M (H2BFM), mRNA.	2.93	Down	0.0436695
Hs.562647	Transcribed locus	2.93	Down	0.0451561
NM_130902	Cytochrome c oxidase subunit VIIb2	2.93	Down	0.00839665
NM_024086	Methyltransferase 10 domain containing	2.93	Down	0.00699118
XM_499602	PREDICTED: Homo sapiens similar to FLJ43859 protein (LOC649948), mRNA.	2.93	Down	0.0308171
NM_001129820	Schlafen family member 14	2.93	Down	0.0213283
NM_003455	Zinc finger protein 202	2.93	Down	0.0421243
Hs.541781	Transcribed locus	2.93	Down	0.0383075
XM_928294	PREDICTED: Homo sapiens arylacetamide deacetylase-like 3 (AADACL3), mRNA.	2.93	Up	0.0409289
XM_937539	PREDICTED: Homo sapiens hypothetical protein LOC648490 (LOC648490), mRNA.	2.93	Up	0.00693896
NM_001105521	Janus kinase and microtubule interacting protein 3	2.92	Up	0.0388121
NM_152763	Chromosome 1 open reading frame 62	2.92	Down	0.0419033
NM_001004340	Fc fragment of IgG, high affinity Ib, receptor (CD64)	2.92	Down	0.00270621
XR_039102	PREDICTED: Homo sapiens misc_RNA (LOC100130549), miscRNA.	2.92	Down	0.0320386
NM_005270	GLI family zinc finger 2	2.92	Down	0.0235067
Hs.542954	Transcribed locus	2.92	Down	0.0194082
NM_182592	Yip1 domain family, member 7	2.92	Down	0.0417664
XM_942015	PREDICTED: Homo sapiens hypothetical protein LOC652530 (LOC652530), mRNA.	2.91	Up	0.0464551
NR_004393	Homo sapiens RNA, Ro-associated Y4 (RNY4), small cytoplasmic RNA.	2.91	Up	0.000450843
XR_036863	PREDICTED: Homo sapiens misc_RNA (LOC729356), miscRNA.	2.91	Down	0.0172388
NM_001099682	MAGI family member, X-linked	2.91	Up	0.0240051
Hs.576524	Transcribed locus	2.91	Up	0.0390733
Hs.562359	Homo sapiens galactose-3-O-sulfotransferase 3 (GAL3ST3), mRNA.	2.91	Up	0.0268965
NM_015461	Zinc finger protein 521	2.91	Down	0.0176083
NM_002435	Mannose phosphate isomerase	2.91	Up	0.0126106
XM_001723179	PREDICTED: Homo sapiens hypothetical LOC100132472 (LOC100132472), mRNA.	2.91	Down	0.0416257
NM_003627	Solute carrier family 43, member 1	2.91	Up	0.0239796
XM_208333	PREDICTED: Homo sapiens hypothetical protein MGC48637 (MGC48637), mRNA.	2.91	Up	0.0155006
NM_007072	HERV-H LTR-associating 2	2.91	Down	0.0495824
XM_001721959	PREDICTED: Homo sapiens hypothetical LOC100131746 (LOC100131746), mRNA.	2.9	Up	0.0172322
NM_018245	Oxoglutarate dehydrogenase-like	2.9	Up	0.0273975
XM_001717363	PREDICTED: Homo sapiens hypothetical protein LOC100132113 (LOC100132113), mRNA.	2.9	Up	0.0340618
NM_001034845	UDP-N-acetyl-alpha-D-galactosamine:polypeptide N-acetylgalactosaminyltransferase-like 6	2.9	Down	0.0129663
XM_926176	PREDICTED: Homo sapiens hypothetical protein LOC642360 (LOC642360), mRNA.	2.9	Up	0.0456797
XM_001718012	PREDICTED: Homo sapiens hypothetical protein LOC100134153 (LOC100134153), mRNA.	2.9	Down	0.0406629
NM_001037808	Eukaryotic translation initiation factor 3, subunit C	2.9	Up	0.0353852
XM_001713769	PREDICTED: Homo sapiens hypothetical protein LOC100134383 (LOC100134383), mRNA.	2.9	Down	0.0231143
NR_029667	Homo sapiens microRNA 122 (MIR122), microRNA.	2.9	Up	0.0490563
NR_002957	Small nucleolar RNA, H/ACA box 15	2.9	Up	0.0120954
XM_926083	PREDICTED: Homo sapiens similar to Nitric oxide synthase, inducible (NOS type II) (Inducible NOS) (iNOS) (Hepatocyte NOS) (HEP-NOS) (LOC642607), mRNA.	2.9	Up	0.0345709
XM_936048	PREDICTED: Homo sapiens similar to cadherin 12, type 2 preproprotein (LOC642008), mRNA.	2.9	Down	0.0395732
XM_941062	PREDICTED: Homo sapiens similar to CEACAM5 protein (FLJ41856), mRNA.	2.9	Up	0.0437349
XM_001725125	PREDICTED: Homo sapiens hypothetical LOC100131209 (LOC100131209), mRNA.	2.9	Up	0.0102048
XM_927945	PREDICTED: Homo sapiens hypothetical protein LOC644853 (LOC644853), mRNA.	2.9	Down	0.0377913
NM_001461	Flavin containing monooxygenase 5	2.89	Down	0.0449699
XM_930886	PREDICTED: Homo sapiens similar to transmembrane protein 29, transcript variant 3 (LOC653094), mRNA.	2.89	Up	0.0262779
XM_942549	PREDICTED: Homo sapiens similar to lethal (1) G0196 CG14616-PD, isoform D (LOC652849), mRNA.	2.89	Down	0.0335947
NR_002978	Small nucleolar RNA, H/ACA box 46	2.89	Up	0.0471188
XM_940231	PREDICTED: Homo sapiens similar to hCG1820409 (LOC441617), mRNA.	2.89	Up	0.0471231
NM_003215	Tec protein tyrosine kinase	2.89	Down	0.0312172
XM_001127963	PREDICTED: Homo sapiens similar to hCG2017827 (LOC728544), mRNA.	2.89	Down	0.0340203
NM_004744	Lecithin retinol acyltransferase (phosphatidylcholine--retinol O-acyltransferase)	2.89	Up	0.042798
XM_001725233	PREDICTED: Homo sapiens hypothetical protein LOC100132315 (LOC100132315), mRNA.	2.89	Down	0.0149426
NM_017707	ArfGAP with SH3 domain, ankyrin repeat and PH domain 3	2.89	Up	0.0331024
NM_004673	Angiopoietin-like 1	2.89	Down	0.0160004
XM_928038	PREDICTED: Homo sapiens similar to CG6405-PA (LOC644958), mRNA.	2.88	Up	0.0496995
Hs.565248	Transcribed locus	2.88	Up	0.00681221
Hs.566599	Transcribed locus	2.88	Up	0.0354894
NR_001452	Homo sapiens small nucleolar RNA, C/D box 14B (SNORD14B), small nucleolar RNA.	2.88	Up	0.0468937
NM_006101	NDC80 homolog, kinetochore complex component (S. cerevisiae)	2.88	Up	0.00245586
XM_929830	Hypothetical LOC646871	2.88	Up	0.0393966
Hs.557039	he11a05.x1 NCI_CGAP_CML1 Homo sapiens cDNA clone IMAGE:2918672 3, mRNA sequence	2.88	Down	0.0245423
NM_002969	Mitogen-activated protein kinase 12	2.88	Down	0.00297837
XM_001718002	PREDICTED: Homo sapiens hypothetical protein LOC100134699 (LOC100134699), mRNA.	2.88	Down	0.0362839
NM_207483	Homo sapiens FLJ45964 protein (FLJ45964), mRNA.	2.88	Down	0.0303654
NR_002971	Small nucleolar RNA, H/ACA box 38	2.88	Up	0.0381783
Hs.561960	Transcribed locus	2.88	Up	0.0413242
XM_941942	PREDICTED: Homo sapiens similar to Mitochondrial import inner membrane translocase subunit Tim23 (LOC652481), mRNA.	2.88	Down	0.0339916
XR_042388	PREDICTED: Homo sapiens misc_RNA (LOC648665), miscRNA.	2.88	Up	0.0449741
Hs.543054	Transcribed locus	2.88	Up	0.0297235
NM_019013	Family with sequence similarity 64, member A	2.88	Up	0.0246671
NM_005518	3-hydroxy-3-methylglutaryl-Coenzyme A synthase 2 (mitochondrial)	2.87	Up	0.027925
XM_929278	PREDICTED: Homo sapiens similar to testis serine protease 3 (LOC653729), mRNA.	2.87	Up	0.0300339
Hs.504674	Homo sapiens cDNA: FLJ22613 fis, clone HSI04987	2.87	Up	0.048278
XR_041613	PREDICTED: Homo sapiens misc_RNA (LOC284749), miscRNA.	2.87	Down	0.0266543
Hs.232649	Transcribed locus	2.87	Up	0.0329245
XM_001721503	PREDICTED: Homo sapiens hypothetical protein LOC442676 (LOC442676), mRNA.	2.87	Up	0.0153129
XR_039487	PREDICTED: Homo sapiens misc_RNA (LOC100128469), miscRNA.	2.87	Up	0.0283625
NM_152463	Essential meiotic endonuclease 1 homolog 1 (S. pombe)	2.87	Up	0.041559
NM_207358	Homo sapiens hypothetical protein LOC339789 (LOC339789), mRNA.	2.87	Up	0.0335871
XR_000668	PREDICTED: Homo sapiens chromosome X open reading frame 30 (CXorf30), mRNA.	2.86	Up	0.0191738
NR_031753	Homo sapiens microRNA 2276 (MIR2276), microRNA.	2.86	Up	0.0454245
XM_943322	PREDICTED: Homo sapiens hypothetical protein LOC648438 (LOC648438), mRNA.	2.86	Down	0.0239409
NR_023391	Homo sapiens chromosome 2 open reading frame 14 (C2orf14), non-coding RNA.	2.86	Up	0.0319826
NM_004454	Ets variant 5	2.86	Down	0.0219492
XM_001715926	PREDICTED: Homo sapiens similar to hCG2003024 (LOC646057), mRNA.	2.86	Up	0.0280427
NM_018942	H6 family homeobox 1	2.86	Down	0.00621842
XM_001716749	PREDICTED: Homo sapiens similar to MSTP058 (LOC100133860), mRNA.	2.86	Up	0.0334663
NR_031646	Homo sapiens microRNA 548f-5 (MIR548F5), microRNA.	2.86	Down	0.026488
NM_001163	Amyloid beta (A4) precursor protein-binding, family A, member 1	2.86	Down	0.00457359
XM_373340	PREDICTED: Homo sapiens melanoma antigen family B, 6B pseudogene (MAGEB6B), mRNA.	2.86	Up	0.0426849
NM_001130405	Proline rich 20	2.86	Up	0.038731
NM_024013	Interferon, alpha 1	2.85	Down	0.0356391
NM_004258	Immunoglobulin superfamily, member 2	2.85	Down	0.042566
XM_001719315	Similar to immunoglobulin superfamily, member 3	2.85	Down	0.0356244
NM_020686	4-aminobutyrate aminotransferase	2.85	Up	0.0019408
XM_941017	PREDICTED: Homo sapiens similar to hydrocephalus inducing (LOC651790), mRNA.	2.85	Up	0.0330893
XM_001716002	PREDICTED: Homo sapiens hypothetical protein LOC100133581 (LOC100133581), mRNA.	2.85	Down	0.0260274
NM_001017990	H2A histone family, member B1	2.85	Up	0.0232358
NM_152558	IQ motif containing E	2.85	Down	0.0383537
XM_497014	PREDICTED: Homo sapiens hypothetical LOC441395 (LOC441395), mRNA.	2.85	Up	0.0180222
XR_038519	PREDICTED: Homo sapiens misc_RNA (LOC100134173), miscRNA.	2.85	Up	0.0309968
NM_023070	Zinc finger protein 643	2.85	Up	0.0353312
NM_005806	Oligodendrocyte lineage transcription factor 2	2.85	Down	0.0140617
NM_001002909	G patch domain containing 8	2.85	Up	0.0177463
XM_499466	Homo sapiens eukaryotic translation initiation factor 3, subunit I pseudogene 1 (EIF3IP1), non-coding RNA.	2.85	Up	0.0165944
XM_925874	PREDICTED: Homo sapiens similar to vomeronasal 1 receptor, C3 (LOC642338), mRNA.	2.85	Down	0.0346652
NM_014229	Solute carrier family 6 (neurotransmitter transporter, GABA), member 11	2.85	Up	0.0348699
NR_031745	Homo sapiens microRNA 2053 (MIR2053), microRNA.	2.85	Up	0.034163
XM_928393	PREDICTED: Homo sapiens similar to SMT3 suppressor of mif two 3 homolog 2 (LOC645351), mRNA.	2.85	Up	0.0106538
NM_019091	Pleckstrin homology domain containing, family A (phosphoinositide binding specific) member 3	2.84	Down	0.00161301
XM_933803	PREDICTED: Homo sapiens similar to hCG2001482 (LOC729966), mRNA.	2.84	Up	0.0208219
NM_002587	Protocadherin 1	2.84	Down	0.0164236
NM_203477	Homo sapiens similar to RPL23AP7 protein (MGC70863), transcript variant 1, mRNA.	2.84	Down	0.0364665
Hs.580480	Transcribed locus	2.84	Down	0.0336133
Hs.104792	Transcribed locus	2.84	Up	0.0477954
NM_012452	Tumor necrosis factor receptor superfamily, member 13B	2.84	Up	0.00174872
Hs.582255	Transcribed locus	2.84	Down	0.0419836
NM_006691	Lymphatic vessel endothelial hyaluronan receptor 1	2.84	Down	0.034774
XR_039366	PREDICTED: Homo sapiens misc_RNA (LOC100133596), miscRNA.	2.84	Up	0.0380256
XM_935549	PREDICTED: Homo sapiens similar to 40S ribosomal protein S2 (LOC392781), mRNA.	2.84	Up	0.0394513
XM_001723079	PREDICTED: Homo sapiens similar to hCG1733035 (LOC100133984), mRNA.	2.84	Up	0.0307083
NM_001004320	Transmembrane protein 195	2.84	Down	0.0287107
NM_003014	Secreted frizzled-related protein 4	2.84	Down	0.0172826
XM_931030	PREDICTED: Homo sapiens similar to Alcohol dehydrogenase class III chi chain (Glutathione-dependent formaldehyde dehydrogenase) (FDH), transcript variant 1 (LOC642443), mRNA.	2.83	Up	0.0433321
XM_941314	PREDICTED: Homo sapiens hypothetical LOC646498 (LOC646498), mRNA.	2.83	Up	0.0345542
NM_024614	PREDICTED: Homo sapiens hypothetical protein LOC731366 (LOC731366), mRNA.	2.83	Up	0.0462836
XM_941509	PREDICTED: Homo sapiens similar to phosphodiesterase 4D interacting protein isoform 1 (LOC652164), mRNA.	2.83	Down	0.0391472
XM_937255	PREDICTED: Homo sapiens hypothetical protein LOC648211 (LOC648211), mRNA.	2.83	Down	0.027804
NM_003571	Beaded filament structural protein 2, phakinin	2.83	Down	0.0345311
NM_017614	Betaine-homocysteine methyltransferase 2	2.83	Up	0.022807
XM_001718612	PREDICTED: Homo sapiens hypothetical protein LOC100131691 (LOC100131691), mRNA.	2.83	Down	0.0450915
XR_037945	PREDICTED: Homo sapiens misc_RNA (LOC729259), miscRNA.	2.82	Up	0.0278308
NM_016052	Ribosomal RNA processing 15 homolog (S. cerevisiae)	2.82	Down	0.0216715
NM_181707	Chromosome 17 open reading frame 64	2.82	Down	0.0471246
NM_000065	Complement component 6	2.82	Down	0.0402919
NM_001101391	Leucine rich repeat and Ig domain containing 3	2.82	Up	0.0182576
NM_031908	C1q and tumor necrosis factor related protein 2	2.82	Down	0.0456637
NM_022161	Baculoviral IAP repeat-containing 7	2.82	Down	0.0187403
NM_002829	Protein tyrosine phosphatase, non-receptor type 3	2.82	Up	0.0400692
NM_001101321	Upstream binding transcription factor, RNA polymerase I-like 2	2.82	Down	0.0349248
XM_001715282	PREDICTED: Homo sapiens similar to hCG1779533 (LOC100131975), mRNA.	2.81	Up	0.0222645
NM_006558	KH domain containing, RNA binding, signal transduction associated 3	2.81	Down	0.0440227
NM_021150	Glutamate receptor interacting protein 1	2.81	Down	0.0249419
NM_001034836	RAD52 motif 1	2.81	Up	0.0193604
NM_021179	Chromosome 1 open reading frame 114	2.81	Up	0.0490773
NM_002652	Prolactin-induced protein	2.81	Up	0.0479059
NM_139170	Chromosome 16 open reading frame 71	2.81	Down	0.0152626
NM_023002	Hyaluronan and proteoglycan link protein 4	2.81	Down	0.0297407
NM_004599	Sterol regulatory element binding transcription factor 2	2.81	Down	0.04926
XM_001715304	PREDICTED: Homo sapiens similar to 3-phosphoinositide dependent protein kinase-1 (LOC100134081), mRNA.	2.81	Down	0.0403381
NM_001080456	Zinc finger and SCAN domain containing 5B	2.81	Down	0.037175
XM_942067	PREDICTED: Homo sapiens similar to espin (LOC652563), mRNA.	2.81	Up	0.0327978
NM_004363	Carcinoembryonic antigen-related cell adhesion molecule 5	2.81	Up	0.0440003
NM_000275	Oculocutaneous albinism II	2.81	Down	0.0458432
NM_006506	RAS p21 protein activator 2	2.8	Up	0.0470343
XM_936239	PREDICTED: Homo sapiens zinc finger protein 717, transcript variant 3 (ZNF717), mRNA.	2.8	Down	0.0456239
XM_932904	PREDICTED: Homo sapiens similar to cancer/testis antigen 1A, transcript variant 2 (LOC653387), mRNA.	2.8	Down	0.0268407
Hs.437760	Transcribed locus	2.8	Up	0.0357263
Hs.570364	Transcribed locus	2.8	Down	0.0164217
XM_498392	PREDICTED: Homo sapiens similar to melanoma antigen family A, 10 (LOC139363), mRNA.	2.8	Up	0.0454832
XM_940552	PREDICTED: Homo sapiens similar to hect domain and RLD 2 (LOC651400), mRNA.	2.8	Down	0.0100599
Hs.568329	PREDICTED: Homo sapiens hypothetical gene supported by BX538329 (LOC441366), mRNA	2.79	Up	0.0323754
NM_033364	Chromosome 3 open reading frame 15	2.79	Down	0.0275502
XM_001720993	PREDICTED: Homo sapiens hypothetical protein LOC100132955 (LOC100132955), mRNA.	2.79	Down	0.0335755
Hs.576345	PREDICTED: Homo sapiens hypothetical protein LOC729715 (LOC729715), mRNA.	2.79	Down	0.0455931
XM_942892	PREDICTED: Homo sapiens hypothetical protein LOC647570 (LOC647570), mRNA.	2.78	Up	0.0399661
Hs.417262	Transcribed locus	2.78	Down	0.0193758
XM_173119	PREDICTED: Homo sapiens hypothetical LOC255130 (LOC255130), mRNA.	2.78	Down	0.0473021
NM_004536	NLR family, apoptosis inhibitory protein	2.78	Down	0.0108247
NM_001005202	Olfactory receptor, family 8, subfamily K, member 3	2.78	Up	0.0345517
XM_001717880	PREDICTED: Homo sapiens similar to hCG1778310 (LOC100132635), partial mRNA.	2.78	Up	0.0274921
NM_175923	Homo sapiens hypothetical protein MGC42630 (MGC42630), mRNA.	2.78	Up	0.0172217
NM_001010899	Homo sapiens chromosome 1 open reading frame 120 (C1orf120), mRNA.	2.78	Up	0.0461986
XM_939165	PREDICTED: Homo sapiens similar to Keratin, type I cytoskeletal 18 (Cytokeratin-18) (CK-18) (Keratin-18) (K18) (LOC442406), mRNA.	2.77	Up	0.0161124
NM_001255	Cell division cycle 20 homolog (S. cerevisiae)	2.77	Up	0.0447952
NM_001077639	Family with sequence similarity 55, member D	2.77	Down	0.00458823
NM_032129	Pleckstrin homology domain containing, family N member 1	2.77	Down	0.0136786
NM_001033025	Exostoses (multiple)-like 2	2.77	Up	0.0144453
NM_030813	ClpB caseinolytic peptidase B homolog (E. coli)	2.77	Down	0.0459742
NM_173561	Unc-5 homolog C (C. elegans)-like	2.77	Up	0.0482705
XM_496754	PREDICTED: Homo sapiens similar to nuclear pore membrane protein 121 (LOC441081), mRNA.	2.77	Down	0.0133357
XM_931993	PREDICTED: Homo sapiens hypothetical LOC644065 (LOC644065), mRNA.	2.77	Down	0.0404739
XM_001717944	PREDICTED: Homo sapiens hypothetical protein LOC100128191 (LOC100128191), mRNA.	2.77	Down	0.00647451
XM_930003	PREDICTED: Homo sapiens similar to brain protein 239-like (LOC653799), mRNA.	2.77	Down	0.0450512
XM_001723661	Similar to hCG1817494	2.77	Down	0.0284217
XM_001722123	PREDICTED: Homo sapiens hypothetical protein LOC100133616 (LOC100133616), mRNA.	2.76	Up	0.032755
NM_199131	Ventral anterior homeobox 1	2.76	Up	0.0343892
XM_001725785	Hypothetical protein LOC100128100	2.76	Up	0.0193017
NM_153700	Stereocilin	2.76	Down	0.0417613
XM_001134078	PREDICTED: Homo sapiens hypothetical LOC730159 (LOC730159), mRNA.	2.76	Up	0.0319513
XM_001718084	PREDICTED: Homo sapiens hypothetical protein LOC100131665 (LOC100131665), mRNA.	2.76	Down	0.0446528
XM_932032	PREDICTED: Homo sapiens hypothetical protein LOC644187 (LOC644187), mRNA.	2.76	Up	0.0306665
XM_932357	PREDICTED: Homo sapiens hypothetical protein LOC644769 (LOC644769), mRNA.	2.76	Up	0.0392496
XM_001726999	PREDICTED: Homo sapiens hypothetical LOC728341 (LOC728341), partial mRNA.	2.75	Down	0.0290354
XM_931981	PREDICTED: Homo sapiens similar to 60 kDa heat shock protein, mitochondrial precursor (Hsp60) (60 kDa chaperonin) (CPN60) (Heat shock protein 60) (HSP-60) (Mitochondrial matrix protein P1) (P60 lymphocyte protein) (HuCHA60) (LOC643300), mRNA.	2.75	Up	0.0236071
XM_936865	PREDICTED: Homo sapiens hypothetical protein LOC642248 (LOC642248), mRNA.	2.75	Down	0.0421985
NM_015203	Regulation of nuclear pre-mRNA domain containing 2	2.75	Up	0.00484613
Hs.546150	Transcribed locus	2.75	Down	0.0433924
XM_926230	Homo sapiens ELKS/RAB6-interacting/CAST family member 1 (ERC1), transcript variant gamma, mRNA.	2.75	Up	0.0201408
Hs.544576	Transcribed locus	2.75	Down	0.0174507
Hs.553187	Potassium voltage-gated channel, subfamily H (eag-related), member 1	2.75	Up	0.0456466
NR_022009	Homo sapiens Prader-Willi/Angelman region-1 (PAR1), non-coding RNA.	2.75	Up	0.044721
XM_375163	PREDICTED: Homo sapiens similar to Golgin subfamily A member 2 (Cis-Golgi matrix protein GM130) (LOC729900), mRNA.	2.75	Up	0.0333734
NM_018972	Ganglioside-induced differentiation-associated protein 1	2.74	Down	0.0498169
NM_016938	EGF-containing fibulin-like extracellular matrix protein 2	2.74	Up	0.0305408
NR_029496	Homo sapiens microRNA 24-1 (MIR24-1), microRNA.	2.74	Down	0.0287079
NM_080805	Collagen, type XIII, alpha 1	2.74	Down	0.0254482
XM_001714492	PREDICTED: Homo sapiens hypothetical protein LOC100133152 (LOC100133152), mRNA.	2.74	Up	0.0365776
XM_933481	PREDICTED: Homo sapiens coiled-coil domain containing 35, transcript variant 1 (CCDC35), mRNA.	2.74	Up	0.0378901
NM_001004744	Olfactory receptor, family 5, subfamily R, member 1	2.74	Down	0.0435109
NM_006125	Rho GTPase activating protein 6	2.74	Up	0.0208962
NM_014004	Protocadherin gamma subfamily C, 3	2.74	Up	0.0318032
XM_944129	PREDICTED: Homo sapiens hypothetical protein LOC650278 (LOC650278), mRNA.	2.74	Up	0.0277569
XM_001725049	RRN3 RNA polymerase I transcription factor homolog (S. cerevisiae) pseudogene	2.74	Up	0.0421101
NR_003020	Small nucleolar RNA, H/ACA box 78	2.74	Up	0.0165526
XM_001719721	PREDICTED: Homo sapiens hypothetical LOC100134357 (LOC100134357), mRNA.	2.74	Down	0.0316337
NR_030170	Homo sapiens microRNA 202 (MIR202), microRNA.	2.74	Up	0.0333503
XM_941085	Homo sapiens BEN domain containing 4 (BEND4), mRNA.	2.74	Up	0.0201293
Hs.563969	Transcribed locus	2.73	Down	0.0458694
NM_014496	Ribosomal protein S6 kinase, 90kDa, polypeptide 6	2.73	Down	0.045583
NM_002427	Matrix metallopeptidase 13 (collagenase 3)	2.73	Up	0.0411837
NM_001101386	Similar to cAMP-regulated phosphoprotein 19	2.73	Up	0.040919
NR_002994	Small nucleolar RNA, H/ACA box 36B	2.73	Down	0.0185238
NM_020897	Hyperpolarization activated cyclic nucleotide-gated potassium channel 3	2.73	Up	0.0459523
XM_001713933	PREDICTED: Homo sapiens PRAME family member 13 (PRAMEF13), mRNA.	2.73	Down	0.0119812
NM_014109	ATPase family, AAA domain containing 2	2.73	Up	0.0463464
XM_941341	PREDICTED: Homo sapiens similar to HLA class I histocompatibility antigen, A-29 alpha chain precursor (MHC class I antigen A*29) (Aw-19), transcript variant 1 (LOC649864), mRNA.	2.73	Up	0.0147785
XM_001716461	PREDICTED: Homo sapiens similar to seven transmembrane helix receptor (LOC442381), mRNA.	2.73	Up	0.00748713
XM_939003	PREDICTED: Homo sapiens similar to Ig gamma-2 chain C region (LOC649923), mRNA.	2.72	Up	0.0361016
NM_031313	Alkaline phosphatase, placental-like 2	2.72	Up	0.0252125
NM_001039756	Homo sapiens hypothetical protein LOC641928 (FLJ16734), mRNA.	2.72	Down	0.0469099
XM_929053	Homo sapiens similar to Complement C3 precursor (LOC388503), mRNA.	2.72	Down	0.0266646
XM_942932	PREDICTED: Homo sapiens similar to sulfotransferase family, cytosolic, 1A, phenol-preferring, member 3, transcript variant 2 (LOC648394), mRNA.	2.72	Up	0.0469142
NM_014812	Centrosomal protein 170kDa	2.72	Up	0.02013
NM_178832	MORN repeat containing 4	2.71	Down	0.0379863
NM_203306	PREDICTED: Homo sapiens hypothetical protein MGC39606 (MGC39606), mRNA.	2.71	Up	0.0357086
NM_015206	KIAA1024	2.71	Down	0.0495916
NM_014566	Olfactory receptor, family 1, subfamily D, member 5	2.71	Up	0.0287623
NM_005425	Transition protein 2 (during histone to protamine replacement)	2.71	Down	0.0360716
NM_030971	Sideroflexin 3	2.71	Down	0.012395
XM_937878	PREDICTED: Homo sapiens similar to FLJ44477 protein (LOC648796), mRNA.	2.71	Down	0.0493177
XM_001128901	PREDICTED: Homo sapiens hypothetical LOC728956 (LOC728956), mRNA.	2.71	Down	0.0442966
XM_001715563	PREDICTED: Homo sapiens hypothetical protein LOC100129218 (LOC100129218), mRNA.	2.71	Up	0.00733933
NM_005223	Deoxyribonuclease I	2.71	Up	0.0371782
XM_933424	PREDICTED: Homo sapiens hypothetical protein LOC646123 (LOC646123), mRNA.	2.7	Up	0.0236148
XM_001715137	PREDICTED: Homo sapiens hypothetical LOC730631 (LOC730631), mRNA.	2.7	Down	0.0161492
Hs.169815	F-box protein 45	2.7	Down	0.0417066
NM_006709	Euchromatic histone-lysine N-methyltransferase 2	2.7	Up	0.0109096
XM_001722278	PREDICTED: Homo sapiens hypothetical protein LOC100132377 (LOC100132377), mRNA.	2.7	Down	0.0406611
Hs.545507	Transcribed locus	2.69	Down	0.0459806
NM_018645	Hairy and enhancer of split 6 (Drosophila)	2.69	Down	0.0368683
NM_194285	SPT2, Suppressor of Ty, domain containing 1 (S. cerevisiae)	2.69	Down	0.0122887
NR_029673	Homo sapiens microRNA 130a (MIR130A), microRNA.	2.69	Up	0.0451192
XM_001713833	PREDICTED: Homo sapiens hypothetical protein LOC100133814 (LOC100133814), mRNA.	2.69	Up	0.0178073
NM_018444	Protein phosphatase 2C, magnesium-dependent, catalytic subunit	2.69	Up	0.0497933
XR_038278	PREDICTED: Homo sapiens misc_RNA (LOC729023), miscRNA.	2.69	Up	0.0282738
NM_002021	Flavin containing monooxygenase 1	2.69	Up	0.0498104
XM_001716725	PREDICTED: Homo sapiens hypothetical protein LOC100128918 (LOC100128918), mRNA.	2.69	Down	0.0245408
NM_006413	Ribonuclease P/MRP 30kDa subunit	2.69	Down	0.0394333
XR_039515	PREDICTED: Homo sapiens misc_RNA (LOC644860), miscRNA.	2.69	Up	0.0254696
NM_001004707	Olfactory receptor, family 4, subfamily D, member 2	2.69	Down	0.0263406
XR_039461	PREDICTED: Homo sapiens misc_RNA (LOC100131323), miscRNA.	2.69	Down	0.0258551
XM_927258	PREDICTED: Homo sapiens hypothetical protein LOC644005 (LOC644005), mRNA.	2.69	Up	0.0496797
NM_152446	Chromosome 14 open reading frame 145	2.68	Up	0.0200403
NR_002312	Homo sapiens ribonuclease P RNA component H1 (RPPH1), RNase P RNA.	2.68	Up	0.0335052
XM_942164	PREDICTED: Homo sapiens similar to Baculoviral IAP repeat-containing protein 1 (Neuronal apoptosis inhibitory protein) (LOC652623), mRNA.	2.68	Down	0.0333264
XM_001722315	PREDICTED: Homo sapiens hypothetical protein LOC100128904 (LOC100128904), mRNA.	2.68	Down	0.0489356
NM_019092	Homo sapiens family with sequence similarity 63, member B (FAM63B), transcript variant 1, mRNA.	2.68	Up	0.0323782
XM_373896	PREDICTED: Homo sapiens hypothetical LOC388755 (LOC388755), mRNA.	2.68	Up	0.0494548
XM_001715697	Arachidonate 15-lipoxygenase pseudogene	2.68	Down	0.0431029
XM_373543	Similar to mCG112958	2.68	Up	0.0433612
XR_038390	PREDICTED: Homo sapiens misc_RNA (LOC100129751), miscRNA.	2.68	Down	0.0278704
NM_000419	Integrin, alpha 2b (platelet glycoprotein IIb of IIb/IIIa complex, antigen CD41)	2.68	Up	0.0365497
NM_000083	Chloride channel 1, skeletal muscle	2.68	Up	0.0420862
Hs.516049	Transcribed locus	2.68	Down	0.038757
XM_932030	PREDICTED: Homo sapiens hypothetical protein LOC644183 (LOC644183), mRNA.	2.68	Down	0.0393023
NM_133329	Potassium voltage-gated channel, subfamily G, member 3	2.68	Down	0.022899
XM_001713850	PREDICTED: Homo sapiens similar to anaphase promoting complex subunit 1 (LOC730268), mRNA.	2.67	Down	0.0254435
XM_001722443	PREDICTED: Homo sapiens similar to hCG2041190 (LOC100131031), mRNA.	2.67	Up	0.0488847
XM_928509	PREDICTED: Homo sapiens similar to zinc finger protein 248 (LOC645481), mRNA.	2.67	Up	0.0215917
XM_928238	PREDICTED: Homo sapiens hypothetical protein FLJ12688 (FLJ12688), mRNA.	2.67	Down	0.0161402
XM_001724374	Hypothetical protein LOC100133055	2.67	Up	0.0482649
XR_018500	Similar to hCG2040319	2.67	Up	0.028276
XR_038410	PREDICTED: Homo sapiens misc_RNA (LOC100127922), miscRNA.	2.67	Up	0.0236421
NM_007253	Cytochrome P450, family 4, subfamily F, polypeptide 8	2.67	Up	0.0431246
XM_001726736	PREDICTED: Homo sapiens CTAGE family, member 4 (CTAGE4), mRNA.	2.67	Down	0.0159729
NM_001005522	Olfactory receptor, family 2, subfamily T, member 8	2.67	Up	0.0179497
NM_015472	WW domain containing transcription regulator 1	2.67	Up	0.00119124
NM_014440	Interleukin 1 family, member 6 (epsilon)	2.67	Down	0.0386952
XM_001719014	PREDICTED: Homo sapiens hypothetical protein LOC100133169 (LOC100133169), mRNA.	2.67	Up	0.0228753
XM_113912	PREDICTED: Homo sapiens similar to CG7601-PA (LOC201140), mRNA.	2.67	Up	0.0314414
Hs.137216	qm24d05.x1 NCI_CGAP_Lu5 Homo sapiens cDNA clone IMAGE:1882761 3, mRNA sequence	2.67	Up	0.0486661
NM_002069	Guanine nucleotide binding protein (G protein), alpha inhibiting activity polypeptide 1	2.67	Up	0.0469239
XM_001715409	Similar to hCG1816473	2.66	Down	0.0429224
XM_928401	PREDICTED: Homo sapiens PRAME family member (LOC645359), mRNA.	2.66	Down	0.0462167
XR_017487	Similar to hCG1639925	2.66	Up	0.0161922
XM_001732879	PREDICTED: Homo sapiens similar to hCG1794531 (LOC644587), mRNA.	2.66	Up	0.028934
Hs.60556	Transcribed locus	2.66	Down	0.0338668
XM_001126912	Similar to golgi autoantigen, golgin subfamily a, 8A	2.66	Down	0.0283306
Hs.335413	Homo sapiens, clone IMAGE:5241654, mRNA	2.66	Down	0.0405224
XM_932785	PREDICTED: Homo sapiens FLJ27465 protein, transcript variant 2 (FLJ27465), mRNA.	2.66	Down	0.0329595
NM_015478	L(3)mbt-like (Drosophila)	2.65	Up	0.0223978
NM_001134848	Selenoprotein P, plasma, 1	2.65	Up	0.00660769
NM_033092	Tripartite motif-containing 5	2.65	Up	0.014091
NM_001805	CCAAT/enhancer binding protein (C/EBP), epsilon	2.65	Down	0.00334569
NM_030928	Chromatin licensing and DNA replication factor 1	2.65	Up	0.0476129
NM_006580	Claudin 16	2.65	Down	0.0470973
XM_926263	PREDICTED: Homo sapiens hypothetical protein LOC730713 (LOC730713), mRNA.	2.65	Down	0.0450225
XM_931705	PREDICTED: Homo sapiens similar to testis specific protein, Y-linked 1 (LOC728403), mRNA.	2.65	Up	0.0362241
XM_927570	PREDICTED: Homo sapiens hypothetical LOC729444 (LOC729444), mRNA.	2.65	Up	0.0233462
NM_148957	Tumor necrosis factor receptor superfamily, member 19	2.65	Up	0.0487097
NM_020200	Phosphoribosyl transferase domain containing 1	2.64	Up	0.0229648
NM_198692	Keratin associated protein 10-11	2.64	Up	0.0427679
XM_945932	PREDICTED: Homo sapiens similar to Acyl-protein thioesterase 2 (Lysophospholipase II) (LPL-I), transcript variant 2 (LOC654135), mRNA.	2.64	Down	0.0388321
NR_002973	Small nucleolar RNA, H/ACA box 40	2.64	Down	0.044705
NM_177455	Basic helix-loop-helix family, member a15	2.64	Down	0.0394143
XM_170597	Similar to peptidyl-Pro cis trans isomerase	2.64	Up	0.0327063
NM_024587	Transmembrane protein 53	2.64	Up	0.0330865
NM_024650	Chromosome 11 open reading frame 80	2.64	Up	0.00958715
XM_001716571	PREDICTED: Homo sapiens hypothetical protein LOC100133666 (LOC100133666), mRNA.	2.64	Down	0.0491217
XM_001719052	Hypothetical protein LOC100130652	2.64	Down	0.0320467
NM_001010868	Homo sapiens chromosome 6 open reading frame 163 (C6orf163), mRNA.	2.64	Up	0.0475416
NM_175875	SIX homeobox 5	2.63	Down	0.0404257
NM_001136509	Zinc finger protein 843	2.63	Up	0.0404649
XM_372498	PREDICTED: Homo sapiens similar to TBP-associated factor 15 isoform 1 (LOC390427), mRNA.	2.63	Down	0.0259609
Hs.150092	Transcribed locus	2.63	Up	0.00851916
Hs.524845	Transcribed locus	2.63	Down	0.0291857
NM_001010854	Tetratricopeptide repeat domain 7B	2.63	Up	0.0359055
Hs.554066	Hypothetical protein LOC100129103	2.63	Down	0.0491688
NM_001080490	Phospholipase A2, group IVE	2.63	Up	0.0380154
NM_015520	Membrane associated guanylate kinase, WW and PDZ domain containing 1	2.63	Down	0.0292861
NM_030920	Acidic (leucine-rich) nuclear phosphoprotein 32 family, member E	2.63	Up	0.0489355
NM_002252	Potassium voltage-gated channel, delayed-rectifier, subfamily S, member 3	2.63	Down	0.00767379
NM_183420	F-box protein 25	2.63	Up	0.0310041
XM_925864	PREDICTED: Homo sapiens similar to golgi autoantigen, golgin subfamily a-like (LOC642325), mRNA.	2.63	Down	0.0184485
NM_057162	Kelch-like 4 (Drosophila)	2.63	Down	0.023473
NR_002954	Small nucleolar RNA, H/ACA box 12	2.63	Up	2.99089e-05
NM_003225	Trefoil factor 1	2.63	Down	0.0416501
NM_152343	Chromosome 17 open reading frame 46	2.63	Down	0.0337796
XM_944594	PREDICTED: Homo sapiens hypothetical protein LOC651319 (LOC651319), mRNA.	2.63	Up	0.0425177
NM_001012334	Midkine (neurite growth-promoting factor 2)	2.62	Up	0.0266325
NM_181334	Proline rich 5 (renal)	2.62	Down	0.0482276
NM_005261	GTP binding protein overexpressed in skeletal muscle	2.62	Down	0.0366972
XM_001713711	PREDICTED: Homo sapiens hypothetical protein LOC100133431 (LOC100133431), mRNA.	2.62	Up	0.0157907
Hs.573015	Transcribed locus	2.62	Down	0.0393865
NR_001534	Homo sapiens testis-specific transcript, Y-linked 7 (non-protein coding) (TTTY7), non-coding RNA.	2.62	Up	0.0431398
NM_003265	Toll-like receptor 3	2.62	Down	0.0391848
XM_001714058	PREDICTED: Homo sapiens hypothetical protein FLJ44451 (FLJ44451), mRNA.	2.62	Down	0.049748
NM_003041	Solute carrier family 5 (sodium/glucose cotransporter), member 2	2.62	Down	0.0322196
NM_032090	Protocadherin gamma subfamily C, 3	2.62	Down	0.0450557
NM_173519	Retinaldehyde binding protein 1-like 1	2.62	Down	0.0369785
NM_001129	AE binding protein 1	2.62	Up	0.00131679
NM_001009959	Ermin, ERM-like protein	2.61	Up	0.0474534
NM_003737	Dachsous 1 (Drosophila)	2.61	Up	0.0403671
XM_001725052	PREDICTED: Homo sapiens similar to hCG2000657 (LOC100133487), mRNA.	2.61	Down	0.0357628
Hs.545519	Transcribed locus	2.61	Up	0.0118898
XM_936415	PREDICTED: Homo sapiens similar to T-cell receptor beta chain V region C5 precursor (LOC647343), mRNA.	2.61	Up	0.042554
NM_153693	Homeobox C6	2.61	Up	0.00302976
NM_013386	Solute carrier family 25 (mitochondrial carrier; phosphate carrier), member 24	2.61	Down	0.0186526
XM_928801	PREDICTED: Homo sapiens similar to wingless-type MMTV integration site family, member 9B precursor (LOC645812), mRNA.	2.61	Down	0.0460412
XR_041527	PREDICTED: Homo sapiens misc_RNA (ZNF788), miscRNA.	2.61	Up	0.0437439
XM_001727014	PREDICTED: Homo sapiens similar to CSAG family, member 2 (LOC100130935), mRNA.	2.61	Down	0.0342812
XM_372876	Chromosome 21 open reading frame 126	2.61	Up	0.0161274
NM_001047980	Neuroblastoma breakpoint family, member 7	2.61	Down	0.0396497
NM_004444	EPH receptor B4	2.61	Up	0.00705317
XM_939875	PREDICTED: Homo sapiens KIAA1257 (KIAA1257), mRNA.	2.61	Down	0.0453506
NM_013364	Paraneoplastic antigen MA3	2.61	Up	0.0198788
NM_002941	Roundabout, axon guidance receptor, homolog 1 (Drosophila)	2.61	Up	0.0108248
XM_001723968	PREDICTED: Homo sapiens Transmembrane protein ENSP00000340100 (LOC100129969), mRNA.	2.6	Up	0.0328744
XM_938659	PREDICTED: Homo sapiens similar to zinc finger protein 329 (LOC649596), mRNA.	2.6	Down	0.0396407
Hs.571950	ym35h10.s1 Soares infant brain 1NIB Homo sapiens cDNA clone IMAGE:50369 3, mRNA sequence	2.6	Up	0.0274733
NM_012419	Regulator of G-protein signaling 17	2.6	Down	0.0186831
ERCC-00086	Methanocaldococcus jannaschii spike-in control MJ-1000-74 genomic sequence	2.6	Down	0.0471562
NM_207398	Guanylate binding protein 7	2.6	Down	0.0471804
NM_015678	Neurobeachin	2.6	Up	0.0478842
NM_005486	Target of myb1 (chicken)-like 1	2.6	Down	0.0247374
NM_182660	Ubiquitously transcribed tetratricopeptide repeat gene, Y-linked	2.6	Up	0.0476097
Hs.570751	CR748318 Homo sapiens library (Ebert L) Homo sapiens cDNA clone IMAGp971G1584 ; IMAGE:1932348 5, mRNA sequence	2.6	Down	0.0401753
NM_004609	Transcription factor 15 (basic helix-loop-helix)	2.59	Down	0.0332183
NM_153366	Sushi, von Willebrand factor type A, EGF and pentraxin domain containing 1	2.59	Up	0.00197279
NM_153256	Chromosome 10 open reading frame 47	2.59	Up	0.00665505
XM_931050	PREDICTED: Homo sapiens family with sequence similarity 7, member A2, transcript variant 7 (FAM7A2), mRNA.	2.59	Up	0.0328888
XM_001718401	PREDICTED: Homo sapiens hypothetical LOC728558 (LOC728558), mRNA.	2.59	Up	0.0433906
NM_199328	Claudin 8	2.59	Down	0.049857
XM_001726067	PREDICTED: Homo sapiens hypothetical protein LOC100132815 (LOC100132815), mRNA.	2.58	Down	0.02207
XR_001069	PREDICTED: Homo sapiens hypothetical protein MGC27345 (MGC27345), misc RNA.	2.58	Up	0.0226518
NM_178496	Chromosome 3 open reading frame 59	2.58	Down	0.00887948
NM_013296	G-protein signaling modulator 2 (AGS3-like, C. elegans)	2.58	Down	0.0392344
XM_942108	PREDICTED: Homo sapiens hypothetical protein LOC652587 (LOC652587), mRNA.	2.58	Up	0.0336221
NM_001246	Ectonucleoside triphosphate diphosphohydrolase 2	2.58	Up	0.0397968
NM_058170	Olfactomedin 3	2.58	Down	0.0154248
NM_206827	RAS-like, family 11, member A	2.57	Down	0.0418055
XM_945144	Homo sapiens glycosylation dependent cell adhesion molecule 1 (pseudogene) (GLYCAM1), non-coding RNA. XM_945144 XM_945147 XM_945150	2.57	Up	0.0379296
XM_930545	PREDICTED: Homo sapiens hypothetical protein FLJ43663, transcript variant 2 (FLJ43663), mRNA.	2.57	Down	0.0112246
NM_207364	G protein-coupled receptor 148	2.57	Down	0.0290146
NM_001004349	Major histocompatibility complex, class I, C	2.57	Up	0.0457799
NM_199452	Zinc finger protein 365	2.57	Up	0.0307981
XM_001715797	PREDICTED: Homo sapiens hypothetical LOC650354 (LOC650354), mRNA.	2.57	Down	0.0298843
NM_002519	Nuclear protein, ataxia-telangiectasia locus	2.57	Up	0.00517907
NM_001129742	Calcium homeostasis modulator 3	2.57	Up	0.0318142
NM_018266	Transmembrane protein 39A	2.57	Down	0.0383258
NM_004155	Serpin peptidase inhibitor, clade B (ovalbumin), member 9	2.57	Down	0.00230329
XM_927285	PREDICTED: Homo sapiens similar to hypothetical protein BC017947 (LOC653410), mRNA.	2.57	Down	0.0488546
NM_022912	Receptor accessory protein 1	2.57	Up	0.0134301
XM_943060	PREDICTED: Homo sapiens hypothetical protein LOC647849 (LOC647849), mRNA.	2.57	Up	0.0416606
XM_936748	PREDICTED: Homo sapiens similar to dicer1 (LOC647691), mRNA.	2.56	Up	0.0313736
XM_001713704	PREDICTED: Homo sapiens hypothetical protein LOC100133905 (LOC100133905), mRNA.	2.56	Down	0.0371637
NM_144710	Septin 10	2.56	Down	0.0435197
XM_926258	PREDICTED: Homo sapiens similar to Iduronate 2-sulfatase precursor (Alpha-L-iduronate sulfate sulfatase) (Idursulfase) (LOC653157), mRNA.	2.56	Up	0.0317053
XM_935840	PREDICTED: Homo sapiens similar to hypothetical protein FLJ36166, transcript variant 4 (LOC653832), mRNA.	2.55	Up	0.0273154
NM_003035	SCL/TAL1 interrupting locus	2.55	Up	0.0161988
NM_177525	Mesoderm specific transcript homolog (mouse)	2.55	Down	0.023824
XM_001724670	Hypothetical LOC729218	2.55	Down	0.0255441
NM_212558	Transmembrane protein 215	2.55	Up	0.0281747
XM_064265	PREDICTED: Homo sapiens similar to Myosin light polypeptide 6 (Smooth muscle and nonmuscle myosin light chain alkali 6) (Myosin light chain alkali 3) (Myosin light chain 3) (MLC-3) (LC17) (LOC124685), mRNA.	2.55	Up	0.0483368
NM_017589	B-cell translocation gene 4	2.55	Up	0.0393602
XM_001726102	PREDICTED: Homo sapiens hypothetical LOC100131733 (LOC100131733), mRNA.	2.55	Up	0.0494622
NM_199426	Zinc finger protein 64 homolog (mouse)	2.54	Down	0.0211368
NR_030593	Homo sapiens microRNA 892b (MIR892B), microRNA.	2.54	Up	0.031342
NM_004445	EPH receptor B6	2.54	Up	0.0199906
XM_936417	Homo sapiens retrotransposon gag domain containing 4 (RGAG4), mRNA.	2.54	Down	0.0259873
NM_052850	Growth arrest and DNA-damage-inducible, gamma interacting protein 1	2.54	Up	0.0276709
XM_497365	PREDICTED: Homo sapiens similar to peptidylprolyl isomerase A isoform 1 (LOC390378), mRNA.	2.54	Up	0.0472075
NM_203373	F-box and leucine-rich repeat protein 22	2.54	Down	0.0472149
NM_031200	Chemokine (C-C motif) receptor 9	2.54	Up	0.00366245
NR_002829	Homo sapiens purinergic receptor P2X, ligand-gated ion channel, 6 pseudogene (P2RX6P), non-coding RNA.	2.54	Down	0.0253871
Hs.197143	Chemokine-like receptor 1	2.54	Down	0.00239178
NM_018022	Transmembrane protein 51	2.54	Down	0.0384462
NM_138385	Transmembrane protein 129	2.54	Up	0.0251861
NM_194072	Homo sapiens histone linker H1 domain, spermatid-specific 1 (HILS1), mRNA.	2.53	Down	0.0353054
NM_001113755	Thymidine phosphorylase	2.53	Down	0.0133534
NM_000550	Tyrosinase-related protein 1	2.53	Down	0.0337172
NR_023380	Homo sapiens coiled-coil domain containing 144C (CCDC144C), non-coding RNA.	2.53	Up	0.0275182
NM_014336	Aryl hydrocarbon receptor interacting protein-like 1	2.53	Down	0.035231
XM_001725257	PREDICTED: Homo sapiens hypothetical LOC729687 (LOC729687), mRNA.	2.53	Up	0.0475206
NM_012134	Leiomodin 1 (smooth muscle)	2.53	Down	0.0489055
NM_003649	D-aspartate oxidase	2.53	Up	0.0455334
NM_001118888	Angiopoietin 2	2.53	Down	0.0165936
NM_000458	HNF1 homeobox B	2.53	Down	0.04342
NM_005631	Smoothened homolog (Drosophila)	2.52	Down	0.0452381
NM_005893	Calicin	2.52	Down	0.0468179
XM_933821	PREDICTED: Homo sapiens hypothetical protein LOC646697 (LOC646697), mRNA.	2.52	Down	0.0231811
NM_000334	Sodium channel, voltage-gated, type IV, alpha subunit	2.52	Up	0.0383637
NM_001868	Carboxypeptidase A1 (pancreatic)	2.52	Down	0.00346285
NM_001818	Aldo-keto reductase family 1, member C4 (chlordecone reductase; 3-alpha hydroxysteroid dehydrogenase, type I; dihydrodiol deh	2.52	Down	0.011755
XM_926988	PREDICTED: Homo sapiens similar to tramdorin 1 (LOC643686), mRNA.	2.52	Down	0.0363767
Hs.516314	Transcribed locus	2.52	Up	0.0348296
XR_038070	PREDICTED: Homo sapiens misc_RNA (LOC100133033), miscRNA.	2.52	Up	0.0380533
XM_001722889	PREDICTED: Homo sapiens hypothetical protein LOC100133373 (LOC100133373), mRNA.	2.52	Down	0.0472914
XM_934107	PREDICTED: Homo sapiens similar to CG10522-PA, transcript variant 6 (LOC728936), mRNA.	2.52	Up	0.0323264
NR_003591	Homo sapiens testis-specific transcript, Y-linked 8B (non-protein coding) (TTTY8B), non-coding RNA.	2.52	Up	0.0499126
NM_004871	Golgi SNAP receptor complex member 1	2.52	Down	0.0404627
NM_031852	Protocadherin alpha 6	2.51	Up	0.0313852
XR_041703	PREDICTED: Homo sapiens misc_RNA (LOC728537), miscRNA.	2.51	Up	0.00639687
XM_001721846	PREDICTED: Homo sapiens hypothetical protein LOC100130157 (LOC100130157), mRNA.	2.51	Up	0.0201281
XM_936740	PREDICTED: Homo sapiens killer cell immunoglobulin-like receptor, two domains, long cytoplasmic tail, 5A (KIR2DL5A), mRNA.	2.51	Down	0.0405936
XM_931880	PREDICTED: Homo sapiens hypothetical LOC643883 (LOC643883), mRNA.	2.51	Up	0.0354204
NR_024455	Homo sapiens similar to hCG1815312 (LOC100133612), non-coding RNA.	2.51	Up	0.0447527
NM_001009812	Ladybird homeobox 2	2.5	Down	0.0462523
Hs.536451	Transcribed locus	2.5	Up	0.00587498
NM_145691	ATP synthase mitochondrial F1 complex assembly factor 2	2.5	Down	0.0266274
NM_002583	PRKC, apoptosis, WT1, regulator	2.5	Up	0.0164739
XM_936297	PREDICTED: Homo sapiens hypothetical protein LOC169834 (LOC169834), mRNA.	2.5	Up	0.0473005
NM_001024599	Histone cluster 2, H2bf	2.5	Up	0.0488466
NM_032831	ORAI calcium release-activated calcium modulator 2	2.5	Up	0.0327772
NM_003673	Titin-cap (telethonin)	2.5	Up	0.0407195
NM_001040441	Zinc finger and BTB domain containing 8A	2.5	Down	0.0295387
NM_198945	Neurobeachin-like 1	2.5	Down	0.0175427
NM_000395	Colony stimulating factor 2 receptor, beta, low-affinity (granulocyte-macrophage)	2.5	Down	0.00155545
NM_175881	Outer dense fiber of sperm tails 3-like 1	2.49	Down	0.0464978
XM_496741	PREDICTED: Homo sapiens similar to Beta-glucuronidase precursor (LOC441066), mRNA.	2.49	Up	0.00614732
Hs.537478	Homo sapiens clone FS8-B3 nonfunctional immunoglobulin light chain (IGL) mRNA, partial sequence	2.49	Down	0.0464959
NM_152533	Chromosome 3 open reading frame 22	2.49	Down	0.0276325
NM_206997	G protein-coupled receptor 152	2.49	Up	0.0208307
XR_038408	PREDICTED: Homo sapiens misc_RNA (LOC100128888), miscRNA.	2.49	Up	0.0297959
NM_203430	Homo sapiens peptidylprolyl isomerase A (cyclophilin A) (PPIA), mRNA.	2.49	Down	0.0160598
NM_203418	Regulator of calcineurin 1	2.49	Down	0.00560204
ERCC-00104	Methanocaldococcus jannaschii spike-in control MJ-2000-98 genomic sequence	2.49	Down	0.0326913
NM_014825	URB1 ribosome biogenesis 1 homolog (S. cerevisiae)	2.49	Up	0.0180925
XR_037839	PREDICTED: Homo sapiens misc_RNA (LOC440061), miscRNA.	2.49	Up	0.0412183
XM_936157	PREDICTED: Homo sapiens similar to HLA class I histocompatibility antigen, A-26 alpha chain precursor (MHC class I antigen A*26), transcript variant 1 (LOC642047), mRNA.	2.48	Down	0.0362149
NM_002638	Peptidase inhibitor 3, skin-derived	2.48	Down	0.000356354
XM_945231	PREDICTED: Homo sapiens similar to High mobility group protein 1-like 10 (HMG-1L10), transcript variant 4 (LOC649214), mRNA.	2.48	Up	0.0492044
NM_182625	Gen homolog 1, endonuclease (Drosophila)	2.48	Up	0.0217591
NM_012369	Olfactory receptor, family 2, subfamily F, member 1	2.48	Down	0.0119942
NM_052840	Bruno-like 6, RNA binding protein (Drosophila)	2.48	Up	0.0374882
NM_022041	Gigaxonin	2.48	Down	0.0415913
NM_182628	Coiled-coil domain containing 37	2.48	Down	0.020646
NM_183386	Acyl-CoA thioesterase 8	2.47	Down	0.00783564
NM_030622	Cytochrome P450, family 2, subfamily S, polypeptide 1	2.47	Down	0.0355476
XM_927670	Similar to LOC531907 protein	2.47	Up	0.0150473
XM_941847	PREDICTED: Homo sapiens hypothetical protein FLJ35424 (FLJ35424), mRNA.	2.47	Down	0.0476759
NM_080607	V-set and transmembrane domain containing 2 like	2.47	Down	0.0127622
XM_001715793	PREDICTED: Homo sapiens hypothetical protein LOC100132702 (LOC100132702), mRNA.	2.47	Up	0.0383548
Hs.555574	Transcribed locus	2.47	Up	0.0459114
NM_013325	ATG4 autophagy related 4 homolog B (S. cerevisiae)	2.46	Down	0.0452793
XM_936321	PREDICTED: Homo sapiens similar to ankyrin repeat domain 20A (LOC642164), mRNA.	2.46	Up	0.0404349
NM_032421	CAP-GLY domain containing linker protein 2	2.46	Up	0.0448466
NM_001008704	Chromosome 6 open reading frame 1	2.46	Down	0.00210091
NM_002809	Proteasome (prosome, macropain) 26S subunit, non-ATPase, 3	2.46	Up	0.0172353
NM_021815	Solute carrier family 5 (choline transporter), member 7	2.46	Down	0.00528711
NM_014370	SFRS protein kinase 3	2.45	Down	0.0078212
NM_004796	Neurexin 3	2.45	Down	0.0401247
NM_000069	Calcium channel, voltage-dependent, L type, alpha 1S subunit	2.45	Up	0.029143
NM_015162	Acyl-CoA synthetase bubblegum family member 1	2.45	Up	0.0352637
NM_001034832	Synovial sarcoma, X breakpoint 4B	2.45	Down	0.0472954
NR_001571	Homo sapiens RNA, Ro-associated Y5 (RNY5), small cytoplasmic RNA.	2.45	Up	0.028596
XM_945440	PREDICTED: Homo sapiens hypothetical protein LOC650113, transcript variant 1 (LOC650114), mRNA.	2.45	Up	0.0270547
XM_001715413	PREDICTED: Homo sapiens hypothetical gene supported by AK128305 (FLJ46446), mRNA.	2.45	Down	0.0492484
NM_015144	Zinc finger, CCHC domain containing 14	2.44	Up	0.0338846
NM_172099	CD8b molecule	2.44	Down	0.0318725
NM_002617	Peroxisomal biogenesis factor 10	2.44	Down	0.048998
NM_001001687	Homo sapiens FLJ26850 protein (FLJ26850), mRNA.	2.44	Down	0.0498369
NM_001192	Tumor necrosis factor receptor superfamily, member 17	2.44	Up	0.0302499
Hs.551847	Transcribed locus	2.44	Down	0.0322529
NM_000818	Glutamate decarboxylase 2 (pancreatic islets and brain, 65kDa)	2.44	Down	0.0394086
NM_015078	MCF.2 cell line derived transforming sequence-like 2	2.44	Up	0.0475298
NM_020697	Potassium voltage-gated channel, delayed-rectifier, subfamily S, member 2	2.44	Down	0.0396054
XM_001719105	PREDICTED: Homo sapiens similar to hCG38224 (LOC729591), mRNA.	2.43	Up	0.0270541
NM_130387	Ankyrin repeat and SOCS box-containing 14	2.43	Up	0.0324761
NM_006350	Follistatin	2.43	Down	0.0394867
XM_939640	PREDICTED: Homo sapiens thyroid hormone receptor associated protein 5 (THRAP5), mRNA.	2.43	Down	0.0253876
NM_033030	Bol, boule-like (Drosophila)	2.43	Down	0.0433831
NM_003637	Integrin, alpha 10	2.42	Up	0.0185874
NM_017811	Ubiquitin-conjugating enzyme E2R 2	2.42	Up	0.0413879
NM_001032278	Matrix metallopeptidase 28	2.42	Up	0.0394764
XM_941635	PREDICTED: Homo sapiens similar to heterogeneous nuclear ribonucleoprotein C isoform b, transcript variant 1 (LOC654074), mRNA.	2.42	Up	0.00518038
XM_001723489	PREDICTED: Homo sapiens hypothetical protein LOC100131452 (LOC100131452), mRNA.	2.42	Up	0.00476439
NM_198485	Tumor protein p63 regulated 1	2.41	Down	0.0220215
XM_001725461	PREDICTED: Homo sapiens similar to peroxiredoxin 6 (LOC100133641), mRNA.	2.41	Up	0.0491486
NM_145267	Chromosome 6 open reading frame 57	2.41	Down	0.0367497
Hs.543232	Transcribed locus	2.41	Down	0.0289323
XR_037985	PREDICTED: Homo sapiens misc_RNA (LOC100128973), miscRNA.	2.41	Down	0.0428859
XM_944446	PREDICTED: Homo sapiens hypothetical LOC646795 (LOC646795), mRNA.	2.41	Down	0.0356855
XM_936088	PREDICTED: Homo sapiens similar to cytochrome c oxidase subunit VIII (LOC642018), mRNA.	2.41	Up	0.046715
XM_926099	PREDICTED: Homo sapiens hypothetical protein LOC642628 (LOC642628), mRNA.	2.41	Up	0.0486004
XM_926130	PREDICTED: Homo sapiens similar to myeloid/lymphoid or mixed-lineage leukemia 3 isoform 2 (LOC642678), mRNA.	2.41	Up	0.00994426
XM_936906	PREDICTED: Homo sapiens hypothetical LOC646193 (LOC646193), mRNA.	2.41	Up	0.0380592
NM_032823	Chromosome 9 open reading frame 3	2.41	Down	0.0364651
NM_000677	Adenosine A3 receptor	2.41	Down	0.0418533
XM_935719	PREDICTED: Homo sapiens hypothetical protein LOC641815 (LOC641815), mRNA.	2.41	Down	0.0308963
NM_024494	Wingless-type MMTV integration site family, member 2B	2.41	Down	0.0394054
NM_001002862	Der1-like domain family, member 3	2.41	Up	0.0376786
NM_182572	Zinc finger and SCAN domain containing 1	2.4	Up	0.0286038
XM_944066	PREDICTED: Homo sapiens similar to BTB and CNC homology 1, basic leucine zipper transcription factor 2, transcript variant 2 (LOC653980), mRNA.	2.4	Up	0.0401305
NM_178857	Retinitis pigmentosa 1-like 1	2.4	Up	0.0495113
XM_001719091	Hypothetical protein LOC100129206	2.4	Up	0.0480352
NM_002228	Jun oncogene	2.4	Up	0.0265424
XM_926137	PREDICTED: Homo sapiens similar to Maltase-glucoamylase, intestinal (LOC642684), mRNA.	2.4	Up	0.011846
NM_005408	Chemokine (C-C motif) ligand 13	2.39	Down	0.0398608
NM_178565	R-spondin 2 homolog (Xenopus laevis)	2.39	Up	0.0252296
XM_939906	PREDICTED: Homo sapiens similar to T-cell receptor alpha chain V region CTL-L17 precursor (LOC650815), mRNA.	2.39	Down	0.0306813
NM_006511	Regulatory solute carrier protein, family 1, member 1	2.39	Down	0.0145036
NM_173559	Chromosome 6 open reading frame 224	2.39	Up	0.0412261
NM_080758	Homo sapiens T-box 6 (TBX6), transcript variant 2, mRNA.	2.39	Down	0.043352
XR_038833	PREDICTED: Homo sapiens misc_RNA (LOC151457), miscRNA.	2.39	Up	0.040915
XM_001718183	PREDICTED: Homo sapiens coiled-coil domain containing 144B (CCDC144B), mRNA.	2.39	Up	0.0335959
XR_039235	PREDICTED: Homo sapiens misc_RNA (LOC100128841), miscRNA.	2.39	Up	0.039206
NM_003914	Cyclin A1	2.38	Down	0.0186859
Hs.133181	Transcribed locus	2.38	Up	0.0173988
NM_001302	Cortistatin	2.38	Up	0.0286488
NM_005046	Kallikrein-related peptidase 7	2.38	Down	0.0460509
NM_024910	Zinc finger family member 767	2.38	Up	0.00539362
NM_005808	CTD (carboxy-terminal domain, RNA polymerase II, polypeptide A) small phosphatase-like	2.38	Up	0.0405658
NM_002395	Malic enzyme 1, NADP(+)-dependent, cytosolic	2.38	Down	0.0486832
NM_012108	Signal transducing adaptor family member 1	2.38	Up	0.0143482
XM_927183	Homo sapiens hypothetical protein LOC643923 (LOC643923), mRNA.	2.38	Down	0.028826
NM_024947	Polyhomeotic homolog 3 (Drosophila)	2.37	Up	0.0155008
XM_927354	PREDICTED: Homo sapiens similar to ADP-ribosylation factor 7 (LOC644144), mRNA.	2.37	Up	0.031088
NM_001005281	Olfactory receptor, family 6, subfamily B, member 1	2.37	Down	0.0201277
XM_942944	PREDICTED: Homo sapiens hypothetical protein LOC647446, transcript variant 2 (LOC647447), mRNA.	2.37	Down	0.028106
XM_117451	PREDICTED: Homo sapiens hypothetical LOC402617 (LOC402617), mRNA.	2.37	Down	0.0459075
XM_001715026	PREDICTED: Homo sapiens hypothetical protein LOC286002 (LOC286002), mRNA.	2.37	Up	0.029014
NM_001991	Enhancer of zeste homolog 1 (Drosophila)	2.37	Up	0.0330373
NM_000079	Cholinergic receptor, nicotinic, alpha 1 (muscle)	2.37	Down	0.0310259
NM_000738	Cholinergic receptor, muscarinic 1	2.37	Down	0.0371297
Hs.540976	Transcribed locus	2.36	Up	0.02701
NM_144594	Gametocyte specific factor 1	2.36	Down	0.0343566
NM_000914	Opioid receptor, mu 1	2.36	Down	0.0312175
XR_039043	PREDICTED: Homo sapiens misc_RNA (LOC100131085), miscRNA.	2.36	Down	0.0341851
NM_032927	Transmembrane protein 128	2.36	Up	0.0340243
XM_928224	PREDICTED: Homo sapiens similar to pleckstrin homology-like domain, family B, member 1 (LOC653583), mRNA.	2.35	Up	0.0141221
NM_176885	Taste receptor, type 2, member 31	2.35	Down	0.0354399
NM_017933	Phosphotyrosine interaction domain containing 1	2.35	Down	0.000224694
XR_039373	PREDICTED: Homo sapiens misc_RNA (LOC729686), miscRNA.	2.35	Up	0.00532549
NM_000228	Laminin, beta 3	2.35	Up	0.0367495
ERCC-00092	Bases different from GenBank: 7	2.35	Down	0.0317009
NM_015630	Enhancer of polycomb homolog 2 (Drosophila)	2.35	Down	0.038004
NM_018212	Enabled homolog (Drosophila)	2.35	Up	0.0231037
NM_152640	DCP1 decapping enzyme homolog B (S. cerevisiae)	2.35	Down	0.0440364
NM_001025265	Chromosome X open reading frame 65	2.35	Up	0.027214
XM_001724792	PREDICTED: Homo sapiens similar to 60S ribosomal protein L21, transcript variant 1 (LOC387753), mRNA.	2.34	Up	0.0223387
NM_138571	Histidine triad nucleotide binding protein 3	2.34	Up	0.00145002
NM_001004701	Olfactory receptor, family 4, subfamily C, member 16	2.34	Down	0.0353728
NM_020379	Mannosidase, alpha, class 1C, member 1	2.34	Up	0.0182856
NM_017621	AlkB, alkylation repair homolog 4 (E. coli)	2.34	Up	0.0363462
NM_017980	LIM and senescent cell antigen-like domains 2	2.34	Down	0.0441572
NM_006049	Small nuclear RNA activating complex, polypeptide 5, 19kDa	2.34	Down	0.0280071
NM_178453	Homo sapiens hypothetical protein MGC52282 (MGC52282), mRNA.	2.33	Down	0.0305264
NM_018722	Homo sapiens KCNQ1 downstream neighbor (KCNQ1DN), mRNA.	2.33	Down	0.0241866
XM_939583	PREDICTED: Homo sapiens hypothetical LOC644979 (LOC644979), mRNA.	2.33	Down	0.0302958
NM_006087	Tubulin, beta 4	2.33	Up	0.0175905
NM_032407	Protocadherin gamma subfamily C, 3	2.33	Up	0.0196489
XM_937223	PREDICTED: Homo sapiens keratin associated protein 9-5 (KRTAP9-5), mRNA.	2.32	Up	0.045722
NM_006904	Protein kinase, DNA-activated, catalytic polypeptide	2.32	Up	0.00192772
XR_017376	PREDICTED: Homo sapiens misc_RNA (LOC646956), miscRNA.	2.32	Up	0.014831
NM_052851	StAR-related lipid transfer (START) domain containing 13	2.32	Down	0.0494306
NM_000251	MutS homolog 2, colon cancer, nonpolyposis type 1 (E. coli)	2.32	Up	0.0311984
NM_181775	Plexin A4	2.32	Up	0.0213717
NM_024789	Transmembrane protein 180	2.31	Up	0.0270027
NM_130396	Homo sapiens WNT1 inducible signaling pathway protein 3 (WISP3), transcript variant 2, mRNA.	2.31	Up	0.0297082
NM_001032280	Transcription factor AP-2 alpha (activating enhancer binding protein 2 alpha)	2.31	Down	0.0485241
XM_001713816	PREDICTED: Homo sapiens hypothetical protein LOC100130440 (LOC100130440), mRNA.	2.31	Down	0.0447874
XR_040229	PREDICTED: Homo sapiens misc_RNA (LOC349114), miscRNA.	2.31	Down	0.0267226
XM_932532	PREDICTED: Homo sapiens hypothetical protein LOC644953 (LOC644953), mRNA.	2.31	Down	0.0450756
NM_006459	ER lipid raft associated 1	2.31	Up	0.041433
NR_002937	Homo sapiens chromosome 14 open reading frame 19 (C14orf19) on chromosome 14.	2.31	Up	0.0154565
NM_178314	Rab interacting lysosomal protein-like 1	2.3	Up	0.0154035
NM_000267	Neurofibromin 1	2.3	Up	0.00627655
NM_006734	Human immunodeficiency virus type I enhancer binding protein 2	2.3	Up	0.0103396
Hs.142570	Homo sapiens clone 24629 mRNA sequence	2.3	Down	0.00945307
NM_024966	Sema domain, transmembrane domain (TM), and cytoplasmic domain, (semaphorin) 6D	2.3	Down	0.0316262
NM_198129	Laminin, alpha 3	2.3	Down	0.0411419
NM_016125	Ring finger protein, transmembrane 1	2.29	Down	0.0148175
NM_005406	Rho-associated, coiled-coil containing protein kinase 1	2.29	Up	0.0100093
NM_138454	Nucleoredoxin-like 1	2.29	Up	0.0410955
NM_022452	Homo sapiens fibrosin 1 (FBS1), mRNA.	2.29	Up	0.0339652
Hs.550193	Unidentified mRNA, partial sequence	2.29	Up	0.0389825
Hs.153248	Transcribed locus	2.29	Up	0.0204016
NM_001001715	FERM, RhoGEF (ARHGEF) and pleckstrin domain protein 1 (chondrocyte-derived)	2.29	Up	0.0361771
NM_018291	FGGY carbohydrate kinase domain containing	2.29	Up	0.00729544
XM_498717	PREDICTED: Homo sapiens hypothetical LOC440525, transcript variant 1 (LOC440525), mRNA.	2.29	Up	0.0124414
XM_926317	PREDICTED: Homo sapiens similar to family with sequence similarity 11, member A (LOC653169), mRNA.	2.29	Up	0.0458704
NM_173854	Solute carrier family 41, member 1	2.29	Up	0.0213523
NM_018406	Mucin 4, cell surface associated	2.28	Up	0.0445465
NM_000283	Phosphodiesterase 6B, cGMP-specific, rod, beta	2.28	Down	0.046156
NM_152843	Homo sapiens Hermansky-Pudlak syndrome 4 (HPS4), transcript variant 4, mRNA.	2.28	Up	0.00619806
NM_022054	Potassium channel, subfamily K, member 13	2.28	Down	0.0334079
NM_182585	Homo sapiens hypothetical protein DKFZp451M2119 (DKFZp451M2119), mRNA.	2.28	Up	0.0383975
Hs.66187	Clone 23700 mRNA sequence	2.27	Up	0.012739
XR_040466	PREDICTED: Homo sapiens misc_RNA (LOC283922), miscRNA.	2.27	Up	0.0141633
XM_930893	PREDICTED: Homo sapiens hypothetical LOC642398, transcript variant 1 (LOC642398), mRNA.	2.27	Up	0.0497929
XM_935536	PREDICTED: Homo sapiens hypothetical protein FLJ20397, transcript variant 3 (FLJ20397), mRNA.	2.27	Up	0.0342788
XR_038051	PREDICTED: Homo sapiens misc_RNA (LOC100128516), miscRNA.	2.27	Up	0.0481491
NM_032689	Zinc finger protein 607	2.27	Up	0.041781
NM_152616	Tripartite motif-containing 42	2.27	Up	0.0492028
XR_015606	PREDICTED: Homo sapiens misc_RNA (LOC728059), miscRNA.	2.27	Down	4.23506e-05
NM_001007524	Coagulation factor VIII-associated (intronic transcript) 1	2.27	Up	0.0420637
NM_001113324	Hypothetical protein LOC100134934	2.27	Down	0.00976787
NM_018028	Sterile alpha motif domain containing 4B	2.26	Up	0.00151921
NM_032932	RAB11 family interacting protein 4 (class II)	2.26	Up	0.0343556
NM_152504	Chromosome 20 open reading frame 196	2.26	Down	0.0215902
NM_004859	Clathrin, heavy chain (Hc)	2.25	Up	0.0446058
NM_001018022	Homo sapiens similar to FKSG62 (LOC389286), mRNA.	2.25	Down	0.0310203
NM_080668	Cell division cycle associated 5	2.25	Up	0.0189305
NM_024712	Engulfment and cell motility 3	2.25	Up	0.0473568
NM_033106	Galanin-like peptide	2.25	Down	0.0344313
NM_173815	Carboxylesterase 8 (putative)	2.25	Up	0.0414276
XM_942097	PREDICTED: Homo sapiens similar to Fc fragment of IgG, low affinity IIIa, receptor for (CD16) (LOC652578), mRNA.	2.25	Down	0.0469057
XM_942228	PREDICTED: Homo sapiens hypothetical LOC652659 (LOC652659), mRNA.	2.24	Up	0.0474482
NM_138439	FLYWCH family member 2	2.24	Down	0.00444688
NM_000280	Paired box 6	2.24	Down	0.045946
XM_370557	PREDICTED: Homo sapiens family with sequence similarity 21, member D (FAM21D), mRNA.	2.24	Up	0.0283291
NM_001012969	Adenosine deaminase-like	2.24	Up	0.046142
XM_001126103	PREDICTED: Homo sapiens similar to phosphoglycerate mutase processed protein (LOC728188), mRNA.	2.23	Down	0.000628305
Hs.572982	AV727803 HTC Homo sapiens cDNA clone HTCCNC05 5, mRNA sequence	2.23	Up	0.0179138
NM_001855	Collagen, type XV, alpha 1	2.23	Down	0.00642091
NM_020172	Homo sapiens signal peptide peptidase-like 2B (SPPL2B), transcript variant 3, mRNA.	2.22	Up	0.0130378
XM_001725190	PREDICTED: Homo sapiens similar to hCG1979388 (LOC100132510), mRNA.	2.22	Down	0.005516
NM_032957	Tumor necrosis factor receptor superfamily, member 6b, decoy	2.22	Up	0.00367742
NM_203402	Fat-inducing transcript 1	2.22	Up	0.0383486
NM_001001688	PREDICTED: Homo sapiens FLJ35409 protein (FLJ35409), misc RNA.	2.21	Up	0.047499
NM_181786	GLI-Kruppel family member HKR1	2.21	Up	0.0217598
XM_927475	PREDICTED: Homo sapiens similar to ATP-dependent RNA helicase DDX24 (DEAD-box protein 24) (LOC644303), mRNA.	2.21	Down	0.0425476
NM_024563	Chromosome 5 open reading frame 23	2.21	Up	0.037503
XM_001722213	PREDICTED: Homo sapiens similar to LOC441089 protein, transcript variant 1 (LOC100134189), mRNA.	2.21	Down	0.0206444
XM_931329	PREDICTED: Homo sapiens similar to Annexin A8 (Annexin VIII) (Vascular anticoagulant-beta) (VAC-beta), transcript variant 2 (LOC653107), mRNA.	2.21	Up	0.0486829
NM_130459	Torsin family 2, member A	2.21	Down	0.032166
NM_001005167	Olfactory receptor, family 52, subfamily E, member 6	2.21	Up	0.0481788
XM_932812	PREDICTED: Homo sapiens serine/arginine repetitive matrix 1-like (SRRM1L), mRNA.	2.2	Down	0.00432157
NM_030788	Transmembrane 7 superfamily member 4	2.2	Up	0.025553
NM_015275	KIAA1033	2.2	Up	0.040289
NM_001458	Filamin C, gamma (actin binding protein 280)	2.2	Down	0.0460738
XM_944195	PREDICTED: Homo sapiens zinc finger protein HIT-40, transcript variant 3 (HIT-40), mRNA.	2.2	Up	0.0489794
XR_037047	PREDICTED: Homo sapiens misc_RNA (LOC642812), miscRNA.	2.2	Up	0.0362026
NM_001058	Tachykinin receptor 1	2.2	Down	0.0319033
XM_001725351	PREDICTED: Homo sapiens hypothetical protein LOC100130494 (LOC100130494), mRNA.	2.19	Down	0.0232588
NM_171997	Ubiquitin specific peptidase 2	2.19	Down	0.0345945
NM_025026	PREDICTED: Homo sapiens hypothetical protein FLJ14107 (FLJ14107), misc RNA.	2.19	Up	0.0221848
NM_006503	Proteasome (prosome, macropain) 26S subunit, ATPase, 4	2.19	Down	0.015587
XM_001721918	PREDICTED: Homo sapiens similar to zinc finger protein 316 (LOC100131017), mRNA.	2.19	Down	0.0255811
NM_001024943	Argininosuccinate lyase	2.19	Up	0.0167767
Hs.135131	Transcribed locus	2.19	Down	0.049237
NM_001744	Calcium/calmodulin-dependent protein kinase IV	2.19	Up	0.0491742
XM_942596	PREDICTED: Homo sapiens similar to phosphodiesterase 4D interacting protein isoform 2 (LOC652879), mRNA.	2.19	Down	0.0362013
NM_000594	Tumor necrosis factor (TNF superfamily, member 2)	2.19	Down	0.0208824
NM_182836	Rab geranylgeranyltransferase, alpha subunit	2.19	Down	0.0373292
NM_199459	Chromosome 10 open reading frame 71	2.18	Down	0.0245507
XR_038970	PREDICTED: Homo sapiens misc_RNA (LOC100134571), miscRNA.	2.18	Down	0.0278577
NM_020882	Collagen, type XX, alpha 1	2.18	Up	0.0357352
NM_145814	Calcium channel, voltage-dependent, gamma subunit 6	2.18	Down	0.0214846
NM_016459	Hypothetical protein MGC29506	2.18	Up	0.036138
NM_001852	Collagen, type IX, alpha 2	2.18	Up	0.0248582
NM_001098796	TOX high mobility group box family member 2	2.18	Up	0.0189679
NM_018130	SHQ1 homolog (S. cerevisiae)	2.18	Down	0.0281459
NM_207345	C-type lectin domain family 9, member A	2.17	Up	0.0144247
NM_153252	Bromodomain and WD repeat domain containing 3	2.17	Up	0.0445476
NM_006037	Histone deacetylase 4	2.17	Up	0.016432
NM_001039935	Ankyrin repeat domain 55	2.17	Up	0.0483115
NM_031866	Frizzled homolog 8 (Drosophila)	2.17	Up	0.0286822
NM_015669	Protocadherin beta 5	2.17	Up	0.0337033
XR_037630	PREDICTED: Homo sapiens misc_RNA (KRT8P15), miscRNA.	2.16	Up	0.0470629
NM_001042389	Protein tyrosine phosphatase, non-receptor type 20A	2.16	Down	0.0243764
XM_001717322	PREDICTED: Homo sapiens similar to hCG2040254 (LOC100133697), mRNA.	2.16	Up	0.0297454
NM_145699	Apolipoprotein B mRNA editing enzyme, catalytic polypeptide-like 3A	2.16	Up	0.000892132
NM_000566	Fc fragment of IgG, high affinity Ia, receptor (CD64)	2.15	Down	0.0169629
NR_002569	Homo sapiens small Cajal body-specific RNA 9 (SCARNA9), guide RNA.	2.14	Down	0.00725591
NM_001126312	Homo sapiens KAT protein (LOC100131187), mRNA.	2.14	Down	0.0219315
NM_024507	Kringle containing transmembrane protein 2	2.14	Up	0.0310022
Hs.46839	Transcribed locus	2.14	Up	0.0415059
NM_000510	Follicle stimulating hormone, beta polypeptide	2.14	Up	0.0433156
XM_926511	PREDICTED: Homo sapiens similar to Guanine nucleotide-binding protein G(s), alpha subunit (Adenylate cyclase-stimulating G alpha protein) (G-alpha-8) (LOC643138), mRNA.	2.14	Up	0.0311259
NM_022377	Intercellular adhesion molecule 4 (Landsteiner-Wiener blood group)	2.13	Down	0.0472153
NM_006453	Transducin (beta)-like 3	2.13	Down	0.046711
NM_001771	CD22 molecule	2.13	Up	0.00327889
NM_001004706	Olfactory receptor, family 4, subfamily D, member 11	2.13	Down	0.0383413
NM_014324	Alpha-methylacyl-CoA racemase	2.13	Down	0.0319363
NR_024382	Homo sapiens thymine-DNA glycosylase pseudogene (LOC645233), non-coding RNA.	2.13	Up	0.0337548
XM_001720889	PREDICTED: Homo sapiens hypothetical protein LOC100133012 (LOC100133012), mRNA.	2.13	Up	0.0075384
NM_004225	Malignant fibrous histiocytoma amplified sequence 1	2.12	Up	0.0244343
NM_003323	Tubby like protein 2	2.12	Up	0.0457689
NM_013452	Variable charge, X-linked	2.12	Up	0.00501517
NM_001004470	ST8 alpha-N-acetyl-neuraminide alpha-2,8-sialyltransferase 6	2.12	Up	0.0367992
NM_007053	CD160 molecule	2.12	Down	0.039368
NM_002303	Leptin receptor	2.12	Up	0.0431769
XM_001720134	PREDICTED: Homo sapiens hypothetical LOC100132428 (LOC100132428), mRNA.	2.12	Up	0.0462441
NM_032134	Glutamine rich 2	2.11	Down	0.0412981
NM_001010866	Transmembrane protein 201	2.11	Down	0.045059
NM_003064	Secretory leukocyte peptidase inhibitor	2.11	Down	0.0323273
NM_182744	Neuroblastoma, suppression of tumorigenicity 1	2.11	Up	0.0385281
NM_001003683	Phosphodiesterase 1A, calmodulin-dependent	2.11	Down	0.0221374
XM_001725215	PREDICTED: Homo sapiens hypothetical protein LOC100134584 (LOC100134584), mRNA.	2.11	Up	0.0252052
NM_001136	Advanced glycosylation end product-specific receptor	2.1	Up	0.0307404
XM_945975	Homo sapiens chromosome 17 open reading frame 60 (C17orf60), mRNA.	2.1	Down	0.00525117
NM_001703	Brain-specific angiogenesis inhibitor 2	2.09	Down	0.0403862
NM_181539	Keratin 26	2.09	Down	0.0352811
NM_182632	Solute carrier family 6, member 18	2.09	Up	0.0371938
Hs.336643	Transcribed locus	2.09	Up	0.0194785
XR_015852	Ribosomal protein S27a pseudogene 7	2.09	Up	0.0469263
NM_172376	Potassium voltage-gated channel, subfamily H (eag-related), member 5	2.08	Down	0.0431527
NM_002338	Limbic system-associated membrane protein	2.08	Up	0.0339389
XM_936215	PREDICTED: Homo sapiens similar to Dihydrofolate reductase, transcript variant 1 (LOC653874), mRNA.	2.08	Up	0.0290618
XM_373058	PREDICTED: Homo sapiens similar to TBP-associated factor 11 (LOC646103), mRNA.	2.08	Down	0.0217802
NM_182749	PREDICTED: Homo sapiens misc_RNA (LOC642897), miscRNA.	2.07	Down	0.0379394
Hs.27048	Homo sapiens cDNA FLJ31750 fis, clone NT2RI2007406	2.07	Up	0.0490431
NM_015976	Sorting nexin 7	2.07	Down	0.0490434
XM_001722509	PREDICTED: Homo sapiens hypothetical protein LOC100131786 (LOC100131786), mRNA.	2.07	Up	0.00178328
NM_018269	Acireductone dioxygenase 1	2.07	Up	0.0132567
NM_033358	Caspase 8, apoptosis-related cysteine peptidase	2.07	Down	0.0041165
NM_005330	Hemoglobin, epsilon 1	2.07	Down	0.0188004
NM_000479	Anti-Mullerian hormone	2.07	Up	0.0214174
NM_152371	Chromosome 1 open reading frame 93	2.06	Up	0.0499823
NM_024922	Carboxylesterase 3	2.06	Down	0.0451695
Hs.136788	Transcribed locus	2.06	Up	0.0266202
NM_013382	Protein-O-mannosyltransferase 2	2.06	Up	0.014087
NM_001008388	CDGSH iron sulfur domain 2	2.05	Down	0.0346406
NM_000856	Guanylate cyclase 1, soluble, alpha 3	2.05	Up	0.00776705
XM_001723392	PREDICTED: Homo sapiens hypothetical protein LOC100130709 (LOC100130709), mRNA.	2.05	Down	0.0249174
NM_001405	Ephrin-A2	2.04	Up	0.034433
NM_001828	Charcot-Leyden crystal protein	2.04	Down	0.000326541
NM_014680	KIAA0100	2.04	Up	0.0197747
XM_926415	PREDICTED: Homo sapiens similar to heterogeneous nuclear ribonucleoprotein A3, transcript variant 1 (LOC653115), mRNA.	2.03	Up	0.0422881
NM_030772	Gap junction protein, alpha 9, 59kDa	2.03	Down	0.0231746
NM_001035005	Chromosome 18 open reading frame 32	2.03	Up	0.0056834
XR_037222	PREDICTED: Homo sapiens misc_RNA (LOC100128337), miscRNA.	2.03	Up	0.0204322
NM_001012276	PRAME family member 8	2.03	Down	0.0230211
NM_016657	KDEL (Lys-Asp-Glu-Leu) endoplasmic reticulum protein retention receptor 3	2.02	Up	0.0363078
XM_928457	PREDICTED: Homo sapiens similar to SH3/ankyrin domain gene 2 isoform a (LOC645416), mRNA.	2.02	Down	0.0448257
NM_004395	Drebrin 1	2.02	Up	0.0175165
NM_003656	Calcium/calmodulin-dependent protein kinase I	2.02	Down	0.0158966
NM_020530	Oncostatin M	2.02	Down	0.019009
NM_003121	Spi-B transcription factor (Spi-1/PU.1 related)	2.01	Up	0.00840491
NM_001099850	PRAME family member 18	2.01	Up	0.0138681
NM_001004345	Homo sapiens FLJ16124 protein (FLJ16124), mRNA.	2.01	Up	0.0485878
XM_001723512	PREDICTED: Homo sapiens similar to mCG19129, transcript variant 2 (LOC100128060), mRNA.	2.01	Up	0.0398596
NM_032873	Ubiquitin associated and SH3 domain containing, B	2.01	Up	0.014717
NM_177422	Eukaryotic translation initiation factor 2C, 3	2.01	Down	0.047333
NM_018398	Calcium channel, voltage-dependent, alpha 2/delta subunit 3	2	Down	0.00891215
NM_174970	ST3 beta-galactoside alpha-2,3-sialyltransferase 3	2	Up	0.0309066
NM_024715	Thioredoxin domain containing 15	2	Down	0.00211503
XM_930513	PREDICTED: Homo sapiens similar to pleckstrin homology domain containing, family M (with RUN domain) member 1; adapter protein 162, transcript variant 2 (LOC440456), mRNA.	2	Down	0.00314822
NR_024458	Homo sapiens hypothetical LOC100190939 (LOC100190939), non-coding RNA.	2	Up	0.0314931
NM_138334	Josephin domain containing 2	2	Up	0.040567
XM_942216	PREDICTED: Homo sapiens similar to hydrocephalus inducing (LOC652652), mRNA.	2	Down	0.0467305
NM_014497	Zinc finger protein 638	2	Up	0.0107657
XM_001721589	PREDICTED: Homo sapiens similar to ribosomal protein S26 (LOC645979), mRNA.	1.99	Up	0.00936477
NM_198195	Ubiquitin-like modifier activating enzyme 3	1.98	Down	0.0282186
NM_014679	Centrosomal protein 57kDa	1.98	Up	0.0463698
XM_377506	Homo sapiens egf-like module containing, mucin-like, hormone receptor-like 4 (EMR4), mRNA.	1.98	Down	0.0438284
NM_002393	Mdm4 p53 binding protein homolog (mouse)	1.98	Down	0.0398384
NM_022170	Eukaryotic translation initiation factor 4H	1.98	Down	0.00262898
NM_001080422	Homo sapiens family with sequence similarity 108, member A3 (FAM108A3), mRNA.	1.97	Down	0.00133165
NM_004887	Chemokine (C-X-C motif) ligand 14	1.97	Up	0.02741
NM_014064	Methyltransferase like 11A	1.97	Down	0.0403617
NM_018993	Ras and Rab interactor 2	1.97	Down	0.000477645
NM_020978	Amylase, alpha 2B (pancreatic)	1.97	Up	0.00121115
Hs.567652	PREDICTED: Homo sapiens KIAA1881 (KIAA1881), mRNA.	1.96	Up	0.0217742
NM_015358	MORC family CW-type zinc finger 3	1.96	Down	0.0278161
NM_001010867	Chromosome 1 open reading frame 69	1.96	Up	0.0423305
NM_017784	Oxysterol binding protein-like 10	1.96	Up	0.0101979
Hs.460956	Transcribed locus	1.96	Up	0.0415253
NM_016578	Remodeling and spacing factor 1	1.96	Up	0.02004
NM_002649	Phosphoinositide-3-kinase, catalytic, gamma polypeptide	1.96	Up	0.000344568
XR_038892	PREDICTED: Homo sapiens misc_RNA (LOC646301), miscRNA.	1.96	Down	0.0178462
NM_198709	Arylsulfatase B	1.96	Down	0.0430769
NR_002830	Homo sapiens FAM51A1 pseudogene (LOC492303), non-coding RNA.	1.96	Up	0.0246553
NM_153230	F-box protein 39	1.96	Down	0.0273361
NM_018349	Multiple C2 domains, transmembrane 2	1.96	Down	0.0472642
NM_014855	KIAA0415	1.95	Up	0.0295076
XM_926814	PREDICTED: Homo sapiens similar to FAM133B protein, transcript variant 1 (LOC728153), mRNA.	1.95	Up	0.0338566
XM_927433	PREDICTED: Homo sapiens similar to C-jun-amino-terminal kinase-interacting protein 1 (JNK-interacting protein 1) (JIP-1) (JNK MAP kinase scaffold protein 1) (Islet-brain 1) (IB-1) (Mitogen-activated protein kinase 8-interacting protein 1) (LOC644172)	1.95	Down	0.0435258
NM_020801	Arrestin domain containing 3	1.95	Down	0.000732055
XM_930254	PREDICTED: Homo sapiens misc_RNA (LOC644422), miscRNA.	1.95	Down	0.0137824
NM_001647	Apolipoprotein D	1.95	Down	0.0439697
XR_016115	PREDICTED: Homo sapiens misc_RNA (LOC653079), miscRNA.	1.95	Down	2.99917e-06
Hs.555252	Transcribed locus	1.95	Down	0.025241
NM_080757	Homo sapiens chromosome 20 open reading frame 127 (C20orf127), mRNA.	1.95	Up	0.0350538
NM_030796	EGFR-coamplified and overexpressed protein	1.94	Down	0.0179507
NM_153033	Potassium channel tetramerisation domain containing 7	1.94	Up	0.0364155
NM_014704	KIAA0562	1.94	Up	0.0444328
XM_934933	PREDICTED: Homo sapiens similar to Triosephosphate isomerase (TIM) (Triose-phosphate isomerase), transcript variant 2 (LOC732165), mRNA.	1.94	Up	0.0288208
NM_006016	CD164 molecule, sialomucin	1.93	Up	0.0301156
NR_006880	Homo sapiens small nucleolar RNA, C/D box 3A (SNORD3A), small nucleolar RNA.	1.93	Up	0.00313908
NM_004493	Hydroxysteroid (17-beta) dehydrogenase 10	1.93	Down	0.0269854
XM_938297	PREDICTED: Homo sapiens similar to peptidylprolyl isomerase A isoform 1 (LOC402644), mRNA.	1.93	Up	0.0086633
NM_145016	Glycine-N-acyltransferase-like 2	1.93	Down	0.0382707
NM_001001521	UDP-glucose pyrophosphorylase 2	1.93	Down	0.0318017
NM_018140	Centrosomal protein 72kDa	1.93	Up	0.0399746
XM_935907	PREDICTED: Homo sapiens similar to ribosomal protein S26, transcript variant 2 (LOC641768), mRNA.	1.93	Up	0.0100146
NM_004768	Splicing factor, arginine/serine-rich 11	1.93	Up	0.0031595
NM_014241	Protein tyrosine phosphatase-like (proline instead of catalytic arginine), member A	1.93	Down	0.0112408
Hs.573541	DKFZp781L12160_r1 781 (synonym: hlcc4) Homo sapiens cDNA clone DKFZp781L12160 5, mRNA sequence	1.93	Up	0.0153383
XM_001725687	PREDICTED: Homo sapiens hypothetical protein LOC100134504 (LOC100134504), mRNA.	1.93	Up	0.0179405
NM_003878	Gamma-glutamyl hydrolase (conjugase, folylpolygammaglutamyl hydrolase)	1.92	Up	0.0208221
NM_006371	Cartilage associated protein	1.92	Down	2.80589e-05
NM_152458	Zinc finger protein 785	1.92	Up	0.0416066
NM_032213	ELMO/CED-12 domain containing 3	1.92	Up	0.0195541
NM_003223	Transcription factor AP-4 (activating enhancer binding protein 4)	1.91	Up	0.0461726
NM_203444	ATP-binding cassette, sub-family B (MDR/TAP), member 9	1.91	Up	0.00318585
XM_932088	PREDICTED: Homo sapiens hypothetical protein LOC642788, transcript variant 2 (LOC642788), mRNA.	1.91	Down	0.0468237
NM_175924	Immunoglobulin-like domain containing receptor 1	1.91	Up	0.048718
XM_932991	PREDICTED: Homo sapiens hypothetical protein LOC643977, transcript variant 1 (LOC643977), mRNA.	1.91	Up	0.00225061
NM_078471	Myosin XVIIIA	1.9	Up	0.00233419
NR_024567	Homo sapiens hypothetical LOC100130557 (LOC100130557), non-coding RNA.	1.9	Up	0.00147187
NM_080429	Aquaporin 10	1.9	Up	0.0448413
XM_375152	PREDICTED: Homo sapiens similar to Golgi autoantigen, golgin subfamily A member 2 (Golgi matrix protein GM130), transcript variant 1 (LOC400304), mRNA.	1.9	Up	0.0044173
XR_018010	PREDICTED: Homo sapiens misc_RNA (LOC641727), miscRNA.	1.9	Up	0.00550519
Hs.554203	Homo sapiens clone FP7915 unknown mRNA	1.89	Up	0.0114368
XM_942032	PREDICTED: Homo sapiens hypothetical protein LOC652541 (LOC652541), mRNA.	1.89	Up	0.0376062
XM_001719071	PREDICTED: Homo sapiens hypothetical LOC727908 (LOC727908), partial mRNA.	1.89	Up	0.0286881
NM_022104	PDX1 C-terminal inhibiting factor 1	1.89	Up	0.0324296
XR_017127	PREDICTED: Homo sapiens misc_RNA (LOC646547), miscRNA.	1.88	Up	0.0217517
XR_039901	PREDICTED: Homo sapiens misc_RNA (LOC644353), miscRNA.	1.88	Up	0.0101906
XM_934471	PREDICTED: Homo sapiens similar to Tubulin alpha-2 chain (Alpha-tubulin 2), transcript variant 5 (LOC399942), mRNA.	1.88	Down	0.0345493
NM_022489	Inverted formin, FH2 and WH2 domain containing	1.88	Up	0.0217503
NM_017530	Zinc finger protein 821	1.88	Up	0.00454938
NM_007365	Peptidyl arginine deiminase, type II	1.87	Up	0.0296752
NM_001002913	Peptidyl-tRNA hydrolase 1 homolog (S. cerevisiae)	1.87	Down	0.0230067
NM_014060	Malignant T cell amplified sequence 1	1.87	Up	0.0328416
NM_006770	Macrophage receptor with collagenous structure	1.87	Down	0.0317426
NM_001012707	Homo sapiens chromosome 21 open reading frame 114 (C21orf114), mRNA.	1.87	Up	0.041743
NM_001721	BMX non-receptor tyrosine kinase	1.87	Up	0.0329955
XM_938599	PREDICTED: Homo sapiens similar to 40S ribosomal protein S26 (LOC441377), mRNA.	1.87	Up	0.0116244
NM_001012505	Forkhead box P1	1.87	Up	1.02033e-05
NM_207168	Endosulfine alpha	1.86	Down	0.00498074
NM_005720	Actin related protein 2/3 complex, subunit 1B, 41kDa	1.86	Down	0.000814288
XM_001726946	Neuroblastoma breakpoint family, member 8	1.86	Up	0.000298728
NM_207344	SPRY domain containing 4	1.85	Down	0.0136371
NM_001080537	Sentan, cilia apical structure protein	1.85	Down	0.0318727
NM_002640	Serpin peptidase inhibitor, clade B (ovalbumin), member 8	1.85	Down	0.000109884
NM_025249	KIAA1683	1.85	Up	0.00272185
NM_001429	E1A binding protein p300	1.85	Up	0.00157148
XM_001719035	PREDICTED: Homo sapiens hypothetical protein LOC100129657 (LOC100129657), mRNA.	1.85	Up	0.0222245
NM_000927	ATP-binding cassette, sub-family B (MDR/TAP), member 1	1.85	Up	0.0489617
XM_940697	PREDICTED: Homo sapiens sterile alpha motif domain containing 6, transcript variant 2 (SAMD6), mRNA.	1.85	Up	0.0346114
NM_014911	AP2 associated kinase 1	1.85	Up	0.0252195
XR_015212	Hypothetical LOC727962	1.85	Up	0.000759557
NM_006212	6-phosphofructo-2-kinase/fructose-2,6-biphosphatase 2	1.85	Up	0.0436578
NM_000265	Neutrophil cytosolic factor 1	1.85	Down	0.0050329
NM_000982	Ribosomal protein L21	1.84	Down	6.65604e-06
NM_018842	BAI1-associated protein 2-like 1	1.84	Down	0.042255
NM_000576	Interleukin 1, beta	1.84	Down	7.20166e-05
NM_024870	Phosphatidylinositol-3,4,5-trisphosphate-dependent Rac exchange factor 2	1.84	Down	0.0443005
NM_198989	Deleted in lymphocytic leukemia, 7	1.84	Down	0.0201254
NM_173620	Hexosaminidase (glycosyl hydrolase family 20, catalytic domain) containing	1.83	Up	0.0324618
XR_042352	PREDICTED: Homo sapiens misc_RNA (LOC729816), miscRNA.	1.83	Up	0.0141435
NR_001283	Homo sapiens topoisomerase (DNA) I pseudogene 2 (TOP1P2), non-coding RNA.	1.83	Up	0.0075626
XR_016047	Hypothetical LOC729255	1.83	Up	0.00304895
NM_001045548	Homo sapiens similar to C367G8.3 (novel protein similar to RPL23A (60S ribosomal protein L23A)) (LOC441743), mRNA.	1.83	Down	1.58197e-05
NM_033626	Coiled-coil domain containing 120	1.82	Up	0.0125318
XM_001718070	PREDICTED: Homo sapiens similar to mitogen-activated protein kinase phosphatase x (LOC100134291), mRNA.	1.82	Up	0.0487206
NM_152569	Chromosome 9 open reading frame 66	1.82	Up	0.049037
XR_038332	PREDICTED: Homo sapiens misc_RNA (LOC100131737), miscRNA.	1.82	Down	0.0326898
NM_006433	Granulysin	1.82	Down	0.00274287
NM_032681	SPRY domain containing 5	1.81	Down	0.0283007
XM_001713608	PREDICTED: Homo sapiens hypothetical protein LOC100133836, transcript variant 1 (LOC100133836), mRNA.	1.81	Down	0.0325893
NM_005957	5,10-methylenetetrahydrofolate reductase (NADPH)	1.81	Up	0.0008768
NM_015104	ATG2 autophagy related 2 homolog A (S. cerevisiae)	1.81	Up	3.18356e-06
NM_014744	TBC1 domain family, member 5	1.8	Up	0.0389566
XM_929153	PREDICTED: Homo sapiens similar to Heat shock protein HSP 90-beta (HSP 84) (Tumor-specific transplantation 84 kDa antigen) (TSTA) (LOC646197), mRNA.	1.8	Up	0.0362348
NM_182906	C-type lectin domain family 10, member A	1.8	Down	0.0454585
NM_003286	Topoisomerase (DNA) I	1.79	Up	9.38959e-05
NM_001029884	Pleckstrin homology domain containing, family G (with RhoGef domain) member 1	1.79	Up	0.00866532
NM_018714	Component of oligomeric golgi complex 1	1.79	Up	0.00742814
NM_032421	CAP-GLY domain containing linker protein 2	1.79	Up	0.00846591
XM_927125	PREDICTED: Homo sapiens similar to Baculoviral IAP repeat-containing protein 1 (Neuronal apoptosis inhibitory protein) (LOC728519), mRNA.	1.79	Down	0.00342383
Hs.541752	Transcribed locus	1.79	Down	0.0468399
NM_016070	Mitochondrial ribosomal protein S23	1.79	Down	0.0027772
XM_937113	PREDICTED: Homo sapiens similar to ribosomal protein L5, transcript variant 1 (LOC647436), mRNA.	1.79	Up	0.0239011
XM_935599	PREDICTED: Homo sapiens similar to chaperonin containing TCP1, subunit 4 (delta) (LOC641858), mRNA.	1.79	Down	0.0429774
NM_181457	Paired box 3	1.78	Down	0.047209
NM_002501	Nuclear factor I/X (CCAAT-binding transcription factor)	1.78	Up	0.000764949
NM_006636	Methylenetetrahydrofolate dehydrogenase (NADP+ dependent) 2, methenyltetrahydrofolate cyclohydrolase	1.78	Down	0.0429814
NM_001001548	CD36 molecule (thrombospondin receptor)	1.78	Down	6.26491e-06
XM_094074	FRAS1 related extracellular matrix 3	1.78	Up	0.0286937
NM_198253	Telomerase reverse transcriptase	1.77	Down	0.0399048
XM_930239	PREDICTED: Homo sapiens hypothetical LOC255809, transcript variant 2 (LOC255809), mRNA.	1.77	Down	0.000814093
NM_002542	8-oxoguanine DNA glycosylase	1.77	Down	0.00136936
NM_176799	Homo sapiens integrin-linked kinase-associated serine/threonine phosphatase 2C (ILKAP), transcript variant 2, mRNA.	1.76	Up	0.0472441
XM_928075	Similar to prothymosin alpha	1.76	Up	6.6781e-05
NM_020650	Reticulocalbin 3, EF-hand calcium binding domain	1.76	Up	0.0227652
XM_001721287	PREDICTED: Homo sapiens similar to S19 ribosomal protein (LOC728953), mRNA.	1.76	Up	0.00699987
XM_930156	Homo sapiens karyopherin alpha 2 (RAG cohort 1, importin alpha 1) (KPNA2), mRNA. XM_001133262 XM_001133265 XM_001133267 XM_001133271	1.76	Up	0.00170205
NM_001013618	Immunoglobulin lambda-like polypeptide 3	1.75	Up	0.014044
NM_014155	Zinc finger and BTB domain containing 44	1.75	Up	0.00161071
NM_020945	WDFY family member 4	1.75	Up	0.000257522
ERCC-00079	Synthetic construct clone NISTag11 external RNA control sequence	1.75	Down	0.0278313
NM_000076	Cyclin-dependent kinase inhibitor 1C (p57, Kip2)	1.75	Up	0.0210895
NM_138983	Oligodendrocyte transcription factor 1	1.75	Down	0.00658115
NM_025185	Tetratricopeptide repeat, ankyrin repeat and coiled-coil containing 2	1.75	Up	0.0379112
XM_166227	PREDICTED: Homo sapiens macrophage expressed gene 1, transcript variant 1 (MPEG1), mRNA.	1.75	Down	0.00308542
NM_001561	Tumor necrosis factor receptor superfamily, member 9	1.75	Down	0.00197432
NM_015434	Integrator complex subunit 7	1.75	Up	0.011939
NM_006428	Mitochondrial ribosomal protein L28	1.74	Down	0.0327512
NM_001004019	Fibulin 2	1.74	Up	0.00970103
NM_014870	Zinc finger and BTB domain containing 40	1.74	Up	0.00356756
NM_153023	Spermatogenesis associated 13	1.74	Up	0.000312205
NM_018330	KIAA1598	1.74	Down	2.38141e-05
NM_002934	Ribonuclease, RNase A family, 2 (liver, eosinophil-derived neurotoxin)	1.74	Down	0.000756095
NM_078626	Cyclin-dependent kinase inhibitor 2C (p18, inhibits CDK4)	1.74	Down	0.0450123
NM_080912	Asialoglycoprotein receptor 2	1.74	Down	0.000491812
NM_001775	CD38 molecule	1.74	Up	0.0387874
XM_942302	PREDICTED: Homo sapiens similar to Ig kappa chain V-I region HK102 precursor (LOC652694), mRNA.	1.73	Up	0.00817195
NM_004381	Tenascin XB	1.73	Down	0.0351083
XR_038235	PREDICTED: Homo sapiens misc_RNA (LOC100132863), miscRNA.	1.73	Up	0.000240029
XR_040201	PREDICTED: Homo sapiens hypothetical LOC644949 (LOC644949), miscRNA.	1.73	Up	0.00187342
NM_003595	Tyrosylprotein sulfotransferase 2	1.72	Down	0.0222967
NM_006256	Protein kinase N2	1.72	Up	0.0237329
NM_002873	RAD17 homolog (S. pombe)	1.72	Down	0.0308546
NM_000239	Lysozyme (renal amyloidosis)	1.71	Down	0.000995653
XM_927336	PREDICTED: Homo sapiens hypothetical protein LOC644113 (LOC644113), mRNA.	1.71	Down	0.041009
NM_182557	B-cell CLL/lymphoma 9-like	1.71	Up	0.00620913
NM_019061	Homo sapiens myotubularin related protein 12 (MTMR12), mRNA.	1.71	Down	0.0132038
Hs.566482	Transcribed locus	1.71	Up	0.0466962
XM_936098	PREDICTED: Homo sapiens zinc finger protein 57 homolog (mouse) (ZFP57), mRNA.	1.71	Down	0.0274149
NM_032495	HOP homeobox	1.71	Down	0.000599094
NM_001140	Arachidonate 15-lipoxygenase	1.71	Down	0.0374118
NM_181531	Butyrophilin, subfamily 2, member A2	1.71	Up	0.0110355
XM_942669	PREDICTED: Homo sapiens similar to ribosomal protein S27 (LOC654194), mRNA.	1.7	Down	0.000111799
Hs.135282	CDNA FLJ11554 fis, clone HEMBA1003037	1.7	Up	0.0430843
NM_012482	Zinc finger protein 281	1.7	Up	0.00569347
NM_182922	HEAT repeat containing 3	1.7	Down	0.00376375
NM_001039792	Histidine rich carboxyl terminus 1	1.7	Down	0.0398801
NM_001042669	Rho GTPase activating protein 24	1.7	Up	0.00773918
NM_144969	Zinc finger, DHHC-type containing 15	1.7	Down	0.0172401
ERCC-00095	Methanocaldococcus jannaschii spike-in control MJ-500-42 genomic sequence	1.69	Down	0.0415191
NM_145014	Hydrolethalus syndrome 1	1.69	Down	0.00817555
NM_014699	Zinc finger protein 646	1.69	Up	0.0131612
NM_002128	High-mobility group box 1	1.69	Up	0.0406688
NM_033423	Granzyme H (cathepsin G-like 2, protein h-CCPX)	1.69	Down	0.0174254
XM_001714086	PREDICTED: Homo sapiens similar to cell division cycle 2-like 1 (PITSLRE proteins) (LOC100133692), mRNA.	1.69	Up	0.010948
XM_929859	PREDICTED: Homo sapiens hypothetical protein LOC646897 (LOC646897), mRNA.	1.69	Up	0.0115397
NM_004426	Polyhomeotic homolog 1 (Drosophila)	1.69	Up	0.00335908
XR_040497	PREDICTED: Homo sapiens hypothetical LOC645460 (FLJ44342), miscRNA.	1.69	Up	0.0260385
NM_005841	Sprouty homolog 1, antagonist of FGF signaling (Drosophila)	1.69	Up	0.0145727
NM_001076781	Zinc finger protein 391	1.68	Down	0.0473179
NM_001025234	Tetraspanin 4	1.68	Down	0.0321723
NM_001031709	Renalase, FAD-dependent amine oxidase	1.68	Down	0.00867061
NM_022336	Ectodysplasin A receptor	1.68	Up	0.0437281
NM_005306	Free fatty acid receptor 2	1.68	Down	0.000728148
NM_007334	Killer cell lectin-like receptor subfamily D, member 1	1.67	Down	0.000335722
NM_014033	Methyltransferase like 7A	1.67	Up	6.6929e-06
NM_002629	Phosphoglycerate mutase 1 (brain)	1.67	Down	1.57298e-05
NM_005632	Small optic lobes homolog (Drosophila)	1.67	Up	0.000761824
NM_004176	Sterol regulatory element binding transcription factor 1	1.67	Up	0.041113
XM_933202	PREDICTED: Homo sapiens hypothetical LOC645848 (LOC645848), mRNA.	1.67	Up	0.0259073
NM_025084	Homo sapiens hypothetical protein FLJ22795 (FLJ22795), mRNA.	1.67	Up	0.0141517
NM_002305	Lectin, galactoside-binding, soluble, 1	1.67	Down	1.52026e-05
XM_001722060	PREDICTED: Homo sapiens hypothetical LOC730990 (LOC730990), mRNA.	1.66	Up	0.0341631
NM_023071	Spermatogenesis associated, serine-rich 2	1.66	Up	0.0202128
NM_017558	Hydrocephalus inducing homolog (mouse)	1.66	Down	0.0304782
XM_943353	PREDICTED: Homo sapiens similar to eukaryotic translation initiation factor 4A, isoform 1 (LOC648024), mRNA.	1.66	Down	0.000292943
NM_020070	Immunoglobulin lambda-like polypeptide 1	1.66	Up	0.00081022
NM_032229	SLIT and NTRK-like family, member 6	1.65	Down	0.0484196
NM_138713	Nuclear factor of activated T-cells 5, tonicity-responsive	1.65	Down	0.0182892
XM_927612	PREDICTED: Homo sapiens similar to NADH dehydrogenase (ubiquinone) 1 alpha subcomplex, 3, 9kDa (LOC644482), mRNA.	1.65	Up	0.025614
NM_001006658	Complement component (3d/Epstein Barr virus) receptor 2	1.64	Up	0.000980391
NM_001039705	Trophinin	1.64	Up	0.0354363
XR_017616	Poly(A) binding protein, cytoplasmic pseudogene 5	1.64	Up	2.04514e-06
NM_016656	Ras-related GTP binding B	1.64	Up	0.0274409
NM_005520	Heterogeneous nuclear ribonucleoprotein H1 (H)	1.64	Down	0.00162132
NM_002951	Ribophorin II	1.64	Up	0.0030167
XM_929781	PREDICTED: Homo sapiens similar to beta-actin (LOC646821), mRNA.	1.64	Up	0.0038185
XM_943636	PREDICTED: Homo sapiens hypothetical protein LOC643977, transcript variant 2 (FLJ32255), mRNA.	1.64	Up	0.00151441
XM_001717999	PREDICTED: Homo sapiens similar to KIAA1783 protein (LOC100134144), mRNA.	1.64	Up	0.00103719
NM_001007553	Cold shock domain containing E1, RNA-binding	1.63	Up	0.0146046
NM_006915	Retinitis pigmentosa 2 (X-linked recessive)	1.63	Down	0.0329088
XM_942801	Homo sapiens amylase, alpha 2A (pancreatic) (AMY2A), mRNA.	1.63	Up	0.00019109
NM_145249	Interferon, alpha-inducible protein 27-like 1	1.63	Up	0.00255752
NM_024536	Chondroitin polymerizing factor	1.63	Up	0.0424819
NM_001017405	Macrophage erythroblast attacher	1.63	Down	0.00528427
NM_033305	Vacuolar protein sorting 13 homolog A (S. cerevisiae)	1.63	Up	0.0238407
NM_005863	Neuroepithelial cell transforming 1	1.63	Up	0.0269798
XM_001719081	PREDICTED: Homo sapiens similar to mCG50656 (LOC100133803), mRNA.	1.63	Up	0.0237356
NM_014984	5-azacytidine induced 1	1.63	Up	0.0124531
NM_001715	B lymphoid tyrosine kinase	1.63	Up	0.0104519
XM_942822	Homo sapiens B-cell CLL/lymphoma 10 (BCL10), mRNA.	1.63	Down	0.00946637
NM_001008735	High-mobility group box 1-like 1	1.62	Up	0.000773175
NM_012197	RAB GTPase activating protein 1	1.62	Up	0.0179582
NM_024007	Early B-cell factor 1	1.62	Up	0.0419587
NM_020235	Bobby sox homolog (Drosophila)	1.62	Up	0.000407455
NM_006299	Zinc finger protein 193	1.62	Down	0.0317224
NM_002397	Myocyte enhancer factor 2C	1.62	Down	0.0144241
NM_006000	Tubulin, alpha 4a	1.61	Up	0.00010775
XM_941010	PREDICTED: Homo sapiens similar to ribosomal protein L10 (LOC644937), mRNA.	1.61	Up	0.0399283
NM_194448	C-type lectin domain family 4, member A	1.61	Down	1.50078e-06
XM_940732	PREDICTED: Homo sapiens similar to Phosphoglycerate mutase 1 (Phosphoglycerate mutase isozyme B) (PGAM-B) (BPG-dependent PGAM 1) (LOC732007), mRNA.	1.61	Down	6.51528e-05
NM_006166	Nuclear transcription factor Y, beta	1.61	Up	0.0189449
XM_937928	PREDICTED: Homo sapiens similar to H3 histone, family 3B (LOC347376), mRNA.	1.61	Up	0.00054326
NM_020158	Exosome component 5	1.61	Down	0.019567
XM_001726164	PREDICTED: Homo sapiens similar to MRSS6228 (LOC100131541), mRNA.	1.61	Up	0.00228756
XM_935752	PREDICTED: Homo sapiens similar to general transcription factor II I (LOC641978), mRNA.	1.61	Up	0.0408279
NM_181656	Chromosome 17 open reading frame 58	1.61	Down	0.0145784
NM_130775	X antigen family, member 5	1.6	Down	0.0386481
NM_031466	Trafficking protein particle complex 9	1.6	Up	0.0115159
NM_000512	Galactosamine (N-acetyl)-6-sulfate sulfatase	1.6	Up	0.002741
NM_004269	Mediator complex subunit 27	1.6	Down	0.00291561
NM_015229	KIAA0664	1.6	Up	0.0215522
XM_946253	PREDICTED: Homo sapiens THO complex 4 (THOC4), mRNA.	1.6	Down	0.000200506
NM_201997	Splicing factor 1	1.6	Up	0.0205299
NM_052906	Extracellular leucine-rich repeat and fibronectin type III domain containing 2	1.6	Down	0.0456642
XM_940183	PREDICTED: Homo sapiens similar to ribosomal protein S12 (LOC440055), mRNA.	1.6	Down	6.80306e-06
NM_033528	Homo sapiens cell division cycle 2-like 2 (PITSLRE proteins) (CDC2L2), transcript variant 1, mRNA. XM_001713745 XM_001713746 XM_001713747	1.6	Up	0.0489735
NM_020699	GATA zinc finger domain containing 2B	1.6	Up	0.00332333
NM_000259	Myosin VA (heavy chain 12, myoxin)	1.59	Up	0.00784917
NM_033445	Histone cluster 3, H2a	1.59	Down	0.0210263
XM_001129280	Similar to EGFR-coamplified and overexpressed protein	1.59	Up	2.50394e-09
NM_017750	Retinol saturase (all-trans-retinol 13,14-reductase)	1.59	Down	0.0101815
XR_039686	PREDICTED: Homo sapiens misc_RNA (LOC730173), miscRNA.	1.59	Up	0.00955011
NM_153634	Copine VIII	1.59	Down	0.00364832
Hs.4988	Hypothetical LOC151162	1.59	Up	0.00509547
NR_001282	Homo sapiens protocadherin beta 19 pseudogene (PCDHB19P), non-coding RNA.	1.59	Up	0.00903062
XM_936695	PREDICTED: Homo sapiens similar to heterogeneous nuclear ribonucleoprotein K (LOC644063), mRNA.	1.59	Down	0.000723882
NM_003430	Zinc finger protein 91	1.59	Up	0.00133098
XM_001722259	PREDICTED: Homo sapiens hypothetical LOC388076 (LOC388076), mRNA.	1.58	Up	0.000669825
NM_181698	Cyclin Y	1.58	Down	1.19914e-06
NM_173666	DTW domain containing 2	1.58	Up	0.000456799
XM_933956	PREDICTED: Homo sapiens similar to septin 7, transcript variant 4 (LOC644162), mRNA.	1.58	Down	1.39638e-08
NM_199242	Unc-13 homolog D (C. elegans)	1.58	Up	0.000559351
NM_014657	KIAA0406	1.58	Up	0.000719768
NM_207380	Chromosome 15 open reading frame 52	1.58	Up	0.00915054
NM_001671	Asialoglycoprotein receptor 1	1.57	Down	0.000236384
NM_002823	Prothymosin, alpha	1.57	Up	0.000227891
XM_001713938	PREDICTED: Homo sapiens hypothetical LOC647506 (LOC647506), mRNA.	1.57	Up	0.0340643
NR_024054	Homo sapiens glucuronidase, beta pseudogene (LOC100170939), non-coding RNA.	1.57	Down	0.0497685
NM_017845	COMM domain containing 8	1.57	Down	0.0387052
NM_001050	Somatostatin receptor 2	1.57	Up	0.00056784
NM_031281	Fc receptor-like 5	1.57	Up	0.0192529
NM_001276	Chitinase 3-like 1 (cartilage glycoprotein-39)	1.57	Up	0.0335016
NM_001002262	Zinc finger, FYVE domain containing 27	1.57	Up	0.00893029
NM_014880	CD302 molecule	1.57	Down	5.21612e-06
NM_001012633	Interleukin 32	1.57	Down	0.00237729
NM_016156	Myotubularin related protein 2	1.56	Up	0.0323433
NM_003512	Histone cluster 1, H2ac	1.56	Down	0.00169177
NM_178564	Nuclear receptor binding protein 2	1.56	Up	0.0106667
XM_498969	Hypothetical gene supported by X97260; BC070289	1.56	Down	0.0108715
NM_022740	Homeodomain interacting protein kinase 2	1.56	Up	0.00157069
XM_930715	PREDICTED: Homo sapiens neuroblastoma breakpoint family, member 10, transcript variant 5 (NBPF10), mRNA.	1.56	Up	0.00862573
Hs.447737	CDNA FLJ30923 fis, clone FEBRA2006491	1.56	Up	0.0404275
NM_198557	RNA binding motif protein 43	1.56	Up	0.00570433
NM_006484	Dual-specificity tyrosine-(Y)-phosphorylation regulated kinase 1B	1.56	Up	0.00161579
NM_182790	Homo sapiens nicotinamide phosphoribosyltransferase (NAMPT), mRNA.	1.56	Down	0.00837686
NM_022758	Chromosome 6 open reading frame 106	1.56	Up	0.00170054
NM_006235	POU class 2 associating factor 1	1.56	Up	0.000693065
Hs.254477	CDNA FLJ20182 fis, clone COLF0190	1.55	Up	0.0407777
NR_004380	Homo sapiens small nucleolar RNA, C/D box 104 (SNORD104), small nucleolar RNA.	1.55	Up	0.000241322
NM_152889	Carbohydrate (chondroitin 4) sulfotransferase 13	1.55	Down	0.00525158
NM_013312	Hook homolog 2 (Drosophila)	1.55	Up	0.0224163
NM_031482	ATG10 autophagy related 10 homolog (S. cerevisiae)	1.55	Up	0.00430605
NM_022337	RAB38, member RAS oncogene family	1.55	Down	0.0426853
XM_940915	PREDICTED: Homo sapiens similar to Nuclear envelope pore membrane protein POM 121 (Pore membrane protein of 121 kDa) (LOC390414), mRNA.	1.55	Up	0.00189074
NM_002001	Fc fragment of IgE, high affinity I, receptor for; alpha polypeptide	1.55	Down	0.0370083
NM_016613	Chromosome 4 open reading frame 18	1.55	Down	0.0252707
NM_004106	Fc fragment of IgE, high affinity I, receptor for; gamma polypeptide	1.55	Down	0.000673927
XM_943699	PREDICTED: Homo sapiens chromosome 6 open reading frame 160, transcript variant 4 (C6orf160), mRNA.	1.55	Up	0.000767471
XM_932756	PREDICTED: Homo sapiens similar to nuclear pore membrane protein 121 (LOC728452), mRNA.	1.55	Up	0.00636691
XR_037442	PREDICTED: Homo sapiens misc_RNA (LOC100130746), miscRNA.	1.55	Up	0.00800493
XM_942536	PREDICTED: Homo sapiens hypothetical protein LOC651143, transcript variant 1 (LOC651143), mRNA.	1.55	Down	0.00189698
NM_006305	Acidic (leucine-rich) nuclear phosphoprotein 32 family, member A	1.55	Up	0.0217384
NM_032383	Hermansky-Pudlak syndrome 3	1.55	Down	0.00133865
XM_001724681	PREDICTED: Homo sapiens similar to hCG2024106, transcript variant 2 (LOC100134648), mRNA.	1.55	Down	0.0229384
NM_182538	Spinster homolog 3 (Drosophila)	1.54	Down	0.0419325
XM_371023	Ribosomal protein L13 pseudogene 12	1.54	Up	0.000113141
NM_024570	Ribonuclease H2, subunit B	1.54	Up	0.00487065
NM_002541	Oxoglutarate (alpha-ketoglutarate) dehydrogenase (lipoamide)	1.54	Up	0.0375171
XM_928514	PREDICTED: Homo sapiens hypothetical protein LOC645489 (LOC645489), mRNA.	1.54	Up	0.00372423
NM_001004464	Olfactory receptor, family 10, subfamily G, member 8	1.54	Down	0.0402644
XM_945617	PREDICTED: Homo sapiens spastic paraplegia 21 (autosomal recessive, Mast syndrome), transcript variant 10 (SPG21), mRNA.	1.54	Down	0.000104903
NM_001010982	Arylformamidase	1.54	Down	0.0117584
NM_000953	Prostaglandin D2 receptor (DP)	1.54	Down	0.0151284
NM_004487	Golgin B1, golgi integral membrane protein	1.54	Up	0.000774326
NM_020998	Macrophage stimulating 1 (hepatocyte growth factor-like)	1.54	Up	0.00288666
NM_000481	Aminomethyltransferase	1.54	Up	0.00396187
[truncated: 1,189 more rows]
