# Supplementary material for: A Putative Blood-Based Biomarker for Autism Spectrum Disorder-Associated Ileocolitis
Source: Sci Rep. 2016 Oct 21;6:35820. doi: 10.1038/srep35820 (PMC5073317; doi:10.1038/srep35820)
Supplement: Supplementary Table S4 [file srep35820-s3.xlsx]

## Sheet: ASDcolon v TDcolon_study 2_2821
Table S4	2821 transcripts differentially regulated in colon in ASDIC+ compared to TD control samples from this 2nd cohort study.
Group 1:	TDcolon
Group 2:	ASDcolon-inflamed
Statistics:	t-test
Data Transformation:	Log Transformed
Gene Identifier	Gene Name	Ratio	Direction	p-value
NM_032391	Prostate cancer susceptibility candidate	114.03	Up	0.000225245
NM_001039	Sodium channel, nonvoltage-gated 1, gamma	20.66	Up	0.000530062
NM_001031749	LY6/PLAUR domain containing 5	16.32	Up	4.8926e-07
NM_138937	Regenerating islet-derived 3 alpha	14.77	Down	0.0114752
NM_153426	Paired-like homeodomain 2	14.61	Down	0.0226711
NM_206964	Family with sequence similarity 3, member B	14.36	Down	0.0122907
NM_206893	Membrane-spanning 4-domains, subfamily A, member 10	13.72	Down	0.000331995
NM_178329	Chemokine (C-C motif) receptor 3	12.39	Down	5.61039e-06
NM_001805	CCAAT/enhancer binding protein (C/EBP), epsilon	12.18	Down	0.000157053
NM_001956	Endothelin 2	11.83	Down	6.12067e-06
NM_033155	Homo sapiens nuclear RNA export factor 5 (NXF5), mRNA.	11.69	Down	1.31476e-05
XM_926661	PREDICTED: Homo sapiens similar to beta-1,4-mannosyltransferase (LOC643326), mRNA.	11.36	Down	0.000545553
NM_000198	Hydroxy-delta-5-steroid dehydrogenase, 3 beta- and steroid delta-isomerase 2	11.18	Down	0.0160565
NM_198277	Solute carrier family 37 (glycerol-3-phosphate transporter), member 2	11.15	Down	0.0403456
NM_014475	Dihydrodiol dehydrogenase (dimeric)	10.92	Down	0.000333487
NM_001045	Solute carrier family 6 (neurotransmitter transporter, serotonin), member 4	10.81	Down	0.000470839
NM_181789	Gliomedin	10.77	Up	0.0190482
NM_153332	Exoribonuclease 1	10.76	Up	0.000315248
Hs.579710	Transcribed locus	10.69	Up	0.000348141
NM_006350	Follistatin	10.66	Up	0.000169363
XM_932922	Hypothetical LOC645478	10.65	Up	5.99317e-05
NM_001554	Cysteine-rich, angiogenic inducer, 61	10.37	Up	0.00280675
Hs.570388	DB032661 TESTI2 Homo sapiens cDNA clone TESTI2017161 5, mRNA sequence	10.32	Down	0.000244371
NR_002596	Homo sapiens RFPL3 antisense RNA (non-protein coding) (RFPL3S), antisense RNA.	10.16	Up	2.17257e-05
NM_014597	Deoxynucleotidyltransferase, terminal, interacting protein 2	10.06	Up	0.000347547
NM_021010	Defensin, alpha 5, Paneth cell-specific	9.98	Down	0.0458478
XM_001721452	PREDICTED: Homo sapiens hypothetical protein LOC100132779 (LOC100132779), mRNA.	9.71	Down	4.24615e-05
NR_003599	Homo sapiens chymosin pseudogene (CYMP), non-coding RNA.	9.65	Up	0.00027242
XM_059578	PREDICTED: Homo sapiens similar to S-100 protein, alpha chain, transcript variant 3 (FLJ44379), mRNA.	9.51	Up	4.56049e-05
NM_139164	StAR-related lipid transfer (START) domain containing 4	9.5	Up	0.000527791
NM_005905	SMAD family member 9	9.48	Up	9.90995e-05
Hs.30495	Maestro	9.33	Down	1.43302e-05
NM_001039841	Rho GTPase activating protein 11B	9.2	Up	3.38192e-05
NM_001080113	Hypothetical protein LOC650662	9.13	Up	0.000210901
NM_175767	Interleukin 6 signal transducer (gp130, oncostatin M receptor)	9.1	Up	4.96968e-06
XM_027162	Homo sapiens DMRT-like family A2 (DMRTA2), mRNA.	9.1	Down	0.000364151
NM_006361	Homeobox B13	9.02	Up	0.0255679
NM_017672	Transient receptor potential cation channel, subfamily M, member 7	9	Up	0.0005073
XM_001130116	PREDICTED: Homo sapiens hCG1659830 (LOC728111), mRNA.	8.93	Down	0.00120544
NM_005091	Peptidoglycan recognition protein 1	8.71	Down	0.00177595
NM_006308	Heat shock 27kDa protein 3	8.62	Down	0.0012434
NR_030339	Homo sapiens microRNA 608 (MIR608), microRNA.	8.59	Up	0.000155125
NM_032180	Family with sequence similarity 161, member A	8.57	Up	1.25776e-05
Hs.543725	Transcribed locus	8.44	Up	0.000954806
NM_031438	Nudix (nucleoside diphosphate linked moiety X)-type motif 12	8.42	Up	0.00258119
NR_001545	Homo sapiens testis-specific transcript, Y-linked 15 (TTTY15) on chromosome Y.	8.41	Up	0.000574861
NM_022658	Homeobox C8	8.4	Down	0.000768924
XM_497897	PREDICTED: Homo sapiens hypothetical LOC442064 (LOC442064), mRNA.	8.38	Up	4.49372e-05
NM_032538	Tau tubulin kinase 1	8.31	Down	0.000423607
NM_002144	Homeobox B1	8.24	Down	0.00195487
XM_935381	PREDICTED: Homo sapiens similar to aldo-keto reductase family 1, member B10, transcript variant 7 (LOC441282), mRNA.	8.21	Up	0.00485466
XM_938315	PREDICTED: Homo sapiens similar to Zinc finger protein 92 (Zfp-92) (LOC649248), mRNA.	8.16	Down	0.000450532
XM_293449	PREDICTED: Homo sapiens similar to chromosome Y open reading frame 16 (LOC646303), mRNA.	8.14	Down	0.000131744
NM_152672	Organic solute transporter alpha	8.13	Down	0.0297285
Hs.542356	Transcribed locus	8.01	Down	0.000444716
XM_931960	PREDICTED: Homo sapiens hypothetical protein LOC643982 (LOC643982), mRNA.	8	Down	0.000209843
Hs.538083	Transcribed locus	7.98	Down	0.00269061
XM_935596	PREDICTED: Homo sapiens similar to 60S ribosomal protein L7, transcript variant 1 (LOC641750), mRNA.	7.95	Down	9.30563e-05
XM_931749	PREDICTED: Homo sapiens hypothetical protein LOC643690 (LOC643690), mRNA.	7.92	Down	0.000371815
NM_178543	Ectonucleotide pyrophosphatase/phosphodiesterase 7	7.9	Up	0.000937103
Hs.158888	Transcribed locus	7.89	Down	0.000332447
NR_004404	Homo sapiens RNA, U105A small nucleolar (RNU105A), small nucleolar RNA.	7.87	Up	0.00315082
NM_152372	Myomesin family, member 3	7.8	Up	0.00274246
XM_942196	PREDICTED: Homo sapiens leucine rich repeat containing 48 (LRRC48), mRNA.	7.71	Down	9.17588e-05
NM_175057	Trace amine associated receptor 9	7.62	Down	0.00335337
XR_040077	PREDICTED: Homo sapiens misc_RNA (LOC644667), miscRNA.	7.62	Up	0.00706948
NM_004757	Small inducible cytokine subfamily E, member 1 (endothelial monocyte-activating)	7.59	Up	0.00107132
Hs.47453	Transcribed locus	7.57	Down	0.000609806
XM_371466	PREDICTED: Homo sapiens hypothetical LOC388900 (LOC388900), mRNA.	7.56	Down	0.00545429
NM_002425	Matrix metallopeptidase 10 (stromelysin 2)	7.54	Up	0.00914518
XM_933918	PREDICTED: Homo sapiens hypothetical protein LOC646769 (LOC646769), mRNA.	7.49	Up	0.000537566
XM_936910	PREDICTED: Homo sapiens hypothetical LOC647850 (LOC647850), mRNA.	7.4	Down	0.000792557
XM_001715089	PREDICTED: Homo sapiens similar to Zinc finger protein 679 (LOC100134769), mRNA.	7.39	Up	0.000956315
XM_930360	PREDICTED: Homo sapiens similar to serine palmitoyltransferase subunit 1 isoform b (LOC647295), mRNA.	7.39	Up	0.00708408
Hs.462257	Transcribed locus	7.38	Up	0.00111843
Hs.565086	Transcribed locus	7.38	Down	0.0110994
Hs.333045	Transcribed locus	7.36	Down	0.00175557
NM_006732	FBJ murine osteosarcoma viral oncogene homolog B	7.36	Up	0.00875451
XR_038268	PREDICTED: Homo sapiens misc_RNA (LOC100129067), miscRNA.	7.32	Up	0.000800098
XR_016304	Similar to G-protein coupled receptor 116	7.32	Down	0.000180589
XM_001716701	PREDICTED: Homo sapiens similar to S100 calcium binding protein A10 (annexin II ligand, calpactin I, light polypeptide (p11)) (LOC731414), mRNA.	7.29	Up	0.00277313
NM_000807	Gamma-aminobutyric acid (GABA) A receptor, alpha 2	7.26	Down	0.0242593
NR_003031	Homo sapiens small nucleolar RNA, C/D box 11 (SNORD11), small nucleolar RNA.	7.22	Up	0.000462697
XM_001717938	PREDICTED: Homo sapiens hypothetical LOC730908, transcript variant 1 (LOC730908), mRNA.	7.2	Down	0.00156371
NM_006528	Tissue factor pathway inhibitor 2	7.11	Up	0.00315423
NM_006158	Neurofilament, light polypeptide	7.07	Down	0.000452573
NM_001365	Discs, large homolog 4 (Drosophila)	6.99	Up	0.00203745
XM_001720532	PREDICTED: Homo sapiens similar to UPF0634 protein KIAA1641 (LOC100133939), mRNA.	6.98	Up	0.00128323
NM_005409	Chemokine (C-X-C motif) ligand 11	6.95	Up	0.015699
NR_003131	Homo sapiens PX19 protein pseudogene (LOC388955), non-coding RNA.	6.94	Up	0.00213644
XM_933122	Hypothetical LOC645757	6.93	Down	0.001305
NM_001030005	Complexin 3	6.9	Down	0.00142676
Hs.450953	Transcribed locus	6.9	Down	0.00237566
NM_145024	Carboxylesterase 7	6.89	Down	0.00332617
Hs.545232	Transcribed locus	6.89	Down	0.00200552
NM_033014	Osteoglycin	6.86	Up	0.00688204
NM_000831	Glutamate receptor, ionotropic, kainate 3	6.86	Down	0.000660969
Hs.544642	Transcribed locus	6.85	Down	0.000951867
NM_006278	ST3 beta-galactoside alpha-2,3-sialyltransferase 4	6.85	Up	0.0380124
NM_152488	Homo sapiens neuroblastoma breakpoint family, member 4 (NBPF4), mRNA.	6.84	Up	0.0103739
NM_139172	Transmembrane protein 190	6.78	Down	0.00224268
NM_181621	Keratin associated protein 13-2	6.75	Up	0.0367041
NR_002975	Small nucleolar RNA, H/ACA box 43	6.71	Down	0.00257259
NM_005763	Aminoadipate-semialdehyde synthase	6.66	Up	0.00117122
XM_932217	PREDICTED: Homo sapiens hypothetical LOC728518 (LOC728518), mRNA.	6.63	Up	0.00145006
XR_038461	PREDICTED: Homo sapiens misc_RNA (LOC389465), miscRNA.	6.62	Up	0.00242403
NM_025217	UL16 binding protein 2	6.61	Up	0.00483634
XM_941828	PREDICTED: Homo sapiens similar to ankyrin repeat domain 36 (LOC652392), mRNA.	6.56	Down	0.00229611
XM_939321	PREDICTED: Homo sapiens similar to mucin 6, gastric (LOC650227), mRNA.	6.56	Down	0.00670373
NM_182896	ADP-ribosylation factor-like 13B	6.56	Up	9.39464e-05
XM_939941	PREDICTED: Homo sapiens hypothetical protein LOC650853 (LOC650853), mRNA.	6.53	Down	0.00298358
NM_002421	Matrix metallopeptidase 1 (interstitial collagenase)	6.52	Up	6.64476e-05
XM_941180	PREDICTED: Homo sapiens hypothetical protein LOC651914 (LOC651914), mRNA.	6.51	Up	0.00128448
Hs.562488	Transcribed locus	6.51	Up	0.00570316
NM_203510	Homo sapiens transmembrane 6 superfamily member 2 (TM6SF2), mRNA.	6.49	Down	0.00162327
NM_031451	Testis expressed 101	6.46	Down	0.0440524
XM_001717579	Hypothetical protein LOC100128309	6.45	Down	0.004846
XM_940414	PREDICTED: Homo sapiens similar to Ig gamma-2B chain C region, membrane-bound form (LOC651286), mRNA.	6.41	Down	0.000858323
NM_016447	Membrane protein, palmitoylated 6 (MAGUK p55 subfamily member 6)	6.4	Up	0.0114832
NM_001974	Egf-like module containing, mucin-like, hormone receptor-like 1	6.39	Down	0.00357425
XM_928201	PREDICTED: Homo sapiens hypothetical protein LOC645164 (LOC645164), mRNA.	6.39	Down	0.00583129
XM_936233	PREDICTED: Homo sapiens similar to Maltase-glucoamylase, intestinal (LOC642103), mRNA.	6.38	Down	0.00420186
XM_001716002	PREDICTED: Homo sapiens hypothetical protein LOC100133581 (LOC100133581), mRNA.	6.38	Down	0.0050271
NM_138768	Myeloma overexpressed (in a subset of t(11;14) positive multiple myelomas)	6.38	Up	0.00556211
XM_001718711	PREDICTED: Homo sapiens similar to hCG2023449 (LOC100129699), mRNA.	6.36	Down	0.00619597
XM_371429	PREDICTED: Homo sapiens KIAA1666 protein (KIAA1666), mRNA.	6.36	Up	0.00246524
NM_001254	Cell division cycle 6 homolog (S. cerevisiae)	6.33	Up	0.000883748
XM_001723171	PREDICTED: Homo sapiens hypothetical protein LOC100130187 (LOC100130187), mRNA.	6.33	Down	0.00859433
NM_024967	Zinc finger protein 556	6.32	Down	0.00348194
XM_001725072	PREDICTED: Homo sapiens hypothetical protein LOC100130542 (LOC100130542), mRNA.	6.27	Up	0.0013148
Hs.564221	Transcribed locus	6.27	Down	0.0022146
XM_926563	PREDICTED: Homo sapiens similar to jerky homolog (LOC643195), mRNA.	6.26	Down	0.00481671
XM_931425	PREDICTED: Homo sapiens similar to growth factor receptor-bound protein 2 (LOC653241), mRNA.	6.26	Down	0.000477636
NM_152255	Homo sapiens proteasome (prosome, macropain) subunit, alpha type, 7 (PSMA7), transcript variant 2, mRNA.	6.25	Up	0.0036333
XM_929198	PREDICTED: Homo sapiens similar to hemicentin 1 (LOC646254), mRNA.	6.25	Down	0.0074852
NM_016580	Protocadherin 12	6.19	Down	0.0016692
Hs.573905	Transcribed locus	6.18	Up	0.000636624
XM_930876	PREDICTED: Homo sapiens similar to Beta-glucuronidase precursor (LOC653188), mRNA.	6.17	Up	0.0136765
NM_016583	Palate, lung and nasal epithelium associated	6.16	Down	0.000534285
Hs.564077	DB074408 TESTI4 Homo sapiens cDNA clone TESTI4017996 5, mRNA sequence	6.16	Down	0.00210022
XM_001713897	PREDICTED: Homo sapiens hypothetical protein LOC100131594 (LOC100131594), mRNA.	6.15	Up	0.00166176
NR_002932	Homo sapiens glutathione S-transferase M1 pseudogene (LOC442245), non-coding RNA.	6.15	Down	0.00598956
XM_929112	PREDICTED: Homo sapiens similar to plakophilin 4 isoform a (LOC648509), mRNA.	6.15	Up	0.0107583
Hs.539292	Homo sapiens cDNA FLJ40175 fis, clone TESTI2017035	6.15	Down	0.0080476
NM_002960	S100 calcium binding protein A3	6.14	Up	0.00562994
XM_938076	Homo sapiens chromosome 4 open reading frame 51 (C4orf51), mRNA.	6.11	Down	0.00392896
NM_000197	Hydroxysteroid (17-beta) dehydrogenase 3	6.1	Down	0.00468009
XM_001725474	PREDICTED: Homo sapiens similar to PRO2812 (LOC100129038), mRNA.	6.1	Down	0.00583606
NM_014806	RUN and SH3 domain containing 2	6.07	Up	0.00409048
NM_000566	Fc fragment of IgG, high affinity Ia, receptor (CD64)	6.07	Up	0.00534868
XM_001719572	Hypothetical protein LOC100132144	6.06	Down	0.00562059
NR_024102	Homo sapiens chromosome 21 open reading frame 54 (C21orf54), non-coding RNA.	6.06	Down	0.000268499
XM_933071	PREDICTED: Homo sapiens similar to cis-Golgi matrix protein GM130 (LOC727751), mRNA.	6.05	Up	0.00287026
XM_928123	PREDICTED: Homo sapiens similar to activator of S phase kinase (LOC645084), mRNA.	6.05	Up	0.010208
NM_001042389	Protein tyrosine phosphatase, non-receptor type 20A	6.05	Up	0.0104508
NM_022357	Dipeptidase 3	6.04	Down	0.00378083
NM_012301	Membrane associated guanylate kinase, WW and PDZ domain containing 2	6.04	Up	0.00354622
XR_038792	PREDICTED: Homo sapiens misc_RNA (LOC100132724), miscRNA.	6.03	Up	0.0021724
NM_005806	Oligodendrocyte lineage transcription factor 2	6.03	Down	0.00368888
NM_031478	Family with sequence similarity 57, member B	6.02	Down	0.00619732
XM_373463	PREDICTED: Homo sapiens hypothetical LOC387686 (LOC387686), mRNA.	5.98	Up	0.00185141
NM_144697	Chromosome 1 open reading frame 51	5.91	Down	0.00462145
XM_928088	PREDICTED: Homo sapiens similar to Prolyl 4-hydroxylase alpha-2 subunit precursor (4-PH alpha-2) (Procollagen-proline,2-oxoglutarate-4-dioxygenase alpha-2 subunit) (LOC645029), mRNA.	5.87	Down	0.00190221
XR_015772	Similar to 3-oxoacid CoA transferase 2	5.86	Up	0.00478567
Hs.46689	Full length insert cDNA clone YY74A01	5.86	Up	0.00304518
XM_926140	PREDICTED: Homo sapiens similar to heat shock protein 90Bf (LOC642688), mRNA.	5.84	Up	0.00411597
XM_938696	PREDICTED: Homo sapiens hypothetical LOC645652 (LOC645652), mRNA.	5.84	Down	0.00689975
XM_001716940	PREDICTED: Homo sapiens claudin-24-like (CLDN24), mRNA.	5.81	Down	0.00139559
NM_020804	Protein kinase C and casein kinase substrate in neurons 1	5.81	Up	0.00219778
XR_040874	PREDICTED: Homo sapiens misc_RNA (MGC12538), miscRNA.	5.81	Up	0.00626125
NR_003210	Homo sapiens small nucleolar RNA, C/D box 114-17 (SNORD114-17), small nucleolar RNA.	5.8	Up	0.000501068
XM_937528	PREDICTED: Homo sapiens chromosome 10 open reading frame 73 (C10orf73), mRNA.	5.79	Down	0.00964118
XM_929606	PREDICTED: Homo sapiens similar to ret finger protein-like 1 (LOC646663), mRNA.	5.77	Down	0.0121503
XM_928994	PREDICTED: Homo sapiens similar to mitogen-activated protein kinase kinase kinase 5 (LOC653692), mRNA.	5.76	Down	0.00411476
NR_028511	Homo sapiens trace amine associated receptor 3 (gene/pseudogene) (TAAR3), non-coding RNA.	5.76	Down	0.0144369
Hs.564485	Transcribed locus	5.76	Up	0.00163193
XR_039155	PREDICTED: Homo sapiens misc_RNA (LOC645001), miscRNA.	5.74	Up	0.000736908
XM_930528	PREDICTED: Homo sapiens hypothetical LOC646050 (LOC646050), mRNA.	5.72	Down	0.00108503
XM_940852	PREDICTED: Homo sapiens similar to Cleavage and polyadenylation specificity factor, 30 kDa subunit (CPSF 30 kDa subunit) (NS1 effector domain-binding protein 1) (Neb-1) (No arches homolog) (LOC651647), mRNA.	5.71	Down	0.0231087
XM_001128901	PREDICTED: Homo sapiens hypothetical LOC728956 (LOC728956), mRNA.	5.7	Up	0.00335644
NM_152667	N-acetylneuraminic acid phosphatase	5.7	Up	0.00987333
NM_138347	Zinc finger protein 776	5.69	Up	0.0018231
XM_943374	PREDICTED: Homo sapiens hypothetical protein LOC648552 (LOC648552), mRNA.	5.68	Down	0.0142811
NR_003942	Homo sapiens small nucleolar RNA, C/D box 76 (SNORD76), small nucleolar RNA.	5.68	Up	0.00547532
XM_001721670	PREDICTED: Homo sapiens hypothetical protein LOC100133551 (LOC100133551), mRNA.	5.65	Up	0.00964185
XM_001716333	PREDICTED: Homo sapiens hypothetical LOC731511 (LOC731511), mRNA.	5.64	Down	0.00784473
XM_926986	PREDICTED: Homo sapiens similar to Complement C1r subcomponent precursor (Complement component 1, r subcomponent) (LOC653342), mRNA.	5.64	Up	0.00217967
XM_929728	PREDICTED: Homo sapiens similar to Keratin, type I cytoskeletal 18 (Cytokeratin-18) (CK-18) (Keratin-18) (K18) (LOC646779), mRNA.	5.63	Down	0.0073533
XR_017217	Similar to YY1 transcription factor	5.63	Up	0.00834781
NM_001013743	Transmembrane protein 225	5.62	Down	0.00367704
NM_006865	Leukocyte immunoglobulin-like receptor, subfamily A (without TM domain), member 3	5.62	Up	0.0186901
NR_002967	Small nucleolar RNA, H/ACA box 31	5.61	Up	0.00803877
NR_029962	Homo sapiens microRNA 450a-1 (MIR450A1), microRNA.	5.61	Up	0.00147353
NM_006683	Family with sequence similarity 12, member A	5.61	Down	0.00382175
NM_152230	Inositol polyphosphate multikinase	5.6	Up	0.00724287
XM_001722987	PREDICTED: Homo sapiens hypothetical LOC646049 (LOC646049), mRNA.	5.59	Down	0.00860469
Hs.332123	Transcribed locus	5.59	Down	0.00121677
NM_005734	Homeodomain interacting protein kinase 3	5.57	Up	0.00787431
Hs.582706	Transcribed locus	5.56	Down	0.00924324
XR_015862	Hypothetical LOC729157	5.56	Down	0.0106641
NM_001007595	Family with sequence similarity 148, member B	5.55	Up	0.00945249
Hs.550382	Transcribed locus	5.54	Down	0.00407821
NM_207430	Chromosome 11 open reading frame 88	5.54	Down	0.00234077
NM_007058	Calpain 11	5.54	Down	0.0055977
XM_936831	PREDICTED: Homo sapiens IQ motif and Sec7 domain 3 (IQSEC3), mRNA.	5.54	Down	0.00348429
Hs.439870	Transcribed locus	5.53	Down	0.00815811
NM_017669	Excision repair cross-complementing rodent repair deficiency, complementation group 6-like	5.53	Up	0.000625386
NM_000798	Dopamine receptor D5	5.52	Down	0.0118544
NM_001032726	RAB41, member RAS oncogene family	5.52	Down	0.0024824
NM_052904	Kelch-like 32 (Drosophila)	5.52	Up	0.0104212
NM_022406	X-ray repair complementing defective repair in Chinese hamster cells 4	5.52	Up	0.00416427
Hs.553278	BX108660 Soares_NFL_T_GBC_S1 Homo sapiens cDNA clone IMAGp998K174517, mRNA sequence	5.52	Down	0.0221127
XM_944499	PREDICTED: Homo sapiens hypothetical LOC651091 (LOC651091), mRNA.	5.52	Down	0.00203579
NM_020549	Choline acetyltransferase	5.51	Up	0.000444548
XM_001717069	PREDICTED: Homo sapiens similar to hCG2040854 (LOC100134160), mRNA.	5.5	Down	0.0081895
XM_063287	PREDICTED: Homo sapiens similar to RIKEN cDNA 5830406J20 (FLJ16369), mRNA.	5.5	Up	0.0163243
XM_936909	PREDICTED: Homo sapiens similar to peptidylprolyl isomerase domain and WD repeat containing 1 (LOC653934), mRNA.	5.5	Down	0.00131454
XM_001726059	PREDICTED: Homo sapiens zinc finger protein 728 (ZNF728), mRNA.	5.49	Up	0.00583895
XM_001716511	PREDICTED: Homo sapiens hypothetical LOC728940 (LOC728940), mRNA.	5.48	Up	0.00103888
XR_000661	PREDICTED: Homo sapiens hypothetical protein LOC150759 (LOC150759), misc RNA.	5.48	Down	0.0162487
XM_928011	PREDICTED: Homo sapiens similar to Poliovirus receptor related protein 2 precursor (Herpes virus entry mediator B) (HveB) (Nectin 2) (CD112 antigen) (LOC643722), mRNA.	5.47	Up	0.0108665
Hs.127127	Transcribed locus	5.47	Down	0.0014967
Hs.537991	Transcribed locus	5.47	Up	0.00514748
XM_928436	PREDICTED: Homo sapiens hypothetical protein LOC645391 (LOC645391), mRNA.	5.46	Down	0.0096936
XM_926721	PREDICTED: Homo sapiens hypothetical protein LOC643389 (LOC643389), mRNA.	5.45	Up	0.00858204
XM_932156	PREDICTED: Homo sapiens hypothetical protein LOC644377 (LOC644377), mRNA.	5.45	Down	0.00355571
NM_000862	Hydroxy-delta-5-steroid dehydrogenase, 3 beta- and steroid delta-isomerase 1	5.44	Down	0.00935434
XM_001128984	PREDICTED: Homo sapiens hypothetical LOC728362 (LOC728362), mRNA.	5.44	Up	0.00500652
XM_929269	PREDICTED: Homo sapiens similar to Nuclear envelope pore membrane protein POM 121 (Pore membrane protein of 121 kDa) (P145) (LOC646335), mRNA.	5.44	Up	0.0024729
NM_053280	Outer dense fiber of sperm tails 3	5.44	Down	0.00609883
Hs.574082	Transcribed locus	5.43	Up	0.0107251
XM_934517	N-acetylated alpha-linked acidic dipeptidase-like 2	5.42	Up	0.00184047
NM_024114	Tripartite motif-containing 48	5.39	Up	0.00734522
NM_001099	Acid phosphatase, prostate	5.38	Up	0.0149035
NM_006205	Phosphodiesterase 6H, cGMP-specific, cone, gamma	5.38	Down	0.0049126
XM_940286	PREDICTED: Homo sapiens similar to apolipoprotein B mRNA editing enzyme, catalytic polypeptide-like 3F isoform a (LOC651158), mRNA.	5.38	Up	0.00207488
Hs.148448	Transcribed locus	5.38	Down	0.0218671
Hs.492496	Transcribed locus	5.37	Down	0.00890194
XM_942174	PREDICTED: Homo sapiens similar to hydrocephalus inducing (LOC652628), mRNA.	5.37	Down	0.00939254
NM_006588	Sulfotransferase family, cytosolic, 1C, member 4	5.37	Down	0.00742672
XM_945290	PREDICTED: Homo sapiens hypothetical protein LOC652213 (LOC652213), mRNA.	5.37	Down	0.00446757
NM_001001658	Olfactory receptor, family 9, subfamily A, member 2	5.37	Down	0.00389901
NM_002029	Formyl peptide receptor 1	5.36	Up	0.00433811
NR_029701	Homo sapiens microRNA 146a (MIR146A), microRNA.	5.36	Up	0.00355291
Hs.561656	UI-E-EJ1-ajh-a-03-0-UI.s1 UI-E-EJ1 Homo sapiens cDNA clone UI-E-EJ1-ajh-a-03-0-UI 3, mRNA sequence	5.35	Up	0.0296775
XM_933021	PREDICTED: Homo sapiens hypothetical protein LOC645635 (LOC645635), mRNA.	5.35	Down	0.000380159
XM_001715870	PREDICTED: Homo sapiens similar to hCG1993257 (LOC100129407), mRNA.	5.35	Up	0.00923874
Hs.156892	BX098778 NCI_CGAP_Pr28 Homo sapiens cDNA clone IMAGp998P105226, mRNA sequence	5.35	Down	0.00324699
NM_182971	Cytochrome c oxidase subunit 8C	5.34	Down	0.00234649
XM_931517	Homo sapiens UBX domain protein 7 (UBXN7), mRNA.	5.34	Up	0.00279671
XM_933799	PREDICTED: Homo sapiens hypothetical LOC646654 (LOC646654), mRNA.	5.34	Up	0.00511269
Hs.438979	Transcribed locus, moderately similar to XP_001502385.2 PREDICTED: similar to solute carrier family 29 (nucleoside transporte	5.33	Down	0.0169955
NM_020811	ATP-grasp domain containing 1	5.33	Down	0.00891706
NM_002089	Chemokine (C-X-C motif) ligand 2	5.32	Up	0.00602058
NM_005249	Forkhead box G1	5.31	Down	0.0251117
NR_002434	Homo sapiens small nucleolar RNA, C/D box 101 (SNORD101), small nucleolar RNA.	5.3	Up	0.0136717
XM_944393	PREDICTED: Homo sapiens hypothetical LOC645966 (LOC645966), mRNA.	5.3	Down	0.0121618
XM_930140	PREDICTED: Homo sapiens hypothetical protein LOC647122 (LOC647122), mRNA.	5.29	Down	0.00801351
Hs.95481	Transcribed locus	5.28	Down	0.00522968
NR_002160	Homo sapiens hypothetical LOC401629 (LOC401629), non-coding RNA.	5.28	Up	0.0111356
XM_932154	PREDICTED: Homo sapiens hypothetical protein LOC644373 (LOC644373), mRNA.	5.28	Down	0.00861394
XM_925962	PREDICTED: Homo sapiens hypothetical protein LOC642449 (LOC642449), mRNA.	5.27	Up	0.00314168
XM_928062	Chromosome 5 open reading frame 50	5.27	Down	0.0089255
Hs.552896	Potassium voltage-gated channel, Shaw-related subfamily, member 1	5.26	Down	0.00873845
NM_181790	G protein-coupled receptor 142	5.26	Down	0.00737117
NR_002575	Small nucleolar RNA, H/ACA box 27	5.26	Up	0.00412466
Hs.123278	Transcribed locus	5.26	Down	0.00585701
NM_207377	Translocase of outer mitochondrial membrane 20 homolog (yeast)-like	5.26	Down	0.00394022
XM_377506	Homo sapiens egf-like module containing, mucin-like, hormone receptor-like 4 (EMR4), mRNA.	5.25	Down	0.000276692
XM_930062	PREDICTED: Homo sapiens similar to zymogen granule protein 16 (LOC653808), mRNA.	5.25	Up	0.00581742
XM_942530	PREDICTED: Homo sapiens hypothetical protein LOC650580 (LOC650580), mRNA.	5.24	Up	0.00625691
NM_054021	G protein-coupled receptor 101	5.24	Down	0.0169009
NM_203471	Lectin, galactoside-binding, soluble, 14	5.23	Up	0.00254335
XR_018904	PREDICTED: Homo sapiens misc_RNA (LOC400836), miscRNA.	5.23	Up	0.00465459
XR_037504	PREDICTED: Homo sapiens misc_RNA (LOC100131169), miscRNA.	5.19	Down	0.00292061
XM_379228	PREDICTED: Homo sapiens hypothetical LOC401093 (LOC401093), mRNA.	5.19	Up	0.00373646
Hs.389313	Transcribed locus	5.19	Up	0.00838025
Hs.545655	Transcribed locus	5.19	Down	0.00837539
NM_003545	Histone cluster 1, H4e	5.19	Up	0.015566
NM_207484	Homo sapiens FLJ40712 protein (FLJ40712), mRNA.	5.17	Down	0.0084727
XM_001725398	PREDICTED: Homo sapiens hypothetical LOC100131436 (LOC100131436), mRNA.	5.17	Down	0.0156479
Hs.116770	Transcribed locus	5.16	Up	0.0137895
XM_001718885	PREDICTED: Homo sapiens similar to hCG2040074 (LOC730078), mRNA.	5.16	Down	0.0213841
Hs.388997	Transcribed locus	5.15	Down	0.023439
NR_001296	Homo sapiens trypsinogen C (TRY6), non-coding RNA.	5.14	Up	0.00429688
NM_198481	V-set and transmembrane domain containing 1	5.13	Down	0.00819671
XR_019325	PREDICTED: Homo sapiens misc_RNA (LOC646269), miscRNA.	5.13	Down	0.0191088
NM_018712	ELMO/CED-12 domain containing 1	5.13	Down	0.0152675
XM_497238	PREDICTED: Homo sapiens similar to hydroxysteroid dehydrogenase like 2 (LOC338586), mRNA.	5.12	Up	0.00464578
NR_030377	Homo sapiens microRNA 647 (MIR647), microRNA.	5.12	Up	0.00379115
XM_001724965	PREDICTED: Homo sapiens hypothetical protein LOC100129268 (LOC100129268), mRNA.	5.11	Up	0.00694327
Hs.527669	Transcribed locus	5.11	Down	0.00478578
NM_152423	Melanoma associated antigen (mutated) 1-like 1	5.1	Up	0.00666148
NM_001942	Desmoglein 1	5.09	Up	0.001458
XM_372693	PREDICTED: Homo sapiens similar to Golgi SNAP receptor complex member 2 (27 kDa Golgi SNARE protein) (Membrin) (LOC390846), mRNA.	5.08	Down	0.00718158
NM_144632	Transmembrane protein 182	5.08	Up	0.0083521
NM_014012	RAS (RAD and GEM)-like GTP-binding 1	5.08	Down	0.0117682
NM_021044	Desert hedgehog homolog (Drosophila)	5.07	Down	0.0189123
XM_928049	PREDICTED: Homo sapiens hypothetical protein LOC644973 (LOC644973), mRNA.	5.07	Down	0.0155643
NR_024158	Homo sapiens hypothetical LOC25845 (LOC25845), non-coding RNA.	5.06	Down	0.00142471
NM_000597	Insulin-like growth factor binding protein 2, 36kDa	5.05	Down	0.0150236
Hs.444692	UI-H-DI0-avn-b-11-0-UI.s1 NCI_CGAP_DI0 Homo sapiens cDNA clone IMAGE:5881642 3, mRNA sequence	5.05	Up	0.0200978
NM_017545	Hydroxyacid oxidase (glycolate oxidase) 1	5.05	Down	0.00244679
XM_001716920	PREDICTED: Homo sapiens hypothetical LOC100131851 (LOC100131851), mRNA.	5.05	Up	0.00288879
NM_033467	Membrane metallo-endopeptidase-like 1	5.04	Down	0.00096688
NR_029635	Homo sapiens microRNA 221 (MIR221), microRNA.	5.04	Up	0.00805819
NM_181534	Keratin 25	5.03	Down	0.00523226
XR_037705	PREDICTED: Homo sapiens misc_RNA (LOC100128548), miscRNA.	5.02	Up	0.00653969
Hs.445843	Transcribed locus	5.02	Down	0.00407012
Hs.576601	Transcribed locus	5.02	Up	0.00256481
Hs.544263	Clone TEE3 Cri-du-chat critical region mRNA	5.01	Down	0.0141084
NR_002907	Homo sapiens small nucleolar RNA, H/ACA box 73A (SNORA73A), small nucleolar RNA.	4.99	Up	0.000899596
XM_001716446	PREDICTED: Homo sapiens hypothetical LOC100129988 (LOC100129988), mRNA.	4.97	Up	0.0144253
Hs.554478	Transcribed locus	4.97	Down	0.0150623
Hs.278145	Transcribed locus	4.96	Down	0.023129
XM_936598	PREDICTED: Homo sapiens similar to pote protein (LOC647540), mRNA.	4.96	Up	0.0110259
NR_002756	Homo sapiens RNA, U5A small nuclear (RNU5A), small nuclear RNA.	4.95	Up	0.0138198
XM_926836	PREDICTED: Homo sapiens hypothetical protein LOC642701 (LOC642701), mRNA.	4.95	Up	0.00824386
XM_926543	PREDICTED: Homo sapiens similar to Rap1 GTPase-GDP dissociation stimulator 1 (SMG P21 stimulatory GDP/GTP exchange protein) (SMG GDS protein) (Exchange factor smgGDS) (LOC643175), mRNA.	4.95	Down	0.0112942
Hs.121167	CDNA clone IMAGE:5296510	4.95	Down	0.0189083
Hs.344350	603251294F1 NIH_MGC_96 Homo sapiens cDNA clone IMAGE:5303182 5, mRNA sequence	4.94	Down	0.0207076
XM_939939	PREDICTED: Homo sapiens hypothetical protein LOC650851 (LOC650851), mRNA.	4.93	Down	0.00552224
NM_181712	KN motif and ankyrin repeat domains 4	4.93	Down	0.00780123
NM_001004702	Olfactory receptor, family 4, subfamily C, member 3	4.93	Down	0.00627566
XM_936480	PREDICTED: Homo sapiens similar to T-cell receptor beta chain V region LB2 precursor (LOC647406), mRNA.	4.92	Up	0.0182632
XM_931129	PREDICTED: Homo sapiens hypothetical protein LOC642866 (LOC642866), mRNA.	4.91	Up	0.00767802
XM_927878	PREDICTED: Homo sapiens similar to implantation-associated protein (LOC644782), mRNA.	4.9	Up	0.0144855
NM_052970	Heat shock 70kD protein 12B	4.9	Down	0.00583218
NM_014377	DnaJ (Hsp40) homolog, subfamily C, member 2	4.89	Up	0.00330619
XM_001718002	PREDICTED: Homo sapiens hypothetical protein LOC100134699 (LOC100134699), mRNA.	4.89	Down	0.00892182
NM_020321	Amiloride-sensitive cation channel 3	4.88	Down	0.0114801
NM_152744	Sidekick homolog 1, cell adhesion molecule (chicken)	4.88	Down	0.00537514
XM_927130	PREDICTED: Homo sapiens similar to cadherin 12, type 2 preproprotein (LOC643857), mRNA.	4.88	Up	0.0057904
NM_020066	Formin 2	4.88	Up	0.00615364
XM_945016	PREDICTED: Homo sapiens similar to glutathione S-transferase theta 1, transcript variant 2 (LOC654023), mRNA.	4.88	Up	0.0117625
Hs.544351	Transcribed locus	4.87	Down	0.020827
Hs.554615	Transcribed locus	4.87	Down	0.0275582
Hs.537796	Transcribed locus	4.86	Down	0.00968195
NM_152500	Homo sapiens coiled-coil domain containing 17 (CCDC17), mRNA.	4.86	Down	0.0185237
NM_014827	Zinc finger CCCH-type containing 11A	4.85	Up	0.0196364
NR_002804	Homo sapiens sialic acid binding Ig-like lectin, pseudogene 3 (SIGLECP3), non-coding RNA.	4.83	Down	0.00210149
Hs.564805	602976638F1 NIH_MGC_12 Homo sapiens cDNA clone IMAGE:5115800 5, mRNA sequence	4.82	Up	0.0217537
XM_001723725	PREDICTED: Homo sapiens similar to hCG1775037 (LOC100131303), mRNA.	4.82	Up	0.00522505
XR_039654	PREDICTED: Homo sapiens misc_RNA (LOC100130769), miscRNA.	4.82	Up	0.00698813
Hs.96672	602130767F1 NIH_MGC_56 Homo sapiens cDNA clone IMAGE:4287377 5, mRNA sequence	4.81	Up	0.0226752
NM_000905	Neuropeptide Y	4.79	Down	0.0128657
NM_001012974	Chromosome 6 open reading frame 154	4.79	Down	0.00974984
XR_039503	PREDICTED: Homo sapiens misc_RNA (LOC100128899), miscRNA.	4.78	Up	0.0100136
NR_002737	Homo sapiens small nucleolar RNA, C/D box 59A (SNORD59A), small nuclear RNA.	4.78	Up	0.0206632
NR_001280	Homo sapiens protocadherin beta 17 pseudogene (PCDHB17), non-coding RNA.	4.78	Down	0.00692679
Hs.561422	Transcribed locus	4.78	Down	0.016289
Hs.563827	Transcribed locus	4.77	Down	0.0145276
NR_002589	Homo sapiens small nucleolar RNA, C/D box 51 (SNORD51), small nuclear RNA.	4.77	Up	0.0378097
NM_005925	Meprin A, beta	4.76	Down	0.00397419
NM_018144	Sec61 alpha 2 subunit (S. cerevisiae)	4.76	Up	0.0137383
NM_152259	Chromosome 15 open reading frame 42	4.76	Up	0.029453
XM_927320	PREDICTED: Homo sapiens similar to microtubule associated serine/threonine kinase 2 (LOC644091), mRNA.	4.76	Down	0.00558783
Hs.539482	Transcribed locus	4.75	Down	0.00450683
XM_001717513	PREDICTED: Homo sapiens similar to coiled-coil domain containing 25 (LOC100130263), mRNA.	4.75	Up	0.00549842
XM_930805	PREDICTED: Homo sapiens hypothetical protein LOC642426 (LOC642426), mRNA.	4.75	Up	0.0101862
XM_937121	PREDICTED: Homo sapiens hypothetical protein LOC648069 (LOC648069), mRNA.	4.74	Down	0.0306871
XM_929042	PREDICTED: Homo sapiens similar to Cysteine-rich protein 1 (Cysteine-rich intestinal protein) (CRIP) (LOC646082), mRNA.	4.74	Up	0.016699
NM_145204	SUMO/sentrin specific peptidase family member 8	4.74	Up	0.00885529
NM_178532	Ring finger protein 180	4.74	Down	0.0150796
XM_927925	PREDICTED: Homo sapiens hypothetical protein LOC644826 (LOC644826), mRNA.	4.73	Down	0.0166214
Hs.518426	Hypothetical gene supported by AK123125	4.73	Down	0.00308988
NM_006183	Neurotensin	4.73	Down	0.0340262
NM_001007279	RAS-like, family 10, member A	4.73	Down	0.00383639
NM_002478	Myogenic differentiation 1	4.73	Up	0.012543
XM_942027	PREDICTED: Homo sapiens similar to vascular endothelial zinc finger 1 (LOC652537), mRNA.	4.73	Up	0.00721621
NR_003328	Homo sapiens small nucleolar RNA, C/D box 116-13 (SNORD116-13), small nucleolar RNA.	4.72	Down	0.0108848
NM_015461	Zinc finger protein 521	4.72	Down	0.0102729
XM_001131042	PREDICTED: Homo sapiens hypothetical LOC731852 (LOC731852), mRNA.	4.72	Down	0.0244432
XM_937756	PREDICTED: Homo sapiens similar to flap structure-specific endonuclease 1 (LOC645931), mRNA.	4.71	Down	0.0166949
XM_945470	PREDICTED: Homo sapiens hypothetical protein LOC732300 (LOC732300), mRNA.	4.71	Down	0.00984688
NM_001010918	Homo sapiens similar to bA90M5.1 (novel protein) (LOC440131), mRNA.	4.71	Down	0.0265211
NR_003055	Homo sapiens small nucleolar RNA, C/D box 66 (SNORD66), small nucleolar RNA.	4.71	Up	0.023036
NM_001130514	Chromosome 19 open reading frame 69	4.71	Down	0.0137663
NM_014385	Sialic acid binding Ig-like lectin 7	4.71	Down	0.00296181
Hs.170508	Transcribed locus	4.7	Down	0.0366825
NM_000280	Paired box 6	4.7	Down	0.00559306
XM_939003	PREDICTED: Homo sapiens similar to Ig gamma-2 chain C region (LOC649923), mRNA.	4.69	Down	0.0401957
XM_933108	PREDICTED: Homo sapiens hypothetical protein LOC645745 (LOC645745), mRNA.	4.69	Down	0.00390637
XM_926324	PREDICTED: Homo sapiens similar to chromosome 9 open reading frame 36 (LOC642943), mRNA.	4.69	Up	0.0236819
Hs.495080	Kinesin family member C3	4.68	Up	0.00979119
NR_003598	Homo sapiens similar to tubulin, beta 5 (LOC442308), non-coding RNA.	4.68	Up	0.0092309
XM_930181	PREDICTED: Homo sapiens similar to ARP3 actin-related protein 3 homolog B (LOC647156), mRNA.	4.68	Up	0.0132429
Hs.562230	Transcribed locus	4.68	Up	0.0212292
NM_013441	RCAN family member 3	4.68	Up	0.00562417
NM_181361	Potassium large conductance calcium-activated channel, subfamily M, beta member 2	4.68	Down	0.000555931
Hs.576397	Transcribed locus	4.67	Down	0.00867087
XM_942233	PREDICTED: Homo sapiens hypothetical LOC652663 (LOC652663), mRNA.	4.67	Up	0.00716251
NM_001023569	Homo sapiens double homeobox 4c (DUX4C), mRNA.	4.67	Up	0.00485097
Hs.526491	PM0-NN0258-220501-001-e08 NN0258 Homo sapiens cDNA, mRNA sequence	4.67	Down	0.00718663
NM_014938	MLX interacting protein	4.67	Down	0.014876
XM_940593	PREDICTED: Homo sapiens hypothetical protein LOC339778 (LOC339778), mRNA.	4.66	Up	0.00602935
NM_002275	Keratin 15	4.65	Up	0.0236299
NM_024636	STEAP family member 4	4.64	Up	0.0102175
XM_943478	PREDICTED: Homo sapiens hypothetical protein LOC338588 (LOC338588), mRNA.	4.64	Down	0.00637271
Hs.576091	Transcribed locus	4.64	Down	0.0184197
NM_198353	Potassium channel tetramerisation domain containing 8	4.64	Down	0.015501
NM_182482	B melanoma antigen	4.64	Up	0.0207949
NM_057157	Cytochrome P450, family 26, subfamily A, polypeptide 1	4.64	Down	0.00204702
XM_934499	PREDICTED: Homo sapiens hypothetical protein LOC647197 (LOC647197), mRNA.	4.64	Down	0.000747933
Hs.575162	DB344990 THYMU3 Homo sapiens cDNA clone THYMU3007063 3, mRNA sequence	4.63	Down	0.0267782
XM_936293	PREDICTED: Homo sapiens similar to Y46G5A.1a (LOC642147), mRNA.	4.63	Up	0.0172601
Hs.547715	Transcribed locus	4.63	Down	0.0129119
Hs.559981	Transcribed locus	4.63	Down	0.0262671
XM_372472	PREDICTED: Homo sapiens similar to small nuclear ribonucleoprotein D2 (LOC390349), mRNA.	4.62	Down	0.0040127
XM_928158	PREDICTED: Homo sapiens similar to profilin 1 (LOC645126), mRNA.	4.62	Up	0.0189324
NM_018025	G patch domain containing 1	4.62	Up	0.00122187
XM_927166	PREDICTED: Homo sapiens similar to ret finger protein-like 2 (LOC643900), mRNA.	4.61	Down	0.0105368
NM_207463	Homo sapiens FLJ46230 protein (FLJ46230), mRNA.	4.61	Up	0.0087086
NM_080616	Chromosome 20 open reading frame 112	4.61	Down	0.0283399
XM_940706	PREDICTED: Homo sapiens similar to Keratin, type I cytoskeletal 16 (Cytokeratin-16) (CK-16) (Keratin-16) (K16), transcript variant 1 (LOC650611), mRNA.	4.61	Up	0.00686239
NM_004476	Folate hydrolase (prostate-specific membrane antigen) 1	4.6	Down	0.00732528
NM_194249	Dead end homolog 1 (zebrafish)	4.6	Up	0.0324625
XM_946103	PREDICTED: Homo sapiens hypothetical protein LOC652850 (LOC652850), mRNA.	4.6	Down	0.0294878
NM_020426	Lysozyme-like 6	4.6	Down	0.0157402
NM_016730	Folate receptor 1 (adult)	4.6	Down	0.0249008
NM_032120	Chromosome 7 open reading frame 64	4.6	Up	0.016728
XM_943344	PREDICTED: Homo sapiens hypothetical protein LOC648500 (LOC648500), mRNA.	4.59	Down	0.0108619
NM_152568	NK6 homeobox 3	4.58	Down	0.0272875
XM_926912	PREDICTED: Homo sapiens similar to CTD (carboxy-terminal domain, RNA polymerase II, polypeptide A) small phosphatase like 2 (LOC643605), mRNA.	4.58	Up	0.0202214
NM_019002	Ewing tumor-associated antigen 1	4.58	Up	0.0159563
NM_000550	Tyrosinase-related protein 1	4.58	Up	0.0169226
XM_926886	PREDICTED: Homo sapiens similar to ATP synthase, H+ transporting, mitochondrial F0 complex, subunit f isoform 2b (LOC653324), mRNA.	4.58	Up	0.0129697
Hs.543844	Transcribed locus	4.57	Down	0.0162801
XM_940417	PREDICTED: Homo sapiens similar to large subunit ribosomal protein L36a (LOC651289), mRNA.	4.57	Down	0.0185334
NM_018055	Nodal homolog (mouse)	4.57	Down	0.00215541
NM_199183	Testis serine protease 5	4.57	Down	0.0490648
XM_939743	PREDICTED: Homo sapiens similar to testis specific protein, Y-linked 1 (LOC650659), mRNA.	4.57	Down	0.0167609
XM_925924	PREDICTED: Homo sapiens similar to heat shock protein 90Bf (LOC642403), mRNA.	4.57	Down	0.00999928
Hs.195725	Transcribed locus	4.57	Down	0.0221886
Hs.519129	Transcribed locus, strongly similar to XP_530215.1 PREDICTED: hypothetical protein [Pan troglodytes]	4.57	Up	0.0347306
Hs.195045	DKFZp686M1945_r1 686 (synonym: hlcc3) Homo sapiens cDNA clone DKFZp686M1945 5, mRNA sequence	4.57	Up	0.0142551
XR_038051	PREDICTED: Homo sapiens misc_RNA (LOC100128516), miscRNA.	4.56	Up	0.00333585
Hs.572246	Transcribed locus	4.56	Down	0.0218865
NM_032874	Homo sapiens KIAA1984 (KIAA1984), mRNA.	4.56	Down	0.00297829
XM_931030	PREDICTED: Homo sapiens similar to Alcohol dehydrogenase class III chi chain (Glutathione-dependent formaldehyde dehydrogenase) (FDH), transcript variant 1 (LOC642443), mRNA.	4.56	Up	0.0199123
ERCC-00126	Bases different from GenBank: 22	4.56	Down	0.00638702
XM_946217	Homo sapiens proline rich 12 (PRR12), mRNA.	4.56	Down	0.0134229
XM_937104	PREDICTED: Homo sapiens hypothetical protein LOC648054 (LOC648054), mRNA.	4.56	Down	0.0114696
Hs.573492	ol26b07.s1 Soares_NFL_T_GBC_S1 Homo sapiens cDNA clone IMAGE:1524565 3 similar to contains L1.t1 L1 repetitive element ;, mRNA sequence	4.55	Down	0.0147045
XM_001726592	PREDICTED: Homo sapiens hypothetical protein LOC100131487 (LOC100131487), mRNA.	4.55	Down	0.00304614
NM_000740	Cholinergic receptor, muscarinic 3	4.55	Up	0.0452036
NR_000018	Homo sapiens small nucleolar RNA, C/D box 35A (SNORD35A), small nucleolar RNA.	4.55	Up	0.0105739
NM_006491	Neuro-oncological ventral antigen 1	4.55	Up	0.0072869
Hs.582136	Transcribed locus	4.54	Down	0.044916
Hs.133153	Transcribed locus	4.54	Down	0.0279071
XM_001719102	Similar to hCG1643231	4.53	Up	0.0103738
NM_001010876	Chromosome 6 open reading frame 191	4.53	Down	0.0331512
XM_370758	PREDICTED: Homo sapiens chromosome 14 open reading frame 23 (C14orf23), mRNA.	4.53	Down	0.00518551
NM_001033662	Homo sapiens chromosome 8 open reading frame 15 (C8orf15), mRNA.	4.53	Up	0.0124319
NM_004617	Transmembrane 4 L six family member 4	4.52	Up	0.0375454
Hs.543828	Transcribed locus	4.51	Down	0.0178646
NM_018114	DALR anticodon binding domain containing 3	4.51	Down	0.00697008
XM_936818	PREDICTED: Homo sapiens hypothetical protein LOC647753 (LOC647753), mRNA.	4.51	Down	0.025582
NM_004333	V-raf murine sarcoma viral oncogene homolog B1	4.51	Up	0.0149595
Hs.580714	DB033216 TESTI2 Homo sapiens cDNA clone TESTI2017932 5, mRNA sequence	4.51	Up	0.0165564
XM_934577	PREDICTED: Homo sapiens similar to maternally expressed 3 (LOC647251), mRNA.	4.51	Down	0.00385772
NM_001546	Inhibitor of DNA binding 4, dominant negative helix-loop-helix protein	4.5	Up	0.0277975
XM_001125679	PREDICTED: Homo sapiens hypothetical LOC727756 (LOC727756), mRNA.	4.5	Up	0.00155031
NM_001005204	Olfactory receptor, family 8, subfamily U, member 8	4.5	Down	0.011776
Hs.570403	Transcribed locus, moderately similar to XP_531609.2 PREDICTED: hypothetical protein [Pan troglodytes]	4.5	Up	0.00891506
XM_496438	PREDICTED: Homo sapiens similar to FLJ44060 protein (LOC653487), mRNA.	4.5	Up	0.0112062
XM_927277	PREDICTED: Homo sapiens similar to nucleoporin 210 (LOC644031), mRNA.	4.5	Down	0.00263592
Hs.582845	DB337588 TESTI2 Homo sapiens cDNA clone TESTI2024096 3, mRNA sequence	4.5	Down	0.0128267
NR_031600	Homo sapiens microRNA 1234 (MIR1234), microRNA.	4.49	Up	0.013936
NR_029891	Homo sapiens microRNA 326 (MIR326), microRNA.	4.49	Down	0.0179247
NM_173587	REST corepressor 2	4.48	Down	0.019175
XR_015365	PREDICTED: Homo sapiens misc_RNA (LOC728257), miscRNA.	4.48	Up	0.0456803
XM_376278	PREDICTED: Homo sapiens similar to methyltransferase 5 domain containing 1 (LOC653803), mRNA.	4.47	Up	0.0143947
NM_033300	Low density lipoprotein receptor-related protein 8, apolipoprotein e receptor	4.47	Up	0.0113906
NR_004378	Pentatricopeptide repeat domain 3	4.47	Up	0.0115686
NM_005167	Protein phosphatase 1J (PP2C domain containing)	4.47	Up	0.0173765
XM_001720097	PREDICTED: Homo sapiens similar to Leukocyte immunoglobulin-like receptor, subfamily A (without TM domain), member 3 (LOC100133875), partial mRNA.	4.47	Up	0.023625
Hs.384581	PREDICTED: Homo sapiens misc_RNA (LOC650095), miscRNA.	4.47	Down	0.0143328
NM_001018084	Homo sapiens solute carrier family 26, member 10 (SLC26A10), transcript variant 1, mRNA.	4.46	Down	0.00341129
NM_000959	Prostaglandin F receptor (FP)	4.46	Up	0.00565918
Hs.146724	Transcribed locus	4.46	Down	0.0119653
XM_001714994	PREDICTED: Homo sapiens similar to testis expressed sequence 13A (LOC100132015), mRNA.	4.46	Up	0.0050679
XM_926812	PREDICTED: Homo sapiens hypothetical protein LOC643492 (LOC643492), mRNA.	4.46	Down	0.03313
NM_003838	Fucose-1-phosphate guanylyltransferase	4.46	Up	0.00277416
Hs.550275	Transcribed locus	4.46	Up	0.0161596
XM_938795	PREDICTED: Homo sapiens similar to dual specificity phosphatase 5 (LOC649722), mRNA.	4.46	Up	0.0269649
NM_015350	Leucine rich repeat containing 8 family, member B	4.45	Up	0.0303421
Hs.562197	Transcribed locus	4.45	Up	0.0206575
XM_929034	PREDICTED: Homo sapiens similar to POM121-like 1 (LOC646074), mRNA.	4.45	Down	0.0163997
NM_001445	Fatty acid binding protein 6, ileal	4.45	Down	0.037477
XM_930117	PREDICTED: Homo sapiens similar to protein phosphatase 1, regulatory (inhibitor) subunit 2 (LOC653817), mRNA.	4.45	Down	0.00125069
NM_031908	C1q and tumor necrosis factor related protein 2	4.45	Down	0.0070397
XM_001717374	PREDICTED: Homo sapiens hypothetical protein LOC100134282 (LOC100134282), mRNA.	4.44	Up	0.00342577
XM_937942	PREDICTED: Homo sapiens similar to cell division cycle 42 (LOC648863), mRNA.	4.44	Up	0.0250046
XM_937632	PREDICTED: Homo sapiens hypothetical protein LOC648569 (LOC648569), mRNA.	4.43	Up	0.0145629
NM_018936	Protocadherin beta 2	4.43	Down	0.00916595
Hs.293676	Transcribed locus	4.42	Up	0.00591733
XM_927104	PREDICTED: Homo sapiens hypothetical LOC642954, transcript variant 5 (LOC642954), mRNA.	4.42	Up	0.0189998
NM_198998	Aquaporin 12A	4.42	Down	2.05622e-05
XM_938110	PREDICTED: Homo sapiens hypothetical protein LOC649025 (LOC649025), mRNA.	4.41	Down	0.0216309
NM_012146	Double homeobox, 1	4.4	Down	0.0127961
XM_930925	Hypothetical LOC642580	4.4	Up	0.0181277
XM_001720896	PREDICTED: Homo sapiens hypothetical LOC100133463 (LOC100133463), mRNA.	4.4	Up	0.00939857
NM_147164	Ciliary neurotrophic factor receptor	4.4	Down	0.00136311
NM_003179	Synaptophysin	4.4	Up	0.024682
NM_182539	T-complex-associated-testis-expressed 1	4.39	Down	0.00123952
NR_030161	Homo sapiens microRNA 486 (MIR486), microRNA.	4.39	Up	0.0190538
NM_005493	RAN binding protein 9	4.39	Up	0.0201766
XM_942572	PREDICTED: Homo sapiens hypothetical protein LOC651337 (LOC651337), mRNA.	4.38	Up	0.0191576
Hs.540658	MRNA; cDNA DKFZp434F0535 (from clone DKFZp434F0535)	4.38	Down	0.020732
XM_932199	PREDICTED: Homo sapiens hypothetical protein LOC644468 (LOC644468), mRNA.	4.38	Down	0.000502439
Hs.558286	Transcribed locus	4.38	Up	0.0315091
Hs.561999	Antisense fragile X mental retardation protein	4.38	Down	0.0118623
XM_001131211	PREDICTED: Homo sapiens similar to interleukin 28B (LOC728942), mRNA.	4.37	Up	0.0190861
Hs.539597	Transcribed locus	4.37	Up	0.0369064
NM_152725	Solute carrier family 39 (zinc transporter), member 12	4.36	Down	0.0155988
XM_944646	PREDICTED: Homo sapiens hypothetical protein LOC651401 (LOC651401), mRNA.	4.35	Up	0.025748
XM_936850	PREDICTED: Homo sapiens hypothetical protein LOC647785 (LOC647785), mRNA.	4.35	Down	0.0287981
NM_022836	DNA cross-link repair 1B (PSO2 homolog, S. cerevisiae)	4.35	Up	0.0298751
XM_377949	PREDICTED: Homo sapiens similar to GrpE protein homolog 1, mitochondrial precursor (Mt-GrpE#1) (HMGE) (LOC402282), mRNA.	4.35	Up	0.0229696
NR_030621	Homo sapiens microRNA 760 (MIR760), microRNA.	4.35	Down	0.0104603
NM_139165	Retinoic acid early transcript 1E	4.35	Down	0.00833139
NR_030393	Homo sapiens microRNA 549 (MIR549), microRNA.	4.34	Down	0.00764511
XM_927217	PREDICTED: Homo sapiens similar to CG9967-PA, isoform A (LOC643961), mRNA.	4.34	Down	0.0112387
Hs.542149	Transcribed locus	4.34	Down	0.0429949
NM_033007	NLR family, pyrin domain containing 1	4.34	Down	0.00655523
NM_001700	Azurocidin 1	4.33	Up	0.0293032
NR_029523	Homo sapiens microRNA 106a (MIR106A), microRNA.	4.33	Up	0.0236699
Hs.570007	Transcribed locus	4.33	Up	0.0237264
XM_939263	PREDICTED: Homo sapiens similar to chromosome 9 open reading frame 36 (LOC650180), mRNA.	4.33	Down	0.0233634
NM_000641	Interleukin 11	4.33	Down	0.0317495
XM_932580	PREDICTED: Homo sapiens similar to TFIIH basal transcription factor complex p44 subunit (Basic transcription factor 2 44 kDa subunit) (BTF2-p44) (General transcription factor IIH polypeptide 2), transcript variant 2 (LOC653249), mRNA.	4.33	Down	0.00704773
XM_928154	PREDICTED: Homo sapiens hypothetical protein LOC645123 (LOC645123), mRNA.	4.33	Down	0.0299759
NM_004460	Fibroblast activation protein, alpha	4.33	Up	0.0148266
XM_001715233	PREDICTED: Homo sapiens hypothetical protein LOC100133275 (LOC100133275), mRNA.	4.33	Down	0.00423351
XR_001380	PREDICTED: Homo sapiens hypothetical LOC376693 (LOC376693), misc RNA.	4.32	Up	0.0222379
NM_001011880	C-type lectin domain family 18, member A	4.32	Down	0.0130006
XM_940297	PREDICTED: Homo sapiens YDD19 protein (YDD19), mRNA.	4.32	Up	0.0210166
Hs.565622	Transcribed locus	4.32	Down	0.0239286
XM_373547	PREDICTED: Homo sapiens similar to hCG1652305 (LOC387885), mRNA.	4.32	Up	0.0142182
NM_018717	Mastermind-like 3 (Drosophila)	4.32	Down	0.0056249
NM_052943	Family with sequence similarity 46, member B	4.31	Up	0.00100732
NM_001136572	Family with sequence similarity 90, member A7	4.31	Down	0.0228227
XM_942305	PREDICTED: Homo sapiens similar to cDNA sequence BC048546 (LOC652696), mRNA.	4.31	Down	0.0220865
NM_024657	MORC family CW-type zinc finger 4	4.31	Up	0.00528383
Hs.574667	Transcribed locus	4.3	Up	0.0104466
XM_938170	PREDICTED: Homo sapiens hypothetical protein LOC649092 (LOC649092), mRNA.	4.3	Down	0.000922392
XM_927861	PREDICTED: Homo sapiens similar to retinol dehydrogenase 16 (LOC644764), mRNA.	4.29	Up	0.00914227
NM_016347	N-acetyltransferase 8B (GCN5-related, putative, gene/pseudogene)	4.29	Down	0.0226917
NM_001014450	Small proline-rich protein 2F	4.29	Up	0.00758095
Hs.381884	Homo sapiens hypothetical gene supported by BC022555; BC050012, mRNA (cDNA clone IMAGE:5303997)	4.29	Down	0.0159234
NR_003035	Small nucleolar RNA, H/ACA box 16A	4.29	Up	0.00106795
XM_001713845	PREDICTED: Homo sapiens similar to mucin 11 (LOC100130716), mRNA.	4.28	Up	0.00938027
Hs.540572	Transcribed locus	4.28	Down	0.0205595
Hs.582536	Transcribed locus	4.28	Down	0.0246027
XR_017685	PREDICTED: Homo sapiens misc_RNA (LOC284685), miscRNA.	4.27	Down	0.00750103
XM_931247	Homo sapiens WAS protein homolog associated with actin, golgi membranes and microtubules-like 1 (WHAMML1), non-coding RNA.	4.27	Down	0.0227839
NM_203394	E2F transcription factor 7	4.27	Up	0.00551101
XM_001724677	PREDICTED: Homo sapiens similar to hCG2024106, transcript variant 3 (LOC100130008), mRNA.	4.27	Up	0.0116254
XM_942071	PREDICTED: Homo sapiens similar to T-cell surface glycoprotein CD8 beta chain precursor (CD8b antigen) (LOC652565), mRNA.	4.27	Up	0.0251459
NR_002767	Homo sapiens non-protein coding RNA 120 (NCRNA00120), non-coding RNA.	4.26	Up	0.0341057
NM_000025	Adrenergic, beta-3-, receptor	4.26	Down	0.014618
NM_144677	Mannosyl (alpha-1,6-)-glycoprotein beta-1,6-N-acetyl-glucosaminyltransferase, isozyme B	4.26	Down	0.0169501
NM_080574	Chromosome 20 open reading frame 70	4.26	Down	0.0183206
NM_000882	Interleukin 12A (natural killer cell stimulatory factor 1, cytotoxic lymphocyte maturation factor 1, p35)	4.26	Up	0.00747507
Hs.481464	Exocyst complex component 3	4.25	Down	0.00654601
XM_933427	PREDICTED: Homo sapiens similar to heterochromatin protein 1, binding protein 3 (LOC653706), mRNA.	4.25	Up	0.0269306
XM_928212	Hypothetical LOC645177	4.25	Down	0.025617
Hs.543270	Transcribed locus	4.25	Down	0.0272243
Hs.577890	Hypothetical LOC729485	4.24	Up	0.0123812
NM_017924	Chromosome 14 open reading frame 119	4.24	Down	0.00980429
NM_152611	Leucine rich repeat neuronal 4	4.24	Down	0.015405
XM_067585	PREDICTED: Homo sapiens hypothetical protein LOC131873 (LOC131873), mRNA.	4.24	Up	0.0149098
XM_001713828	PREDICTED: Homo sapiens hypothetical protein LOC100134329 (LOC100134329), mRNA.	4.24	Up	0.0234701
XR_019491	PREDICTED: Homo sapiens misc_RNA (LOC646085), miscRNA.	4.24	Down	0.00190895
XM_931118	PREDICTED: Homo sapiens hypothetical protein LOC642855 (LOC642855), mRNA.	4.23	Down	0.0387251
NM_024811	Pre-mRNA cleavage factor I, 59 kDa subunit	4.23	Up	0.0394398
XR_038734	PREDICTED: Homo sapiens misc_RNA (LOC100133724), miscRNA.	4.23	Down	0.0203285
NM_001324	Cleavage stimulation factor, 3 pre-RNA, subunit 1, 50kDa	4.23	Up	0.00365949
NM_012188	Forkhead box I1	4.23	Down	0.0175411
XM_001721815	PREDICTED: Homo sapiens similar to zinc finger protein 195 (LOC100133176), mRNA.	4.23	Down	0.0146396
XM_936365	PREDICTED: Homo sapiens similar to lethal (1) G0196 CG14616-PD, isoform D, transcript variant 2 (LOC647471), mRNA.	4.22	Up	0.00801596
XM_942053	PREDICTED: Homo sapiens similar to piwi-like 2 (LOC652554), mRNA.	4.22	Down	0.0221269
NM_173842	Interleukin 1 receptor antagonist	4.22	Up	0.00887745
NM_198491	Family with sequence similarity 92, member B	4.22	Down	0.0184447
XR_000954	PREDICTED: Homo sapiens hypothetical LOC554175 (LOC554175), misc RNA.	4.21	Down	0.013752
Hs.547201	Transcribed locus	4.21	Down	0.0405468
NM_033129	Sulfiredoxin 1 homolog (S. cerevisiae)	4.21	Down	0.0114893
NM_153046	Tudor domain containing 9	4.21	Up	0.0472905
NM_003412	Zic family member 1 (odd-paired homolog, Drosophila)	4.2	Up	0.00800071
NR_003692	Small nucleolar RNA, C/D box 124	4.2	Up	0.0280605
XM_926258	PREDICTED: Homo sapiens similar to Iduronate 2-sulfatase precursor (Alpha-L-iduronate sulfate sulfatase) (Idursulfase) (LOC653157), mRNA.	4.2	Up	0.0270618
XM_499300	PREDICTED: Homo sapiens trinucleotide repeat containing 18 (TNRC18), mRNA.	4.19	Up	0.00322263
XM_932145	PREDICTED: Homo sapiens hypothetical protein LOC644362 (LOC644362), mRNA.	4.18	Up	0.0194472
NM_018484	Solute carrier family 22 (organic anion/urate transporter), member 11	4.18	Down	0.0203201
Hs.550210	Transcribed locus	4.18	Down	0.0341365
NM_024322	Centromere protein O	4.18	Up	0.00151361
XM_936617	PREDICTED: Homo sapiens hypothetical protein LOC647531 (LOC647531), mRNA.	4.18	Up	0.0325954
Hs.569318	Transcribed locus	4.17	Up	0.0166188
XM_928353	PREDICTED: Homo sapiens similar to family with sequence similarity 84, member A (LOC653602), mRNA.	4.17	Up	0.0339249
NM_001004723	Olfactory receptor, family 4, subfamily N, member 2	4.17	Down	0.0337023
XM_926212	PREDICTED: Homo sapiens hypothetical protein LOC642804 (LOC642804), mRNA.	4.17	Down	0.0231776
XM_939971	PREDICTED: Homo sapiens similar to pyruvate dehydrogenase phosphatase regulatory subunit (LOC650883), mRNA.	4.17	Up	0.0287076
NM_019599	Taste receptor, type 2, member 1	4.16	Up	0.00707212
NM_025235	Tankyrase, TRF1-interacting ankyrin-related ADP-ribose polymerase 2	4.16	Up	0.0238148
NM_018689	KIAA1199	4.16	Up	0.0255644
NM_000209	Pancreatic and duodenal homeobox 1	4.16	Up	0.0181144
NM_002531	Neurotensin receptor 1 (high affinity)	4.16	Down	0.00992505
XM_001716443	Hypothetical FLJ13197	4.15	Up	0.0151091
Hs.450769	Transcribed locus	4.15	Down	0.0420074
NM_203303	Zinc finger, CCHC domain containing 13	4.15	Down	0.0064039
XR_000597	PREDICTED: Homo sapiens suppressor of G2 allele of SKP1 pseudogene (S. cerevisiae) (SUGT1P), misc RNA.	4.15	Down	0.0452456
NM_017759	INO80 complex subunit D	4.15	Up	0.0213834
NM_024034	Ganglioside-induced differentiation-associated protein 1-like 1	4.14	Down	0.0300002
NR_029613	Homo sapiens microRNA 181c (MIR181C), microRNA.	4.14	Down	0.0362784
XM_937011	PREDICTED: Homo sapiens similar to SET domain and mariner transposase fusion gene (LOC647958), mRNA.	4.13	Up	0.0192751
NM_001015047	Homo sapiens DDX19-DDX19L protein (DDX19-DDX19L), mRNA.	4.13	Up	0.0043082
XR_037073	PREDICTED: Homo sapiens misc_RNA (LOC642996), miscRNA.	4.13	Down	0.0185164
XM_495888	PREDICTED: Homo sapiens hypothetical protein DKFZp434E1119 (DKFZp434E1119), mRNA.	4.13	Down	0.0156301
XM_933469	PREDICTED: Homo sapiens hypothetical protein LOC646209 (LOC646209), mRNA.	4.13	Down	0.0183727
XM_931329	PREDICTED: Homo sapiens similar to Annexin A8 (Annexin VIII) (Vascular anticoagulant-beta) (VAC-beta), transcript variant 2 (LOC653107), mRNA.	4.12	Up	0.00489166
NM_001080474	Chromosome 2 open reading frame 78	4.12	Down	0.0342386
NR_015364	Homo sapiens hypothetical locus LOC441204 (LOC441204), non-coding RNA.	4.12	Down	0.0128846
NM_017852	NLR family, pyrin domain containing 2	4.12	Up	0.0483655
XM_926138	PREDICTED: Homo sapiens similar to maternal G10 transcript (LOC642685), mRNA.	4.11	Up	0.035146
Hs.578016	Transcribed locus	4.11	Up	0.0107014
NR_030371	Homo sapiens microRNA 641 (MIR641), microRNA.	4.11	Up	0.0432873
Hs.549729	Transcribed locus	4.11	Down	0.0281464
NM_152652	Zinc finger protein 48	4.1	Down	0.0122021
NM_016105	Homo sapiens FK506 binding protein 7 (FKBP7), mRNA.	4.1	Up	0.00845816
NM_019854	Protein arginine methyltransferase 8	4.1	Down	0.0256243
XM_937610	PREDICTED: Homo sapiens hypothetical protein LOC648556 (LOC648556), mRNA.	4.1	Up	0.022329
XM_929360	PREDICTED: Homo sapiens hypothetical protein LOC646431 (LOC646431), mRNA.	4.09	Up	0.0184022
XM_936694	PREDICTED: Homo sapiens BMP2 inducible kinase-like (BMP2KL), mRNA.	4.09	Up	0.0425484
XM_937107	PREDICTED: Homo sapiens similar to Guanine nucleotide-binding protein G(s), alpha subunit (Adenylate cyclase-stimulating G alpha protein) (G-alpha-8) (LOC648057), mRNA.	4.09	Up	0.016629
NR_031608	Homo sapiens microRNA 663b (MIR663B), microRNA.	4.09	Down	0.0213935
NM_133498	Sperm acrosome associated 4	4.09	Down	0.0396261
XM_938322	PREDICTED: Homo sapiens similar to LIM and senescent cell antigen-like domains 1 (LOC649260), mRNA.	4.09	Up	0.0099078
NM_004622	Translin	4.08	Up	0.0276753
NM_018396	Methyltransferase like 2B	4.08	Up	0.0250545
NM_080859	Olfactory receptor, family 1, subfamily K, member 1	4.08	Up	0.0221676
NM_020929	Leucine rich repeat containing 4C	4.08	Up	0.00809832
XM_926821	PREDICTED: Homo sapiens similar to Collagen alpha 1(I) chain precursor (LOC643501), mRNA.	4.08	Up	0.0197517
NM_152393	Kelch repeat and BTB (POZ) domain containing 5	4.08	Down	0.00837424
XM_926017	PREDICTED: Homo sapiens similar to nuclear DNA-binding protein (LOC642521), mRNA.	4.08	Down	0.0229619
XM_928665	Similar to olfactory receptor 873	4.07	Up	0.0275499
NM_004189	SRY (sex determining region Y)-box 14	4.07	Down	0.0202463
XM_933027	PREDICTED: Homo sapiens similar to hydatidiform mole associated and imprinted (LOC645648), mRNA.	4.07	Up	0.0370292
XM_941016	PREDICTED: Homo sapiens similar to poly(A) binding protein interacting protein 1 isoform 1 (LOC651789), mRNA.	4.06	Down	0.0284131
XM_930238	PREDICTED: Homo sapiens hypothetical protein LOC647199 (LOC647199), mRNA.	4.06	Up	0.0482498
Hs.574099	Transcribed locus	4.06	Down	0.0141579
XM_930094	PREDICTED: Homo sapiens similar to Kinesin heavy chain isoform 5C (Kinesin heavy chain neuron-specific 2) (LOC647083), mRNA.	4.06	Down	0.0272807
Hs.438905	Hypothetical protein LOC153577	4.06	Up	0.0158696
XM_929404	PREDICTED: Homo sapiens similar to RIKEN cDNA 4933434I20 (LOC152586), mRNA.	4.06	Down	0.0290219
XM_379623	Hypothetical gene supported by AK123194	4.06	Up	0.00626064
XM_932110	PREDICTED: Homo sapiens hypothetical protein LOC644299 (LOC644299), mRNA.	4.06	Up	0.00862878
XM_001722278	PREDICTED: Homo sapiens hypothetical protein LOC100132377 (LOC100132377), mRNA.	4.05	Up	0.0267862
NM_015110	Structural maintenance of chromosomes 5	4.05	Up	0.0426607
NM_000257	Myosin, heavy chain 7, cardiac muscle, beta	4.05	Up	0.0121942
NM_207364	G protein-coupled receptor 148	4.05	Down	0.00434085
NM_032291	SH3-domain GRB2-like (endophilin) interacting protein 1	4.05	Up	0.0183307
XM_938871	PREDICTED: Homo sapiens similar to cell division cycle 10 isoform 1 (LOC649801), mRNA.	4.05	Up	0.0213205
NM_020957	Protocadherin beta 16	4.05	Up	0.0129016
XR_037376	PREDICTED: Homo sapiens misc_RNA (LOC731602), miscRNA.	4.04	Up	0.00287905
NM_016468	COX16 cytochrome c oxidase assembly homolog (S. cerevisiae)	4.04	Up	0.0269774
Hs.538195	Ulap14 mRNA, Up-regulated gene, partial sequence, clone: RP11-108M9	4.04	Down	0.0324336
NM_003526	Histone cluster 1, H2bc	4.04	Up	0.0175967
NM_014714	Intraflagellar transport 140 homolog (Chlamydomonas)	4.03	Down	0.0303615
XM_371208	Homo sapiens family with sequence similarity 132, member A (FAM132A), mRNA.	4.03	Down	0.00275573
XM_933468	PREDICTED: Homo sapiens hypothetical protein LOC646207 (LOC646207), mRNA.	4.03	Up	0.02131
NM_019841	Transient receptor potential cation channel, subfamily V, member 5	4.03	Down	0.0208707
XM_945015	PREDICTED: Homo sapiens hypothetical protein LOC284577 (LOC284577), mRNA.	4.02	Down	0.0479412
XR_015142	BMS1-like, ribosome assembly protein (yeast) pseudogene	4.02	Up	0.00370259
XM_927240	PREDICTED: Homo sapiens similar to T-box 1 isoform C (LOC643990), mRNA.	4.02	Up	0.0128872
NM_014945	Actin binding LIM protein family, member 3	4.02	Down	0.0217621
NM_207423	Homo sapiens FLJ45983 protein (FLJ45983), mRNA.	4.02	Up	0.0147627
XM_930350	PREDICTED: Homo sapiens similar to tripartite motif-containing 16, transcript variant 1 (LOC653524), mRNA.	4.02	Up	0.00816527
XM_001725627	Hypothetical protein LOC100131892	4.02	Up	0.0148946
Hs.27688	Homo sapiens cyclin-dependent kinase-like 2 (CDC2-related kinase) (CDKL2), mRNA.	4.01	Up	0.026292
NM_020890	KIAA1524	4.01	Up	0.0048147
XM_937141	PREDICTED: Homo sapiens similar to WW domain binding protein 11 (LOC347364), mRNA.	4.01	Up	0.0402249
XR_001063	PREDICTED: Homo sapiens hypothetical gene supported by BC040831, transcript variant 1 (LOC401354), misc RNA.	4	Down	0.0415187
XM_001717932	Hypothetical protein LOC100132893	3.99	Down	0.0269582
XM_001126758	Chromosome 8 open reading frame 30B	3.99	Up	0.014785
XM_934529	PREDICTED: Homo sapiens heat shock 90kDa protein 1, alpha-like 3, transcript variant 3 (HSPCAL3), mRNA.	3.99	Up	0.0100021
NM_016322	RAB14, member RAS oncogene family	3.99	Up	0.0112477
NM_021147	Cyclin O	3.99	Down	0.047723
Hs.539402	Transcribed locus	3.99	Down	0.0408225
XM_001714326	Chromosome 1 open reading frame 132	3.99	Down	0.00733497
NM_017904	Tetratricopeptide repeat domain 22	3.98	Down	0.00895089
NM_005076	Contactin 2 (axonal)	3.98	Up	0.0175797
NM_000104	Cytochrome P450, family 1, subfamily B, polypeptide 1	3.98	Up	0.00225532
XR_015713	PREDICTED: Homo sapiens misc_RNA (LOC729954), miscRNA.	3.98	Down	0.0134746
NM_000216	Kallmann syndrome 1 sequence	3.98	Up	0.0335647
XM_944131	PREDICTED: Homo sapiens hypothetical protein LOC650280 (LOC650280), mRNA.	3.98	Up	0.044045
NM_006150	Prickle homolog 3 (Drosophila)	3.98	Down	0.0165022
XR_040948	PREDICTED: Homo sapiens misc_RNA (LOC148696), miscRNA.	3.98	Down	0.0287864
Hs.97558	Transcribed locus	3.98	Down	0.0367993
XM_926560	PREDICTED: Homo sapiens similar to tigger transposable element derived 2 (LOC643191), mRNA.	3.97	Up	0.0414643
XM_497788	PREDICTED: Homo sapiens similar to Ribosome biogenesis protein BMS1 homolog (LOC731432), mRNA.	3.97	Up	0.00173378
NM_003856	Interleukin 1 receptor-like 1	3.97	Up	0.0369391
NM_016492	RAN guanine nucleotide release factor	3.96	Up	0.0285224
XM_497514	PREDICTED: Homo sapiens similar to Metallothionein-2 (MT-2) (Metallothionein-II) (MT-II) (Metallothionein-2A) (LOC441771), mRNA.	3.96	Up	0.0191618
XM_001720684	PREDICTED: Homo sapiens similar to patatin-like phospholipase domain containing 2 (LOC100134303), partial mRNA.	3.96	Up	0.0273118
XM_931545	PREDICTED: Homo sapiens hypothetical protein LOC643435 (LOC643435), mRNA.	3.96	Down	0.0275378
Hs.561418	Transcribed locus	3.95	Down	0.0174682
NM_001136509	Zinc finger protein 843	3.95	Up	0.0208085
XR_036959	PREDICTED: Homo sapiens misc_RNA (LOC441420), miscRNA.	3.95	Up	0.028073
NM_000341	Solute carrier family 3 (cystine, dibasic and neutral amino acid transporters, activator of cystine, dibasic and neutral amin	3.95	Down	0.0142076
XR_039179	PREDICTED: Homo sapiens misc_RNA (LOC100129934), miscRNA.	3.95	Up	0.0242961
XM_001726076	PREDICTED: Homo sapiens similar to hCG36768 (LOC100128853), mRNA.	3.95	Down	0.00919769
NM_004179	Tryptophan hydroxylase 1	3.94	Up	0.037587
XM_941813	PREDICTED: Homo sapiens similar to Cytochrome P450 2F2 (CYPIIF2) (Naphthalene dehydrogenase) (Naphthalene hydroxylase) (P450-NAH-2) (LOC652383), mRNA.	3.94	Up	0.0159721
XM_926120	PREDICTED: Homo sapiens similar to FLJ45202 protein (LOC653123), mRNA.	3.94	Down	0.03991
NM_053043	RNA binding motif protein 33	3.94	Up	0.0184658
NM_000236	Lipase, hepatic	3.94	Down	0.00882981
NM_012240	Sirtuin (silent mating type information regulation 2 homolog) 4 (S. cerevisiae)	3.94	Down	0.0212247
NR_029893	Homo sapiens microRNA 135b (MIR135B), microRNA.	3.93	Up	0.0398
XM_001714884	PREDICTED: Homo sapiens similar to mCG7611 (LOC649299), mRNA.	3.93	Down	0.0301755
Hs.566881	Transcribed locus	3.93	Down	0.0428365
NM_004095	Eukaryotic translation initiation factor 4E binding protein 1	3.92	Up	0.00539118
NR_002221	Homo sapiens divergent-paired related homeobox pseudogene 4 (DPRXP4), non-coding RNA.	3.91	Up	0.0114669
NM_203371	Fin bud initiation factor homolog (zebrafish)	3.91	Up	0.0338834
NM_001023562	Homo sapiens hypothetical LOC441257 (LOC441257), mRNA.	3.91	Up	0.0193434
Hs.49063	Transcribed locus	3.91	Down	0.0160705
NM_002422	Matrix metallopeptidase 3 (stromelysin 1, progelatinase)	3.9	Up	0.0231354
Hs.400131	Transcribed locus	3.9	Down	0.00924265
NM_001101401	SH3-binding domain kinase family, member 2	3.9	Up	0.0154955
NM_014278	Heat shock 70kDa protein 4-like	3.9	Up	0.0146978
NM_001005160	Olfactory receptor, family 52, subfamily A, member 5	3.9	Up	0.0147447
Hs.561679	Transcribed locus	3.9	Up	0.045274
XM_001717463	PREDICTED: Homo sapiens similar to hCG1791648 (LOC100133284), mRNA.	3.9	Down	0.026985
XM_498146	PREDICTED: Homo sapiens similar to Coiled-coil-helix-coiled-coil-helix domain-containing protein 2 (HCV NS2 trans-regulated protein) (NS2TP) (LOC442261), mRNA.	3.89	Down	0.0475612
NM_021096	Calcium channel, voltage-dependent, T type, alpha 1I subunit	3.89	Up	0.0110037
XR_039782	PREDICTED: Homo sapiens misc_RNA (LOC100134540), miscRNA.	3.89	Down	0.04779
NM_205854	Surfactant associated 2	3.89	Down	0.0149717
NR_031646	Homo sapiens microRNA 548f-5 (MIR548F5), microRNA.	3.89	Up	0.0278594
NM_004991	Myelodysplasia syndrome 1	3.88	Down	0.0279681
XM_936040	PREDICTED: Homo sapiens similar to actin-related protein 3-beta, transcript variant 2 (LOC653857), mRNA.	3.88	Up	0.00246893
NM_173532	Homo sapiens fibronectin type III domain containing 7 (FNDC7), mRNA.	3.88	Down	0.0139445
NM_000769	Cytochrome P450, family 2, subfamily C, polypeptide 19	3.88	Down	0.0314881
XM_929826	PREDICTED: Homo sapiens hypothetical protein LOC646867 (LOC646867), mRNA.	3.88	Up	0.0290095
XM_933667	PREDICTED: Homo sapiens hypothetical protein LOC646509 (LOC646509), mRNA.	3.88	Up	0.0395717
XM_001717547	PREDICTED: Homo sapiens hypothetical protein LOC100131165 (LOC100131165), mRNA.	3.87	Up	0.0243261
NM_033206	Homo sapiens killer cell immunoglobulin-like receptor, three domains, X1 (KIR3DX1), mRNA.	3.87	Down	0.0278274
Hs.538498	Transcribed locus	3.87	Down	0.0445555
XR_018936	PREDICTED: Homo sapiens misc_RNA (LOC131185), miscRNA.	3.86	Down	0.0219072
NM_004549	NADH dehydrogenase (ubiquinone) 1, subcomplex unknown, 2, 14.5kDa	3.86	Up	0.0219042
Hs.542732	Transcribed locus	3.86	Down	0.044128
NM_001099334	Chromosome 2 open reading frame 80	3.86	Down	0.0236057
XM_001722183	Hypothetical LOC100127904	3.86	Down	0.0216553
XM_936748	PREDICTED: Homo sapiens similar to dicer1 (LOC647691), mRNA.	3.86	Up	0.00772659
XM_930959	Hypothetical LOC400831	3.86	Down	0.0148358
NM_016943	Taste receptor, type 2, member 3	3.86	Down	0.040174
NM_004098	Empty spiracles homeobox 2	3.85	Down	0.026148
XM_933050	PREDICTED: Homo sapiens hypothetical protein LOC348021 (LOC348021), mRNA.	3.85	Down	0.0340208
XM_928079	PREDICTED: Homo sapiens hypothetical protein LOC643738 (LOC643738), mRNA.	3.85	Up	0.0225242
XM_496302	PREDICTED: Homo sapiens similar to Golgin subfamily A member 8A/B (Golgi autoantigen golgin-67) (88 kDa Golgi protein) (Gm88 autoantigen) (LOC440518), mRNA.	3.85	Up	0.0376608
NM_033151	ATP-binding cassette, sub-family C (CFTR/MRP), member 11	3.85	Down	0.0161416
XM_945227	Homo sapiens protogenin homolog (Gallus gallus) (PRTG), mRNA.	3.85	Up	0.00118231
Hs.163813	Transcribed locus	3.84	Down	0.0454402
NM_001025265	Chromosome X open reading frame 65	3.84	Up	0.0491527
XM_939445	PREDICTED: Homo sapiens hypothetical protein LOC650361 (LOC650361), mRNA.	3.84	Down	0.0374044
XM_929266	PREDICTED: Homo sapiens similar to Ankyrin repeat domain protein 18A (LOC646332), mRNA.	3.84	Down	0.037327
NM_003061	Slit homolog 1 (Drosophila)	3.83	Down	0.0291086
NM_080615	Glucosaminyl (N-acetyl) transferase family member 7	3.83	Down	0.0258994
NM_001017361	Chromosome 6 open reading frame 221	3.83	Down	0.0409271
XM_942072	PREDICTED: Homo sapiens carboxypeptidase N, polypeptide 2, 83kD (CPN2), mRNA.	3.83	Down	0.016034
NM_000947	Primase, DNA, polypeptide 2 (58kDa)	3.83	Up	0.0198321
XM_001720082	PREDICTED: Homo sapiens similar to double homeobox, 4 (LOC728022), mRNA.	3.83	Up	0.0493097
XR_042484	PREDICTED: Homo sapiens misc_RNA (LOC644397), miscRNA.	3.83	Up	0.0323448
XM_932163	PREDICTED: Homo sapiens hypothetical protein LOC644391 (LOC644391), mRNA.	3.83	Up	0.0272376
NM_173353	Tryptophan hydroxylase 2	3.83	Down	0.0293155
NM_173829	SFRS12-interacting protein 1	3.82	Up	0.00355166
NM_153020	RNA binding motif protein 24	3.82	Up	0.0475165
NR_030307	Homo sapiens microRNA 581 (MIR581), microRNA.	3.82	Down	0.0194795
Hs.581914	Transcribed locus	3.82	Up	0.0353375
XM_941901	PREDICTED: Homo sapiens similar to liver and lymph node sinusoidal endothelial cell C-type lectin; DTTR431, transcript variant 1 (LOC440508), mRNA.	3.82	Up	0.0359761
XM_936857	PREDICTED: Homo sapiens solute carrier family 35, member F4 (SLC35F4), mRNA.	3.82	Down	0.0211344
NM_032043	BRCA1 interacting protein C-terminal helicase 1	3.82	Up	0.02275
XM_926544	PREDICTED: Homo sapiens similar to TFIIA-alpha and beta-like factor (General transcription factor II A, 1-like factor) (LOC653225), mRNA.	3.82	Down	0.016379
NM_152695	Zinc finger protein 449	3.81	Down	0.0163342
NM_134444	NLR family, pyrin domain containing 4	3.81	Down	0.0371675
XM_935593	PREDICTED: Homo sapiens hypothetical protein LOC641852 (LOC641852), mRNA.	3.81	Down	0.018638
NM_001201	Bone morphogenetic protein 3	3.81	Down	0.0347029
Hs.221513	Transcribed locus, strongly similar to XP_001127668.1 PREDICTED: hypothetical protein [Homo sapiens]	3.8	Up	0.0443521
NM_176891	Interferon, epsilon	3.8	Down	0.0318309
XM_001725096	PREDICTED: Homo sapiens hypothetical protein LOC100132532 (LOC100132532), mRNA.	3.8	Up	0.0221127
NM_023036	Dynein, axonemal, intermediate chain 2	3.8	Up	0.0292884
NM_001432	Epiregulin	3.8	Up	0.0407494
XM_936289	PREDICTED: Homo sapiens hypothetical protein LOC642144 (LOC642144), mRNA.	3.8	Up	0.0235273
NM_207351	Proline-rich transmembrane protein 3	3.8	Down	0.033156
NM_138424	Kinesin family member 12	3.8	Down	0.03753
NM_022113	Kinesin family member 13A	3.8	Up	0.0352849
XM_001714829	PREDICTED: Homo sapiens hypothetical LOC100129098 (LOC100129098), mRNA.	3.79	Up	0.0475528
NM_021047	Zinc finger protein 253	3.79	Up	0.0231029
XM_925913	PREDICTED: Homo sapiens similar to ATPase, Class II, type 9B (LOC731444), mRNA.	3.79	Down	0.0225156
Hs.578974	AV655164 GLC Homo sapiens cDNA clone GLCEDD10 3, mRNA sequence	3.79	Down	0.0308463
XM_932104	PREDICTED: Homo sapiens hypothetical protein LOC644286 (LOC644286), mRNA.	3.79	Down	0.0371328
XM_931757	Hypothetical protein LOC643714	3.79	Down	0.0196563
XR_018424	Similar to hCG1978918	3.78	Up	0.0425503
NM_000256	Myosin binding protein C, cardiac	3.78	Down	0.0480868
XM_001720054	PREDICTED: Homo sapiens hypothetical protein LOC100133459 (LOC100133459), partial mRNA.	3.78	Up	0.0391501
NM_005612	RE1-silencing transcription factor	3.78	Up	0.0236648
NM_153276	Solute carrier family 22 (organic anion transporter), member 6	3.78	Down	0.0210519
XM_934970	Homo sapiens myeloid/lymphoid or mixed-lineage leukemia (trithorax homolog, Drosophila); translocated to, 4 (MLLT4), transcript variant 1, mRNA.	3.78	Down	0.00348352
NM_001018158	Homo sapiens similar to LINE-1 reverse transcriptase homolog (LOC401623), mRNA.	3.78	Up	0.0385976
XM_944969	PREDICTED: Homo sapiens hypothetical protein LOC649133 (LOC649133), mRNA.	3.78	Up	0.0301707
XM_929688	PREDICTED: Homo sapiens hypothetical protein LOC646740 (LOC646740), mRNA.	3.78	Down	0.0483609
NM_020219	Carcinoembryonic antigen-related cell adhesion molecule 19	3.77	Down	0.018093
NR_031642	Homo sapiens microRNA 548f-1 (MIR548F1), microRNA.	3.77	Down	0.034916
XM_940357	PREDICTED: Homo sapiens zinc finger protein 519 (ZNF519), mRNA.	3.77	Up	0.0128051
XM_932429	PREDICTED: Homo sapiens hypothetical protein LOC644829 (LOC644829), mRNA.	3.77	Up	0.0481494
NM_130385	Murine retrovirus integration site 1 homolog	3.76	Up	0.0367133
XM_929174	PREDICTED: Homo sapiens hypothetical protein LOC646223 (LOC646223), mRNA.	3.76	Up	0.014493
XM_001715792	PREDICTED: Homo sapiens similar to hCG2045868 (LOC100130541), mRNA.	3.76	Down	0.0227449
Hs.542155	Transcribed locus	3.76	Up	0.0433869
XM_931001	PREDICTED: Homo sapiens hypothetical protein LOC730760 (LOC730760), mRNA.	3.76	Up	0.0124799
Hs.575310	Transcribed locus	3.76	Up	0.0452086
NM_000890	Potassium inwardly-rectifying channel, subfamily J, member 5	3.76	Down	0.0127142
NM_004081	Deleted in azoospermia 1	3.75	Up	0.0198309
NR_003360	Homo sapiens small nucleolar RNA, C/D box 116-29 (SNORD116-29), small nucleolar RNA.	3.75	Up	0.0171626
NM_001040448	Defensin, beta 131	3.75	Up	0.0243552
XM_001716583	PREDICTED: Homo sapiens hypothetical protein LOC100128907 (LOC100128907), mRNA.	3.75	Down	0.0125619
XM_942534	PREDICTED: Homo sapiens similar to tripartite motif-containing 50B (LOC652839), mRNA.	3.75	Up	0.0396449
XM_939429	PREDICTED: Homo sapiens maltase-glucoamylase (alpha-glucosidase) (MGAM), mRNA.	3.75	Down	0.0323624
NM_004536	NLR family, apoptosis inhibitory protein	3.74	Up	0.00830063
NM_005130	Fibroblast growth factor binding protein 1	3.74	Up	7.26676e-05
NR_030282	Homo sapiens microRNA 555 (MIR555), microRNA.	3.74	Up	0.0255692
XM_938255	PREDICTED: Homo sapiens similar to 40S ribosomal protein SA (p40) (34/67 kDa laminin receptor) (LOC392262), mRNA.	3.74	Up	0.043137
XM_001732852	PREDICTED: Homo sapiens hypothetical LOC393078 (LOC393078), mRNA.	3.74	Down	0.0130206
XM_936991	PREDICTED: Homo sapiens similar to opioid binding protein/cell adhesion molecule-like (LOC402665), mRNA.	3.74	Down	0.00793711
XM_001723522	PREDICTED: Homo sapiens hypothetical protein FLJ23865 (FLJ23865), mRNA.	3.74	Up	0.0302676
XM_001721943	PREDICTED: Homo sapiens hypothetical protein LOC100128077 (LOC100128077), mRNA.	3.74	Down	0.0325324
NM_152446	Chromosome 14 open reading frame 145	3.74	Up	0.0342152
NR_029671	Homo sapiens microRNA 125b-1 (MIR125B1), microRNA.	3.74	Down	0.0301928
XM_936250	PREDICTED: Homo sapiens hypothetical protein LOC642111 (LOC642111), mRNA.	3.74	Up	0.0334014
NR_031604	Homo sapiens microRNA 1200 (MIR1200), microRNA.	3.74	Down	0.0466758
NM_000872	5-hydroxytryptamine (serotonin) receptor 7 (adenylate cyclase-coupled)	3.74	Down	0.0255787
NM_001007595	Family with sequence similarity 148, member B	3.74	Up	0.0244585
NM_006151	Lactoperoxidase	3.73	Down	0.037419
NM_181714	Leber congenital amaurosis 5	3.73	Down	0.0431966
XM_933344	PREDICTED: Homo sapiens similar to hypothetical protein MGC40489 (LOC646026), mRNA.	3.73	Down	0.0377828
XM_001130133	Hypothetical LOC729390	3.73	Up	0.0327012
XM_927299	Similar to axonemal beta heavy chain dynein type 11	3.72	Down	0.0215618
Hs.539213	Transcribed locus	3.72	Up	0.00306172
NM_000865	5-hydroxytryptamine (serotonin) receptor 1E	3.72	Down	0.0499647
Hs.379382	PREDICTED: Homo sapiens similar to urate oxidase (EC 1.7.3.3) - baboon (LOC391051), mRNA	3.72	Up	0.00907416
NM_001015050	Asparagine-linked glycosylation 1-like	3.72	Down	0.0204432
XR_042099	PREDICTED: Homo sapiens misc_RNA (LOC728673), miscRNA.	3.72	Up	0.0229336
XM_943964	PREDICTED: Homo sapiens hypothetical protein LOC649859 (LOC649859), mRNA.	3.72	Up	0.0164115
NM_032598	Spermatogenesis associated 22	3.72	Down	0.0280169
XM_927848	PREDICTED: Homo sapiens similar to cancer/testis antigen CT45 (LOC653515), mRNA.	3.71	Down	0.0190601
NM_080669	Solute carrier family 46 (folate transporter), member 1	3.71	Down	0.00916958
NM_013306	Sorting nexin 15	3.71	Down	0.0276092
XR_037171	PREDICTED: Homo sapiens misc_RNA (LOC100133079), miscRNA.	3.71	Down	0.0257802
XM_934805	Hypothetical LOC645227	3.71	Down	0.0482452
XM_377555	PREDICTED: Homo sapiens similar to ring finger protein 183 (LOC401934), mRNA.	3.71	Down	0.0388715
XM_001724341	PREDICTED: Homo sapiens hypothetical protein LOC100130894 (LOC100130894), mRNA.	3.71	Down	0.0261994
XM_932300	PREDICTED: Homo sapiens hypothetical protein LOC644680 (LOC644680), mRNA.	3.71	Up	0.0200614
NM_207478	Homo sapiens FLJ44385 protein (FLJ44385), mRNA.	3.71	Down	0.0125293
Hs.580053	Transcribed locus	3.7	Down	0.0428225
Hs.545426	Transcribed locus	3.7	Down	0.0200435
Hs.576084	CR736208 Soares_NFL_T_GBC_S1 Homo sapiens cDNA clone IMAGp971A1780 ; IMAGE:1847729 5, mRNA sequence	3.7	Down	0.0443698
NM_183394	Ca++-dependent secretion activator	3.7	Down	0.00291345
NM_018943	Tubulin, alpha 8	3.7	Up	0.0410874
XM_936141	PREDICTED: Homo sapiens hypothetical protein LOC642062 (LOC642062), mRNA.	3.7	Up	0.0167904
NM_000584	Interleukin 8	3.69	Up	0.003474
NM_178545	Transmembrane protein 52	3.69	Up	0.0464855
NR_003920	Homo sapiens chromosome 4 open reading frame 27 pseudogene (LOC389705), non-coding RNA.	3.69	Up	0.023757
Hs.125537	Transcribed locus	3.69	Up	0.0303344
XM_925904	PREDICTED: Homo sapiens hypothetical protein LOC642321 (LOC642321), mRNA.	3.69	Up	0.0423502
XM_927761	PREDICTED: Homo sapiens similar to poly (ADP-ribose) polymerase family, member 8 (LOC644655), mRNA.	3.68	Up	0.0396305
NM_001140	Arachidonate 15-lipoxygenase	3.68	Down	0.0195204
NM_033423	Granzyme H (cathepsin G-like 2, protein h-CCPX)	3.68	Down	0.0402729
XR_015202	Similar to p21-Arc	3.68	Down	0.0120892
XM_001716754	PREDICTED: Homo sapiens hypothetical protein LOC100128340 (LOC100128340), mRNA.	3.68	Up	0.0480541
Hs.551155	Transcribed locus	3.68	Down	0.0268647
NM_025008	ADAMTS-like 4	3.68	Up	0.0109307
NM_173527	RAS (RAD and GEM)-like GTP binding 2	3.68	Up	0.0156967
XM_378549	PREDICTED: Homo sapiens hypothetical protein LOC91948 (LOC91948), mRNA.	3.68	Up	0.0307762
XM_925800	Hypothetical LOC653052	3.68	Up	0.0159858
NM_052841	Testis-specific serine kinase 3	3.67	Up	0.0299971
Hs.543414	Transcribed locus	3.67	Down	0.0189466
Hs.561759	Transcribed locus	3.67	Down	0.0165528
XR_018000	PREDICTED: Homo sapiens hypothetical LOC652993 (LOC652993), miscRNA.	3.67	Down	0.0407936
XM_927901	PREDICTED: Homo sapiens hypothetical protein LOC644806 (LOC644806), mRNA.	3.67	Up	0.0495767
NM_000071	Cystathionine-beta-synthase	3.67	Down	0.00337191
NM_032752	Zinc finger protein 496	3.67	Down	0.0178422
NR_030642	Homo sapiens microRNA 944 (MIR944), microRNA.	3.67	Down	0.0229706
XM_945010	PREDICTED: Homo sapiens hypothetical LOC645553 (LOC645553), mRNA.	3.67	Up	0.0358603
Hs.440533	Transcribed locus	3.67	Down	0.0476987
NM_032564	Diacylglycerol O-acyltransferase homolog 2 (mouse)	3.67	Up	0.0387044
XM_001722895	WBSCR19-like protein 5-like	3.66	Up	0.0247752
XM_929896	PREDICTED: Homo sapiens similar to Jerky protein (LOC646933), mRNA.	3.66	Up	0.0222751
XM_928583	PREDICTED: Homo sapiens hypothetical protein LOC645566 (LOC645566), mRNA.	3.66	Up	0.00880852
NM_003985	Tyrosine kinase, non-receptor, 1	3.66	Up	0.00510976
XR_038337	PREDICTED: Homo sapiens misc_RNA (LOC729510), miscRNA.	3.66	Up	0.00766176
XR_016411	Similar to solute carrier family 9, member 7	3.66	Down	0.0480682
NM_020893	KIAA1529	3.66	Up	0.0162722
NM_005378	V-myc myelocytomatosis viral related oncogene, neuroblastoma derived (avian)	3.65	Down	0.0166502
XR_039417	PREDICTED: Homo sapiens misc_RNA (LOC442162), miscRNA.	3.65	Down	0.0114698
NM_205545	LY6/PLAUR domain containing 2	3.65	Down	0.0392772
XM_001717031	PREDICTED: Homo sapiens hypothetical protein LOC100129636 (LOC100129636), mRNA.	3.65	Down	0.0132128
NM_001828	Charcot-Leyden crystal protein	3.65	Down	2.4974e-05
XM_929775	PREDICTED: Homo sapiens similar to serine palmitoyltransferase subunit 1 isoform b (LOC646818), mRNA.	3.65	Up	0.0389698
XM_944901	PREDICTED: Homo sapiens hypothetical protein LOC651745 (LOC651745), mRNA.	3.64	Up	0.0246571
NR_031578	Homo sapiens microRNA 1298 (MIR1298), microRNA.	3.64	Down	0.0230938
NM_018965	Triggering receptor expressed on myeloid cells 2	3.64	Down	0.00149703
NM_148903	GREB1 protein	3.64	Down	0.0139569
XM_938685	PREDICTED: Homo sapiens hypothetical protein LOC649616 (LOC649616), mRNA.	3.64	Up	0.0280842
NM_033085	Fetal and adult testis expressed 1	3.64	Up	0.0346393
NM_001011552	Solute carrier family 9 (sodium/hydrogen exchanger), member 4	3.63	Up	0.0498754
Hs.374903	Transcribed locus	3.63	Down	0.0327617
XM_944495	PREDICTED: Homo sapiens hypothetical protein LOC648302 (LOC648302), mRNA.	3.63	Up	0.0274425
XM_943362	PREDICTED: Homo sapiens similar to membrane-spanning 4-domains, subfamily A, member 4 isoform a, transcript variant 6 (LOC648625), mRNA.	3.63	Down	0.0279534
NM_001169	Aquaporin 8	3.63	Down	0.000652616
NM_006651	Complexin 1	3.63	Up	0.00122617
NM_181755	Hydroxysteroid (11-beta) dehydrogenase 1	3.62	Up	0.0445388
XR_019054	Similar to Solute carrier family 16, member 6 (monocarboxylic acid transporter 7)	3.62	Down	0.0251038
XM_377997	PREDICTED: Homo sapiens similar to 60S ribosomal protein L32 (LOC402716), mRNA.	3.62	Down	0.00679501
NM_153022	Chromosome 12 open reading frame 59	3.62	Up	0.031321
XM_497014	PREDICTED: Homo sapiens hypothetical LOC441395 (LOC441395), mRNA.	3.61	Up	0.0426649
Hs.526540	AGENCOURT_7970838 NIH_MGC_72 Homo sapiens cDNA clone IMAGE:6163720 5, mRNA sequence	3.61	Up	0.0119668
NM_153708	Receptor (chemosensory) transporter protein 1	3.61	Down	0.0445664
XM_496664	Homo sapiens chromosome 3 open reading frame 55 (C3orf55), mRNA.	3.61	Down	0.0314658
XM_940960	PREDICTED: Homo sapiens hypothetical LOC645086 (LOC645086), mRNA.	3.61	Up	0.0088928
XM_001134396	PREDICTED: Homo sapiens hypothetical LOC730254 (LOC730254), mRNA.	3.61	Down	0.0200007
NM_006848	Coiled-coil domain containing 85B	3.6	Down	0.043637
NR_029598	Homo sapiens microRNA 30c-2 (MIR30C2), microRNA.	3.6	Down	0.034233
NM_001080488	One cut homeobox 3	3.6	Down	0.012895
XR_041094	PREDICTED: Homo sapiens misc_RNA (LOC727721), miscRNA.	3.6	Up	0.0155846
XM_938841	PREDICTED: Homo sapiens similar to zinc finger protein 680 (LOC649773), mRNA.	3.6	Up	0.0489533
XR_015383	Similar to SCY1-like 2 (S. cerevisiae)	3.6	Up	0.0206739
NM_173657	Chromosome 3 open reading frame 33	3.59	Up	0.0437059
NM_014789	Zinc finger protein 623	3.59	Down	0.0149237
XM_943469	PREDICTED: Homo sapiens hypothetical protein LOC648803 (LOC648803), mRNA.	3.59	Down	0.0240274
Hs.195389	Transcribed locus	3.59	Down	0.0389769
XM_930458	PREDICTED: Homo sapiens hypothetical protein LOC645435 (LOC645435), mRNA.	3.59	Down	0.0175537
NM_003482	Myeloid/lymphoid or mixed-lineage leukemia 2	3.59	Down	0.00941393
Hs.543654	Transcribed locus	3.59	Down	0.0324366
NM_174959	SVOP-like	3.59	Down	0.0463258
NM_182481	B melanoma antigen	3.59	Up	0.0379229
Hs.574475	Transcribed locus	3.58	Down	0.0438468
NR_024474	Homo sapiens hypothetical protein LOC100133144 (LOC100133144), non-coding RNA.	3.58	Down	0.0337304
NM_001001732	Coiled-coil and C2 domain containing 2B	3.58	Down	0.0203487
XM_944193	PREDICTED: Homo sapiens hypothetical protein LOC650427 (LOC650427), mRNA.	3.58	Down	0.0394624
XM_940464	PREDICTED: Homo sapiens KIAA0953 (KIAA0953), mRNA.	3.58	Down	0.0467732
XM_938870	PREDICTED: Homo sapiens similar to BTG3 associated nuclear protein isoform a (LOC649800), mRNA.	3.58	Down	0.0225768
Hs.537922	Transcribed locus	3.58	Down	0.0354698
NM_001136534	Similar to mCG53783	3.57	Up	0.0250379
Hs.120364	Hypothetical LOC285194	3.57	Down	0.0459901
NM_173360	Homo sapiens spermatogenesis associated 9 (SPATA9), mRNA.	3.57	Up	0.0132521
XR_016400	PREDICTED: Homo sapiens misc_RNA (LOC646208), miscRNA.	3.57	Down	0.038158
XM_001716419	PREDICTED: Homo sapiens similar to hCG1642170 (LOC100133558), mRNA.	3.57	Up	0.0258502
NM_031217	Kinesin family member 18A	3.56	Up	0.0263871
NM_172390	Nuclear factor of activated T-cells, cytoplasmic, calcineurin-dependent 1	3.56	Up	0.0127307
XM_001732887	PREDICTED: Homo sapiens hypothetical LOC731605 (LOC731605), mRNA.	3.56	Up	0.0369113
NM_001001671	Mitogen-activated protein kinase kinase kinase 15	3.56	Down	0.0396437
XR_079560	PREDICTED: Homo sapiens hypothetical LOC84777 (MGC11082), miscRNA.	3.56	Up	0.0166746
XM_932175	PREDICTED: Homo sapiens hypothetical LOC644419 (LOC644419), mRNA.	3.55	Up	0.0238455
XM_001724246	PREDICTED: Homo sapiens similar to AML-associated zinc finger protein (LOC100128406), mRNA.	3.55	Down	0.0241521
XM_001716082	PREDICTED: Homo sapiens similar to translation elongation factor 1 alpha 1-like 14 (LOC100130211), mRNA.	3.55	Down	0.0382464
XM_938771	PREDICTED: Homo sapiens similar to transient receptor protein 6 (LOC649700), mRNA.	3.55	Up	0.0390376
NM_005980	S100 calcium binding protein P	3.55	Up	0.000622843
Hs.434335	CDNA clone IMAGE:5296724	3.55	Down	0.0310923
NM_015478	L(3)mbt-like (Drosophila)	3.55	Down	0.0304366
XM_934857	PREDICTED: Homo sapiens similar to PR domain containing 2, with ZNF domain, transcript variant 2 (LOC653591), mRNA.	3.54	Up	0.0104476
NM_152891	Protease, serine, 33	3.54	Down	0.0110102
XM_941204	PREDICTED: Homo sapiens hypothetical protein LOC648757, transcript variant 1 (LOC648758), mRNA.	3.54	Up	0.0100556
NM_001001952	Olfactory receptor, family 5, subfamily D, member 18	3.54	Down	0.0165691
XM_942754	PREDICTED: Homo sapiens similar to Small inducible cytokine A4 precursor (CCL4) (Macrophage inflammatory protein 1-beta) (MIP-1-beta) (MIP-1-beta(1-69)) (T-cell activation protein 2) (ACT-2) (PAT 744) (H400) (SIS-gamma) (Lymphocyte activation gene-1	3.54	Down	0.0245692
Hs.568434	PREDICTED: Homo sapiens LOC442530 (LOC442530), mRNA	3.54	Up	0.043171
NM_004519	Potassium voltage-gated channel, KQT-like subfamily, member 3	3.53	Down	0.0383359
XM_001715712	PREDICTED: Homo sapiens hypothetical protein LOC100129410 (LOC100129410), mRNA.	3.53	Down	0.0335259
NM_001080141	Cancer/testis antigen family 47, member A1	3.53	Down	0.00805142
Hs.547738	T-cell receptor rearranged beta-chain V-region (V-D-J) mRNA, clone ph29	3.53	Down	0.045477
NM_031919	Fibronectin type III and SPRY domain containing 1-like	3.53	Up	0.0426364
XM_926315	PREDICTED: Homo sapiens similar to zinc finger protein 317 (LOC642936), mRNA.	3.53	Down	0.028673
XM_929491	PREDICTED: Homo sapiens similar to mediator of RNA polymerase II transcription, subunit 28 homolog (LOC652568), mRNA.	3.53	Down	0.0185629
XM_927584	PREDICTED: Homo sapiens similar to transmembrane protein 30A (LOC644444), mRNA.	3.52	Up	0.0401423
XM_001715357	Hypothetical protein LOC100132550	3.52	Down	0.0320174
NR_003018	Small nucleolar RNA, H/ACA box 71D	3.52	Up	0.035244
XM_936987	PREDICTED: Homo sapiens hypothetical protein LOC647928 (LOC647928), mRNA.	3.52	Down	0.0442578
NM_152232	Taste receptor, type 1, member 2	3.52	Down	0.0184287
NM_203349	SHC (Src homology 2 domain containing) family, member 4	3.52	Down	0.0468265
NM_006506	RAS p21 protein activator 2	3.51	Up	0.0142343
NM_004775	UDP-Gal:betaGlcNAc beta 1,4- galactosyltransferase, polypeptide 6	3.51	Up	0.000475267
NM_003063	Sarcolipin	3.51	Up	0.0391827
NR_003056	Small nucleolar RNA, C/D box 67	3.51	Up	0.0357208
NM_052913	Transmembrane protein 200A	3.5	Up	0.000505348
XM_001714434	PREDICTED: Homo sapiens hypothetical LOC730376 (LOC730376), mRNA.	3.5	Up	0.0221843
NM_001005329	Olfactory receptor, family 51, subfamily A, member 4	3.5	Up	0.0138474
XM_056680	Homo sapiens chromosome 12 open reading frame 56 (C12orf56), mRNA.	3.5	Up	0.0446348
NR_026983	Homo sapiens basic transcription factor 3, like 1 pseudogene (BTF3L1), non-coding RNA.	3.5	Down	0.0249405
XM_001716169	PREDICTED: Homo sapiens similar to CYorf16 protein (LOC100132932), mRNA.	3.49	Down	0.0440967
Hs.566669	Transcribed locus	3.49	Down	0.0488958
XM_070619	PREDICTED: Homo sapiens NK2 transcription factor related, locus 6 (Drosophila) (NKX2-6), mRNA.	3.49	Up	0.0316068
XM_939546	PREDICTED: Homo sapiens hypothetical protein LOC650458 (LOC650458), mRNA.	3.49	Up	0.0281468
Hs.581300	DB304866 BRAWH3 Homo sapiens cDNA clone BRAWH3009977 3, mRNA sequence	3.49	Down	0.0160861
NM_002763	Prospero homeobox 1	3.49	Up	0.0204732
NM_024850	Butyrophilin-like 8	3.49	Down	0.0421846
XM_936323	PREDICTED: Homo sapiens similar to T-cell receptor beta chain V region 86T1 precursor (LOC642168), mRNA.	3.49	Down	0.0265076
XM_934870	PREDICTED: Homo sapiens similar to solute carrier family 6 (neurotransmitter transporter, creatine), member 8, transcript variant 2 (LOC653562), mRNA.	3.48	Down	0.0361294
NM_017847	Chromosome 1 open reading frame 27	3.48	Up	0.00486537
NM_199351	Immunoglobulin-like domain containing receptor 2	3.48	Down	0.0221075
XM_499602	PREDICTED: Homo sapiens similar to FLJ43859 protein (LOC649948), mRNA.	3.48	Down	0.0369542
NM_001008708	ChaC, cation transport regulator homolog 2 (E. coli)	3.48	Up	0.0233584
NM_024546	Ring finger protein 219	3.48	Up	0.00700435
NM_152889	Carbohydrate (chondroitin 4) sulfotransferase 13	3.48	Down	0.00874318
NM_001010890	PRAME family member 9	3.48	Up	0.0448234
NM_020641	Chromosome 9 open reading frame 11	3.47	Up	0.0315977
XM_001721221	PREDICTED: Homo sapiens hypothetical LOC100131778 (LOC100131778), mRNA.	3.47	Down	0.0257428
NM_005059	Relaxin 2	3.47	Up	0.0161366
XM_928294	PREDICTED: Homo sapiens arylacetamide deacetylase-like 3 (AADACL3), mRNA.	3.47	Up	0.0153461
NM_207186	Olfactory receptor, family 10, subfamily A, member 4	3.47	Down	0.0311433
NM_001040152	Paternally expressed 10	3.47	Down	0.026997
XM_372532	PREDICTED: Homo sapiens serpin peptidase inhibitor, clade A (alpha-1 antiproteinase, antitrypsin), member 2 (SERPINA2), mRNA.	3.46	Up	0.0250794
NM_024017	Homeobox B9	3.46	Up	0.0320867
NM_172098	Homo sapiens eyes absent homolog 3 (Drosophila) (EYA3), mRNA.	3.46	Up	0.0325057
NM_152545	RasGEF domain family, member 1B	3.46	Down	0.0371142
XM_936544	PREDICTED: Homo sapiens similar to poly(A) binding protein, cytoplasmic 1 (LOC647480), mRNA.	3.46	Down	0.0138674
NM_198534	Chromosome 19 open reading frame 45	3.46	Down	0.0426742
NM_003540	Histone cluster 1, H4f	3.45	Up	0.0360704
XM_001714322	Hypothetical protein LOC100128405	3.45	Down	0.0236676
NM_001012446	Chromosome 9 open reading frame 128	3.45	Down	0.0314329
NM_182632	Solute carrier family 6, member 18	3.45	Down	0.0105425
NM_022093	Tenascin N	3.45	Down	0.0363896
NM_138330	Zinc finger protein 675	3.45	Up	0.00596264
NM_019016	Keratin 24	3.44	Down	0.0482972
XM_927193	PREDICTED: Homo sapiens similar to nuclear pore membrane protein 121 (LOC643935), mRNA.	3.44	Up	0.0439293
XM_374705	Hypothetical LOC393078	3.44	Down	0.0380691
NM_005725	Tetraspanin 2	3.44	Up	0.0186077
Hs.563373	Transcribed locus	3.44	Up	0.0215022
XR_037520	PREDICTED: Homo sapiens misc_RNA (LOC729815), miscRNA.	3.44	Down	0.0249202
NM_145326	Zinc finger protein 493	3.44	Down	0.0496093
NM_005336	High density lipoprotein binding protein	3.44	Up	0.0324183
Hs.527954	Transcribed locus	3.44	Down	0.0437127
NM_032206	NLR family, CARD domain containing 5	3.44	Up	0.0348819
Hs.550042	Transcribed locus	3.44	Down	0.0425849
XM_941993	PREDICTED: Homo sapiens similar to stereocilin (LOC652517), mRNA.	3.43	Up	0.0230488
NM_018008	FEZ family zinc finger 2	3.43	Up	0.0457578
NM_133431	X antigen family, member 1D	3.43	Down	0.0290319
NM_138780	Synaptotagmin-like 5	3.42	Up	0.0333725
NR_030255	Homo sapiens microRNA 455 (MIR455), microRNA.	3.42	Down	0.0471641
Hs.40061	Transcribed locus	3.42	Down	0.0410053
XM_939267	PREDICTED: Homo sapiens laminin, alpha 1 (LAMA1), mRNA.	3.42	Down	0.00697223
NR_002826	Homo sapiens nucleolar complex associated 2 homolog (S. cerevisiae) pseudogene (LOC401010), non-coding RNA.	3.42	Up	0.0311011
NM_032152	PML-RARA regulated adaptor molecule 1	3.41	Down	0.0357661
NM_033455	Potassium channel, subfamily K, member 7	3.41	Up	0.035172
NM_001136003	Hypothetical protein LOC100191040	3.41	Down	0.0350852
Hs.555247	Transcribed locus	3.41	Down	0.0494815
NR_003014	Small nucleolar RNA, H/ACA box 47	3.4	Up	0.048586
NR_031565	Homo sapiens microRNA 320c-1 (MIR320C1), microRNA.	3.4	Down	0.0371327
XR_018020	PREDICTED: Homo sapiens misc_RNA (LOC641787), miscRNA.	3.4	Down	0.0244756
XM_938536	PREDICTED: Homo sapiens similar to serum amyloid P component precursor (LOC649458), mRNA.	3.4	Down	0.0310327
NM_153264	Collagen, type XXIX, alpha 1	3.4	Down	0.0206269
XM_001718703	Hypothetical protein LOC100132816	3.4	Down	0.0289709
NM_178494	Homo sapiens protein phosphatase 1B-like (FLJ40125), mRNA.	3.4	Down	0.0251697
NR_030391	Homo sapiens microRNA 655 (MIR655), microRNA.	3.4	Up	0.0405168
NM_015472	WW domain containing transcription regulator 1	3.39	Up	0.037957
NM_001001676	Lipocalin 9	3.39	Down	0.0072406
NM_144722	Sperm flagellar 2	3.39	Down	0.0365714
XM_936814	PREDICTED: Homo sapiens similar to F40G9.9 (LOC647748), mRNA.	3.39	Down	0.0289794
XM_001718187	Hypothetical protein LOC100131311	3.39	Down	0.040758
XM_001713818	PREDICTED: Homo sapiens hypothetical protein LOC100130422 (LOC100130422), mRNA.	3.38	Up	0.0308821
NM_001004135	Olfactory receptor, family 2, subfamily A, member 12	3.38	Down	0.0281242
Hs.540229	Transcribed locus	3.38	Down	0.038218
NM_001136485	Chromosome 11 open reading frame 86	3.38	Up	0.0113358
XM_925783	PREDICTED: Homo sapiens similar to ribosomal protein S6 kinase, polypeptide 1 (LOC641697), mRNA.	3.38	Up	0.0193544
XM_001716245	PREDICTED: Homo sapiens similar to alpha 1 type VIII collagen (LOC731957), mRNA.	3.38	Down	0.0436515
NM_001012990	ADP-ribosylation factor-like 13A	3.38	Up	0.0174117
NM_052998	Arginine decarboxylase	3.37	Down	0.0375384
XR_041628	PREDICTED: Homo sapiens misc_RNA (LOC439994), miscRNA.	3.37	Up	0.0331892
NM_006186	Nuclear receptor subfamily 4, group A, member 2	3.37	Up	0.00574083
NR_002561	Homo sapiens small nucleolar RNA, C/D box 30 (SNORD30), small nucleolar RNA.	3.37	Up	0.022596
NM_001150	Alanyl (membrane) aminopeptidase	3.37	Down	0.0267416
NM_001045480	PRAME family member 10	3.37	Down	0.0154702
XR_040683	PREDICTED: Homo sapiens misc_RNA (LOC728073), miscRNA.	3.37	Down	0.0345205
XR_018047	PREDICTED: Homo sapiens misc_RNA (LOC392635), miscRNA.	3.37	Up	0.0218354
XM_927137	PREDICTED: Homo sapiens similar to Cerebellin 3 precursor (LOC643866), mRNA.	3.36	Down	0.0258794
NM_007139	Zinc finger protein 92	3.36	Up	0.0267402
XM_928864	PREDICTED: Homo sapiens hypothetical protein LOC645893 (LOC645893), mRNA.	3.36	Down	0.0339951
NM_016529	ATPase, aminophospholipid transporter-like, class I, type 8A, member 2	3.36	Down	0.0177658
NM_007174	Citron (rho-interacting, serine/threonine kinase 21)	3.35	Down	0.0128849
Hs.71944	Transcribed locus, strongly similar to XP_001128223.1 PREDICTED: hypothetical protein [Homo sapiens]	3.35	Up	0.0203625
NM_000949	Prolactin receptor	3.35	Up	0.032471
XM_942869	PREDICTED: Homo sapiens brother of ataxin-1 (BOAT), mRNA.	3.35	Down	0.0186811
NM_015099	Calmodulin binding transcription activator 2	3.35	Up	0.0473613
NM_000361	Thrombomodulin	3.34	Up	0.0442875
NR_030233	Homo sapiens microRNA 506 (MIR506), microRNA.	3.34	Down	0.0208631
XM_926775	PREDICTED: Homo sapiens similar to WAS protein homology region 2 domain containing 1-like 1 (LOC643444), mRNA.	3.34	Down	0.0442703
NR_001580	Homo sapiens syndecan 4 pseudogene (SDC4P), non-coding RNA.	3.33	Down	0.0220635
XM_944301	PREDICTED: Homo sapiens late cornified envelope 1E, transcript variant 3 (LCE1E), mRNA.	3.33	Down	0.0264814
NM_214462	Dapper, antagonist of beta-catenin, homolog 2 (Xenopus laevis)	3.33	Down	0.0164515
XM_941026	PREDICTED: Homo sapiens inhibitor of growth family, member 5 (ING5), mRNA.	3.33	Down	0.00941348
NM_018996	Trinucleotide repeat containing 6C	3.33	Up	0.0347422
NM_001033564	Chromosome 6 open reading frame 225	3.33	Up	0.0451692
NM_153700	Stereocilin	3.33	Down	0.0393695
NM_080684	Protein tyrosine phosphatase, non-receptor type 13 (APO-1/CD95 (Fas)-associated phosphatase)	3.33	Up	0.0164927
NM_031414	Serine/threonine kinase 31	3.33	Down	0.0028315
NM_005191	CD80 molecule	3.33	Up	0.0432934
XM_944333	PREDICTED: Homo sapiens hypothetical protein LOC728012 (LOC728012), mRNA.	3.33	Up	0.042975
XM_931421	PREDICTED: Homo sapiens hypothetical protein LOC158257 (LOC158257), mRNA.	3.33	Up	0.0467273
NM_001142306	Hypothetical protein LOC285679	3.32	Down	0.0233527
Hs.489857	hp06b06.y1 Human Trabecular meshwork cDNA: hohphq Homo sapiens cDNA clone hp06b06 5, mRNA sequence	3.32	Up	0.0243029
NR_024259	Homo sapiens hypothetical LOC728606 (LOC728606), non-coding RNA.	3.32	Up	0.0486242
XM_942296	PREDICTED: Homo sapiens hypothetical protein LOC201229, transcript variant 3 (LOC201229), mRNA.	3.32	Down	0.00781102
XM_001723111	PREDICTED: Homo sapiens rcRPE (LOC729020), mRNA.	3.31	Up	0.0441589
NR_002979	Small nucleolar RNA, H/ACA box 49	3.31	Up	0.0192548
XM_001716307	PREDICTED: Homo sapiens similar to GDNF family receptor alpha-2 precursor (GFR-alpha-2) (LOC100133881), mRNA.	3.31	Down	0.0263798
NM_001118	Adenylate cyclase activating polypeptide 1 (pituitary) receptor type I	3.31	Down	0.0139132
NM_207499	Homo sapiens FLJ41841 protein (FLJ41841), mRNA.	3.31	Up	0.0435297
NM_000864	5-hydroxytryptamine (serotonin) receptor 1D	3.31	Up	0.0228853
NM_006671	Solute carrier family 1 (glutamate transporter), member 7	3.31	Down	0.0359644
Hs.554039	Transcribed locus	3.3	Down	0.0422796
Hs.544609	Transcribed locus	3.3	Down	0.0338816
XR_015532	PREDICTED: Homo sapiens misc_RNA (LOC729400), miscRNA.	3.3	Down	0.00968708
XM_933968	PREDICTED: Homo sapiens neuroblastoma breakpoint family, member 9, transcript variant 3 (NBPF9), mRNA.	3.3	Up	0.0350104
XM_928299	PREDICTED: Homo sapiens region containing hypothetical protein LOC153561; SMA4, transcript variant 1 (LOC643373), mRNA.	3.3	Up	0.0130543
Hs.151692	full-length cDNA clone CS0DI053YO09 of Placenta Cot 25-normalized of Homo sapiens (human)	3.3	Down	0.0168591
XM_001715797	PREDICTED: Homo sapiens hypothetical LOC650354 (LOC650354), mRNA.	3.3	Down	0.0487171
NM_138471	Chromosome 11 open reading frame 84	3.3	Up	0.0499236
NR_002919	Small nucleolar RNA, H/ACA box 5A	3.29	Up	0.0498418
NM_018691	Family with sequence similarity 114, member A2	3.29	Up	0.0310602
XM_930269	PREDICTED: Homo sapiens hypothetical protein LOC647225 (LOC647225), mRNA.	3.29	Down	0.0388393
NM_001008539	Solute carrier family 7 (cationic amino acid transporter, y+ system), member 2	3.29	Up	0.0316546
NM_018076	Armadillo repeat containing 4	3.29	Down	0.0329983
XM_929273	PREDICTED: Homo sapiens hypothetical LOC649255 (LOC649255), mRNA.	3.29	Up	0.0343788
NM_130844	WW domain containing oxidoreductase	3.29	Down	0.00783256
NM_019092	Homo sapiens family with sequence similarity 63, member B (FAM63B), transcript variant 1, mRNA.	3.28	Up	0.0231895
NR_029685	Homo sapiens microRNA 144 (MIR144), microRNA.	3.28	Down	0.0483767
NM_005940	Matrix metallopeptidase 11 (stromelysin 3)	3.28	Down	2.03836e-05
NM_000087	Cyclic nucleotide gated channel alpha 1	3.27	Down	0.0127404
NM_018444	Protein phosphatase 2C, magnesium-dependent, catalytic subunit	3.27	Up	0.00794625
XM_001716679	Hypothetical protein LOC100132345	3.27	Up	0.0178674
NM_080862	SplA/ryanodine receptor domain and SOCS box containing 4	3.27	Down	0.0250919
NM_020482	Four and a half LIM domains 5	3.27	Down	0.039599
NR_029476	Homo sapiens microRNA let-7a-1 (MIRLET7A1), microRNA.	3.27	Up	0.0454456
NR_002604	Eukaryotic translation initiation factor 4A, isoform 1	3.26	Up	0.0479436
XM_935765	PREDICTED: Homo sapiens hypothetical protein LOC641860 (LOC641860), mRNA.	3.26	Up	0.0481829
XM_927897	PREDICTED: Homo sapiens hypothetical protein LOC644802 (LOC644802), mRNA.	3.26	Up	0.042998
NM_139137	Potassium voltage-gated channel, Shaw-related subfamily, member 2	3.25	Down	0.0141943
NM_003586	Double C2-like domains, alpha	3.25	Down	0.0450502
XM_939416	PREDICTED: Homo sapiens similar to zinc finger protein 14 (KOX 6) (LOC650330), mRNA.	3.25	Down	0.0190565
NR_022010	Homo sapiens Prader-Willi/Angelman region gene 4 (PAR4), non-coding RNA.	3.25	Down	0.0318966
NM_005038	Peptidylprolyl isomerase D	3.25	Up	0.0134315
NM_000417	Interleukin 2 receptor, alpha	3.25	Up	0.0110959
XM_001726570	PREDICTED: Homo sapiens similar to PRO2474 (LOC100134793), mRNA.	3.24	Down	0.0446177
NM_173846	Tubulin polymerization-promoting protein family member 2	3.24	Down	0.0141368
NM_145026	Spermatogenesis associated, serine-rich 1	3.24	Up	0.0426361
XM_001720789	PREDICTED: Homo sapiens hypothetical protein LOC100134214 (LOC100134214), mRNA.	3.24	Up	0.0409714
NM_214710	Protease, serine-like 1	3.23	Up	0.0444434
XR_040895	PREDICTED: Homo sapiens misc_RNA (C21orf96), miscRNA.	3.23	Up	0.0495173
NM_024922	Carboxylesterase 3	3.23	Down	0.0455618
NR_024346	Homo sapiens monooxygenase, DBH-like 2 pseudogene (MOXD2), non-coding RNA.	3.23	Up	0.0475622
NM_014568	UDP-N-acetyl-alpha-D-galactosamine:polypeptide N-acetylgalactosaminyltransferase 5 (GalNAc-T5)	3.23	Up	0.000740885
XM_040592	PREDICTED: Homo sapiens zinc finger protein 469 (ZNF469), mRNA.	3.23	Down	0.0308822
XM_942470	PREDICTED: Homo sapiens similar to long interspersed repetitive DNA sequence LINE4 (L1Rn) (LOC652803), mRNA.	3.23	Up	0.0195361
NM_002895	Retinoblastoma-like 1 (p107)	3.22	Up	0.0497505
XM_936265	PREDICTED: Homo sapiens similar to Maltase-glucoamylase, intestinal (LOC642120), mRNA.	3.22	Down	0.0171777
NM_001012267	Centromere protein P	3.22	Up	0.0194925
XM_001128169	Similar to hCG1981372	3.22	Down	0.0179253
XM_495918	PREDICTED: Homo sapiens hypothetical protein FLJ13224 (FLJ13224), mRNA.	3.22	Down	0.0351566
XM_925793	Similar to KIAA1839 protein	3.21	Up	0.0374223
NM_000910	Neuropeptide Y receptor Y2	3.21	Down	0.0289416
XR_042386	PREDICTED: Homo sapiens misc_RNA (LOC400036), miscRNA.	3.21	Up	0.0336401
XM_939806	PREDICTED: Homo sapiens hypothetical protein LOC339862 (LOC339862), mRNA.	3.21	Down	0.0114517
NM_006798	UDP glucuronosyltransferase 2 family, polypeptide A1	3.21	Up	0.0258879
XM_001717826	PREDICTED: Homo sapiens hypothetical LOC100131542 (LOC100131542), mRNA.	3.21	Down	0.0467595
XM_939069	PREDICTED: Homo sapiens similar to Glycodelin precursor (GD) (Pregnancy-associated endometrial alpha-2 globulin) (PEG) (PAEG) (Placental protein 14) (PP14) (Progesterone-associated endometrial protein) (Progestagen-associated endometrial protein) (LO	3.21	Down	0.0343156
NM_058243	Bromodomain containing 4	3.21	Up	0.012446
XM_946112	PREDICTED: Homo sapiens hypothetical protein LOC652860 (LOC652860), mRNA.	3.21	Down	0.0167332
NM_032482	DOT1-like, histone H3 methyltransferase (S. cerevisiae)	3.21	Up	0.0444459
NM_001098808	Chromosome 9 open reading frame 129	3.21	Down	0.047424
Hs.580496	Transcribed locus	3.2	Up	0.0230931
Hs.520591	Transcribed locus	3.2	Up	0.0135466
NM_000812	Gamma-aminobutyric acid (GABA) A receptor, beta 1	3.2	Down	0.0465645
XM_001720491	PREDICTED: Homo sapiens hypothetical LOC729284 (LOC729284), mRNA.	3.2	Up	0.0232089
XM_934954	PREDICTED: Homo sapiens similar to Golgin subfamily A member 6 (Golgin linked to PML) (Golgin-like protein), transcript variant 1 (LOC653641), mRNA.	3.19	Down	0.0151489
XM_945260	Homo sapiens transcriptional regulating factor 1 (TRERF1), mRNA.	3.19	Down	0.0390385
NM_017922	PRP39 pre-mRNA processing factor 39 homolog (S. cerevisiae)	3.19	Up	0.0280263
NM_007345	Zinc finger protein 236	3.19	Up	0.0208579
Hs.374221	CDNA clone IMAGE:5787947	3.18	Up	0.028638
NM_012298	Cullin-associated and neddylation-dissociated 2 (putative)	3.18	Down	0.0399352
NM_138445	G protein-coupled receptor 146	3.18	Down	0.0486567
XM_941114	PREDICTED: Homo sapiens hypothetical protein LOC651859 (LOC651859), mRNA.	3.18	Up	0.0332801
NM_000475	Nuclear receptor subfamily 0, group B, member 1	3.18	Up	0.048251
Hs.578738	Transcribed locus	3.18	Down	0.02581
XM_001725767	PREDICTED: Homo sapiens similar to keratin associated protein 4-5 (LOC100132476), mRNA.	3.17	Up	0.0295191
XM_042978	FERM and PDZ domain containing 3	3.17	Down	0.0175423
NM_001012991	Chromosome 16 open reading frame 88	3.17	Up	0.0340364
XM_939278	PREDICTED: Homo sapiens hypothetical protein LOC96597 (LOC96597), mRNA.	3.16	Down	0.0306263
XM_939739	PREDICTED: Homo sapiens hypothetical LOC388122 (LOC388122), mRNA.	3.16	Up	0.0172189
NM_213613	Solute carrier family 26 (sulfate transporter), member 1	3.16	Down	0.018377
NM_032645	Receptor-associated protein of the synapse	3.16	Down	0.0335149
XM_940141	PREDICTED: Homo sapiens Fc-gamma receptor I B2 (LOC440607), mRNA.	3.16	Up	0.0106552
XM_939870	PREDICTED: Homo sapiens similar to CG3328-PA (LOC650787), mRNA.	3.16	Down	0.027004
Hs.440518	Transcribed locus	3.16	Down	0.0428932
XM_942873	PREDICTED: Homo sapiens hypothetical protein LOC647509 (LOC647509), mRNA.	3.16	Down	0.0471144
XM_001128157	PREDICTED: Homo sapiens calpain 8 (CAPN8), mRNA.	3.15	Up	0.0222911
XM_937608	PREDICTED: Homo sapiens hypothetical protein LOC648553 (LOC648553), mRNA.	3.15	Up	0.0387642
XM_944520	PREDICTED: Homo sapiens hypothetical protein LOC651131 (LOC651131), mRNA.	3.15	Down	0.0451086
NM_033334	Nuclear receptor subfamily 6, group A, member 1	3.15	Down	0.013598
Hs.444785	Transcribed locus	3.14	Up	0.0387458
NM_017980	LIM and senescent cell antigen-like domains 2	3.14	Down	0.0315105
XM_938224	PREDICTED: Homo sapiens similar to Retinoic acid receptor gamma-A (RAR-gamma-A) (LOC731106), mRNA.	3.14	Up	0.0107808
NR_030344	Homo sapiens microRNA 613 (MIR613), microRNA.	3.13	Down	0.027775
XM_001725878	PREDICTED: Homo sapiens hypothetical protein LOC100132686 (LOC100132686), mRNA.	3.13	Down	0.0401748
XR_001427	PREDICTED: Homo sapiens cytochrome P450, family 2, subfamily D, polypeptide 7 pseudogene 1 (CYP2D7P1), misc RNA.	3.13	Down	0.0482101
XM_001718253	PREDICTED: Homo sapiens similar to hCG1639781 (LOC390424), mRNA.	3.12	Down	0.0496484
NM_201630	Leucine rich repeat neuronal 2	3.12	Down	0.000637928
NM_001034841	Inositol 1,4,5-triphosphate receptor interacting protein-like 2	3.12	Up	0.0197116
NM_173855	MORN repeat containing 3	3.12	Down	0.0397194
XM_931493	Hypothetical LOC643339	3.12	Up	0.0432667
NM_194313	Kinesin family member 24	3.12	Up	0.0303118
XM_942170	PREDICTED: Homo sapiens similar to Neutrophil cytosol factor 1 (NCF-1) (Neutrophil NADPH oxidase factor 1) (47 kDa neutrophil oxidase factor) (p47-phox) (NCF-47K) (47 kDa autosomal chronic granulomatous disease protein) (NOXO2) (LOC652625), mRNA.	3.12	Down	0.0423199
Hs.196849	Transcribed locus	3.11	Down	0.0239983
NR_029835	Homo sapiens microRNA 302a (MIR302A), microRNA.	3.11	Up	0.0461226
XM_927663	PREDICTED: Homo sapiens similar to sorting nexin associated golgi protein 1 (LOC644539), mRNA.	3.11	Down	0.0448116
NM_020834	Homeobox and leucine zipper encoding	3.11	Up	0.0446168
NM_000095	Cartilage oligomeric matrix protein	3.11	Up	0.0363864
NM_153454	Homo sapiens chromosome 21 open reading frame 86 (C21orf86), mRNA.	3.11	Down	0.0318084
XM_929097	PREDICTED: Homo sapiens hypothetical protein LOC646134 (LOC646134), mRNA.	3.1	Up	0.0494826
NM_025227	Bactericidal/permeability-increasing protein-like 1	3.1	Up	0.049165
Hs.566889	Transcribed locus	3.1	Up	0.0301025
NM_001005470	Olfactory receptor, family 4, subfamily B, member 1	3.1	Down	0.0251883
NM_025243	Solute carrier family 19, member 3	3.1	Down	2.11379e-07
XM_936263	PREDICTED: Homo sapiens hypothetical protein LOC642119 (LOC642119), mRNA.	3.1	Up	0.0429257
XM_001722862	PREDICTED: Homo sapiens similar to LOC392621 (LOC100134728), mRNA.	3.1	Up	0.0335237
NM_144643	Sodium channel and clathrin linker 1	3.1	Up	0.031289
NM_032556	Interleukin 1 family, member 10 (theta)	3.09	Down	0.0174279
XR_001073	PREDICTED: Homo sapiens aquaporin 7 pseudogene 2, transcript variant 1 (AQP7P2), misc RNA.	3.09	Down	0.0106344
XM_001720916	PREDICTED: Homo sapiens similar to hCG2026922 (LOC100132066), mRNA.	3.09	Up	0.0348502
XR_041452	PREDICTED: Homo sapiens misc_RNA (LQK1), miscRNA.	3.09	Down	0.00219703
NM_152670	Chromosome 2 open reading frame 51	3.09	Up	0.0499485
XM_944678	PREDICTED: Homo sapiens chromosome 20 open reading frame 194, transcript variant 3 (C20orf194), mRNA.	3.09	Up	0.0133841
Hs.571403	Transcribed locus	3.08	Down	0.0437184
NM_152266	Chromosome 19 open reading frame 40	3.08	Up	0.0184031
NM_214461	Chromosome 2 open reading frame 27B	3.08	Up	0.0241042
NM_024717	Multiple C2 domains, transmembrane 1	3.08	Up	0.0461783
NM_206918	Degenerative spermatocyte homolog 2, lipid desaturase (Drosophila)	3.08	Down	0.0107688
NM_144621	PREDICTED: Homo sapiens similar to zinc finger and BTB domain containing 8 (LOC728116), mRNA.	3.08	Down	0.012677
NM_001137672	Hypothetical protein LOC100130386	3.07	Up	0.0458877
XM_001724328	PREDICTED: Homo sapiens similar to OTTHUMP00000031441 (LOC100128310), mRNA.	3.07	Up	0.041238
XM_001714341	PREDICTED: Homo sapiens upstream binding transcription factor, RNA polymerase I-like 5 (UBTFL5), mRNA.	3.07	Down	0.0117788
XR_016390	Similar to protein-tyrosine phosphatase	3.07	Down	0.0473445
XM_937804	PREDICTED: Homo sapiens ameloblastin (enamel matrix protein) (AMBN), mRNA.	3.06	Down	0.0414872
XM_937918	PREDICTED: Homo sapiens hypothetical protein LOC648840 (LOC648840), mRNA.	3.06	Down	0.035865
XM_928240	Similar to Serine/threonine-protein kinase PRKX (Protein kinase PKX1)	3.05	Up	0.0411614
NR_002588	Small nucleolar RNA, H/ACA box 4	3.05	Up	0.0441048
XM_941633	PREDICTED: Homo sapiens similar to G protein-coupled receptor 89 (LOC652238), mRNA.	3.05	Up	0.0185535
Hs.543561	Transcribed locus	3.05	Up	0.0316548
NM_145000	RAN binding protein 3-like	3.05	Down	0.0444359
XM_943736	PREDICTED: Homo sapiens hypothetical protein LOC649493 (LOC649493), mRNA.	3.05	Up	0.0287862
NM_005729	Peptidylprolyl isomerase F	3.04	Up	0.0244584
NM_001010874	Steroid 5 alpha-reductase 2-like 2	3.04	Down	0.0171628
NM_017712	Pyroglutamyl-peptidase I	3.04	Down	0.0332765
NR_024585	Homo sapiens hypothetical LOC100128292 (LOC100128292), non-coding RNA.	3.04	Up	0.0349754
NM_004452	Estrogen-related receptor beta	3.04	Down	0.0402142
XM_001718694	PREDICTED: Homo sapiens hypothetical protein LOC100134497 (LOC100134497), mRNA.	3.03	Up	0.0488294
NM_006424	Solute carrier family 34 (sodium phosphate), member 2	3.03	Down	0.0441721
XM_001715602	PREDICTED: Homo sapiens similar to Uncharacterized protein C15orf51 (LOC100131808), mRNA.	3.03	Down	0.0335
NM_005368	Myoglobin	3.03	Down	0.000193931
NR_024453	Homo sapiens similar to hCG1644121 (LOC100134368), non-coding RNA.	3.03	Down	0.021076
XM_001133555	Hypothetical LOC729130	3.03	Up	0.0483495
NM_017576	Kinesin family member 27	3.02	Up	0.00200295
NM_138775	AlkB, alkylation repair homolog 8 (E. coli)	3.02	Up	0.028621
XM_928033	PREDICTED: Homo sapiens similar to butyrophilin related 1 (LOC644948), mRNA.	3.02	Up	0.028097
XM_930661	PREDICTED: Homo sapiens similar to Tektin-3, transcript variant 6 (LOC653050), mRNA.	3.02	Down	0.0250484
NM_001729	Betacellulin	3.01	Up	0.00632987
XM_928455	PREDICTED: Homo sapiens similar to Beta-defensin 108B precursor (Defensin, beta 108B) (Defensin, beta 108) (Beta-defensin 8) (DEFB-8) (BD-8) (hBD-8) (LOC645413), mRNA.	3.01	Down	0.0436243
NM_006911	Relaxin 1	3	Up	0.0362089
NM_178839	Leucine rich repeat transmembrane neuronal 1	3	Down	0.0435001
XM_930899	PREDICTED: Homo sapiens similar to inhibitor of growth family, member 5, transcript variant 2 (LOC727773), mRNA.	3	Up	0.00564347
XM_940433	PREDICTED: Homo sapiens similar to Zinc finger protein 192 (LD5-1) (LOC651302), mRNA.	3	Up	0.0445624
NM_004983	Potassium inwardly-rectifying channel, subfamily J, member 9	2.99	Down	0.0280923
NM_003511	Histone cluster 1, H2al	2.99	Up	0.0268391
NM_002988	Chemokine (C-C motif) ligand 18 (pulmonary and activation-regulated)	2.99	Up	0.0407457
NM_001010853	Peptidase M20 domain containing 2	2.99	Up	0.000846499
Hs.442427	Transcribed locus	2.99	Down	0.0478023
NM_152673	Mucin 20, cell surface associated	2.98	Down	2.67593e-06
XM_001131140	PREDICTED: Homo sapiens similar to hCG1809904 (LOC729731), mRNA.	2.98	Up	0.0183025
NM_016639	Tumor necrosis factor receptor superfamily, member 12A	2.98	Up	0.0284379
NM_001006938	Transcription elongation factor A (SII)-like 6	2.98	Down	0.0359963
NM_004428	Ephrin-A1	2.97	Down	8.02987e-07
XM_001723860	Similar to hCG1777700	2.97	Up	0.0422316
Hs.582980	Transcribed locus	2.97	Down	0.0280624
NM_001031745	RIB43A domain with coiled-coils 1	2.97	Down	0.0458661
XM_941763	PREDICTED: Homo sapiens similar to protein immuno-reactive with anti-PTH polyclonal antibodies (LOC732450), mRNA.	2.97	Up	0.023623
NR_002793	Homo sapiens TPTE and PTEN homologous inositol lipid phosphatase pseudogene (LOC220115), non-coding RNA.	2.96	Down	0.00926348
NM_139319	Solute carrier family 17 (sodium-dependent inorganic phosphate cotransporter), member 8	2.96	Up	0.0497617
NM_144712	Solute carrier family 23 (nucleobase transporters), member 3	2.96	Down	0.00440235
XM_932510	PREDICTED: Homo sapiens XAGE-4 protein (XAGE-4), mRNA.	2.96	Down	0.0344489
NM_013268	Lectin, galactoside-binding, soluble, 13	2.95	Down	0.0189104
XM_939901	PREDICTED: Homo sapiens hypothetical protein LOC650810 (LOC650810), mRNA.	2.95	Down	0.0217158
XM_001720014	PREDICTED: Homo sapiens similar to actin-related protein 3-beta (LOC100131882), mRNA.	2.95	Up	0.0182533
XR_017499	PREDICTED: Homo sapiens misc_RNA (LOC647211), miscRNA.	2.95	Up	0.0222251
XM_926790	PREDICTED: Homo sapiens similar to centrosome-associated protein 350 (LOC643467), mRNA.	2.94	Up	0.0128316
NR_002961	Small nucleolar RNA, H/ACA box 22	2.94	Up	0.0209838
XM_001726898	Hypothetical protein LOC100128913	2.94	Up	0.0417081
NM_005635	Synovial sarcoma, X breakpoint 1	2.94	Up	0.0442004
XM_930578	PREDICTED: Homo sapiens similar to SLIT-ROBO Rho GTPase-activating protein 2 (srGAP2) (Formin-binding protein 2), transcript variant 1 (LOC647135), mRNA.	2.93	Up	0.0458172
NM_002153	Hydroxysteroid (17-beta) dehydrogenase 2	2.93	Down	0.000150332
XM_001726215	PREDICTED: Homo sapiens hypothetical protein LOC100129443 (LOC100129443), mRNA.	2.93	Up	0.0204628
NM_144616	Junctional sarcoplasmic reticulum protein 1	2.93	Down	0.00711566
NM_173628	Homo sapiens dynein, axonemal, heavy chain like 1 (DNAHL1), mRNA.	2.92	Up	0.039214
NM_019596	Chromosome 21 open reading frame 62	2.92	Up	0.013815
NM_003216	Thyrotrophic embryonic factor	2.92	Down	1.79676e-05
NM_002963	S100 calcium binding protein A7	2.92	Down	0.012412
NM_207645	Chromosome 11 open reading frame 87	2.91	Down	0.0215896
XM_001719154	PREDICTED: Homo sapiens similar to hCG1779533 (LOC100134524), mRNA.	2.91	Up	0.0434614
NM_181483	Chromosome 18 open reading frame 1	2.91	Down	0.0407501
XR_037603	PREDICTED: Homo sapiens misc_RNA (LOC646581), miscRNA.	2.91	Down	0.0125049
XR_040781	PREDICTED: Homo sapiens misc_RNA (LOC728196), miscRNA.	2.9	Up	0.0188076
XM_496905	PREDICTED: Homo sapiens similar to hypothetical LOC441257, transcript variant 1 (LOC653431), mRNA.	2.9	Down	0.0408166
NM_180991	Solute carrier organic anion transporter family, member 4C1	2.9	Down	0.0320425
NM_001158	Amine oxidase, copper containing 2 (retina-specific)	2.9	Down	0.0224116
XM_001726774	PREDICTED: Homo sapiens hypothetical LOC100133405 (LOC100133405), mRNA.	2.9	Up	0.0440587
NM_006176	Neurogranin (protein kinase C substrate, RC3)	2.9	Up	0.00507308
NM_001011539	Homo sapiens glucuronidase, beta pseudogene (LOC441046), non-coding RNA.	2.9	Up	0.017062
XM_496933	PREDICTED: Homo sapiens similar to CTAGE family, member 5 (LOC441296), mRNA.	2.9	Up	0.0250104
Hs.87194	Hypothetical protein LOC283658	2.89	Up	0.0298035
NM_174897	Bactericidal/permeability-increasing protein-like 3	2.89	Down	0.0190172
NM_005503	Amyloid beta (A4) precursor protein-binding, family A, member 2	2.89	Down	0.0492283
XM_942507	PREDICTED: Homo sapiens hypothetical protein LOC651113 (LOC651113), mRNA.	2.89	Down	0.0487098
NM_000717	Carbonic anhydrase IV	2.89	Down	6.93623e-05
XM_373277	Similar to microtubule-associated proteins 1A/1B light chain 3	2.89	Up	0.0449848
NM_014817	KIAA0644 gene product	2.89	Down	0.0212819
NM_004778	G protein-coupled receptor 44	2.89	Down	0.0034938
XR_038344	PREDICTED: Homo sapiens misc_RNA (LOC100132938), miscRNA.	2.89	Down	0.0271401
XM_001129697	PREDICTED: Homo sapiens hypothetical gene supported by AK026328 (FLJ22675), mRNA.	2.89	Up	0.0440332
NM_022875	Survival of motor neuron 2, centromeric	2.89	Up	0.0261482
NM_022574	GRB10 interacting GYF protein 1	2.88	Up	0.0148489
NM_080743	Serine-arginine repressor protein (35 kDa)	2.88	Down	0.0344269
NR_031634	Homo sapiens microRNA 1302-5 (MIR1302-5), microRNA.	2.88	Down	0.0439475
NM_004771	Matrix metallopeptidase 20	2.88	Down	0.0219595
NR_002449	Small nucleolar RNA, H/ACA box 65	2.88	Up	0.0380062
XM_376454	PREDICTED: Homo sapiens acetoacetyl-CoA synthetase-like (AACSL), mRNA.	2.88	Down	0.0446581
XR_037451	PREDICTED: Homo sapiens misc_RNA (LOC649873), miscRNA.	2.88	Up	0.0349477
XM_933117	PREDICTED: Homo sapiens hypothetical protein LOC643440, transcript variant 1 (LOC643441), mRNA.	2.88	Up	0.0407064
XM_926099	PREDICTED: Homo sapiens hypothetical protein LOC642628 (LOC642628), mRNA.	2.87	Down	0.0186748
XM_943428	PREDICTED: Homo sapiens hypothetical protein LOC648680 (LOC648680), mRNA.	2.87	Up	0.0282899
XM_944195	PREDICTED: Homo sapiens zinc finger protein HIT-40, transcript variant 3 (HIT-40), mRNA.	2.87	Up	0.0349816
XM_926341	NK1 homeobox 1	2.87	Down	0.0458652
XM_931307	PREDICTED: Homo sapiens hypothetical protein LOC643094 (LOC643094), mRNA.	2.87	Up	0.0400188
XR_001498	PREDICTED: Homo sapiens trophoblast-derived noncoding RNA (TncRNA), misc RNA.	2.87	Up	0.0278301
NM_052926	Paraneoplastic antigen like 5	2.87	Down	0.0172695
NM_001001557	Growth differentiation factor 6	2.87	Down	0.0425065
NM_198853	Tripartite motif-containing 74	2.87	Down	0.0152439
NM_005221	Distal-less homeobox 5	2.86	Down	0.0189786
NM_000079	Cholinergic receptor, nicotinic, alpha 1 (muscle)	2.86	Down	0.0146652
NM_004183	Bestrophin 1	2.86	Up	0.0275033
NM_005544	Insulin receptor substrate 1	2.85	Up	0.00652293
NM_174907	Protein phosphatase 4, regulatory subunit 2	2.85	Up	0.0250856
XM_937508	PREDICTED: Homo sapiens similar to Fatty acid-binding protein, epidermal (E-FABP) (Psoriasis-associated fatty acid-binding protein homolog) (PA-FABP) (LOC387934), mRNA.	2.85	Up	4.60652e-06
NM_003195	Transcription elongation factor A (SII), 2	2.85	Down	0.00427684
XM_939885	PREDICTED: Homo sapiens similar to Ig lambda chain V-I region BL2 precursor (LOC650799), mRNA.	2.85	Down	0.045321
Hs.563783	Transcribed locus	2.85	Down	0.037891
XR_038888	PREDICTED: Homo sapiens misc_RNA (LOC100132430), miscRNA.	2.84	Up	0.0220847
Hs.571249	Transcribed locus	2.84	Down	0.0449162
NM_016315	GULP, engulfment adaptor PTB domain containing 1	2.84	Down	0.0418515
XM_938816	PREDICTED: Homo sapiens hypothetical protein LOC649745 (LOC649745), mRNA.	2.84	Up	0.0253902
Hs.139204	Transcribed locus	2.84	Up	0.0386649
NM_000811	Gamma-aminobutyric acid (GABA) A receptor, alpha 6	2.84	Down	0.0239166
XM_001725986	PREDICTED: Homo sapiens hypothetical protein LOC100129643 (LOC100129643), mRNA.	2.84	Down	0.0422845
NM_001511	Chemokine (C-X-C motif) ligand 1 (melanoma growth stimulating activity, alpha)	2.84	Up	0.0395525
ERCC-00098	Bases different from GenBank: 2	2.83	Down	0.0206731
Hs.582446	Transcribed locus	2.83	Down	0.0448462
NR_002444	Ribosomal protein L5	2.83	Up	0.0460887
NR_002776	Homo sapiens MCM3 minichromosome maintenance deficient 3 (S. cerevisiae) associated protein antisense (MCM3APAS) on chromosome 21.	2.83	Up	0.0147323
Hs.546135	Transcribed locus	2.83	Down	0.0274193
NM_001001694	Interleukin 17 receptor E-like	2.83	Down	0.0412179
NM_004466	Glypican 5	2.82	Up	0.0421365
XR_042406	PREDICTED: Homo sapiens misc_RNA (LOC100130556), miscRNA.	2.82	Up	0.0430454
NM_207421	Peptidyl arginine deiminase, type VI	2.82	Down	0.0412268
NM_033101	Lectin, galactoside-binding, soluble, 12	2.82	Down	0.0324752
NM_001142	Amelogenin (amelogenesis imperfecta 1, X-linked)	2.82	Up	0.0431884
NM_001015054	N-methylpurine-DNA glycosylase	2.82	Down	0.041508
XM_928195	Similar to ALR-like protein	2.81	Up	0.0114398
NM_001083538	POTE ankyrin domain family, member E	2.81	Up	0.00888375
NM_000531	Ornithine carbamoyltransferase	2.81	Down	0.0449862
XM_001717322	PREDICTED: Homo sapiens similar to hCG2040254 (LOC100133697), mRNA.	2.81	Up	0.0169426
XR_000781	PREDICTED: Homo sapiens guanylate cyclase 2E (GUCY2E), mRNA.	2.81	Down	0.0255621
NM_172020	POM121 membrane glycoprotein (rat)	2.8	Up	0.0251554
NM_145054	WD repeat domain 16	2.8	Down	0.0287354
NR_001571	Homo sapiens RNA, Ro-associated Y5 (RNY5), small cytoplasmic RNA.	2.8	Down	0.00238023
NM_001001342	Biogenesis of lysosomal organelles complex-1, subunit 2	2.8	Down	0.015529
XM_496960	PREDICTED: Homo sapiens family with sequence similarity 90, member A11 pseudogene (FAM90A11P), mRNA.	2.8	Down	0.0353884
NM_153699	Glutathione S-transferase alpha 5	2.8	Up	0.0316182
NM_001001669	FLJ41603 protein	2.8	Down	0.0411803
Hs.525171	Homo sapiens cDNA FLJ33739 fis, clone BRAWH2018601	2.79	Down	0.0454714
XM_001723688	RAB6A, member RAS oncogene family	2.79	Up	0.0452369
NM_005467	N-acetylated alpha-linked acidic dipeptidase 2	2.79	Down	0.0372625
NM_001005183	Olfactory receptor, family 6, subfamily C, member 76	2.79	Down	0.0405775
NM_198444	PREDICTED: Homo sapiens carcinoembryonic antigen-related cell adhesion molecule 20 (CEACAM20), mRNA.	2.79	Down	0.0164776
XM_001126719	PREDICTED: Homo sapiens hypothetical LOC728157 (LOC728157), mRNA.	2.79	Down	0.0284007
XM_936057	PREDICTED: Homo sapiens similar to chloride channel 3 isoform b (LOC642014), mRNA.	2.79	Up	0.0454334
Hs.570330	EST374756 MAGE resequences, MAGG Homo sapiens cDNA, mRNA sequence	2.79	Up	0.0289204
NM_006169	Nicotinamide N-methyltransferase	2.78	Up	0.0337096
Hs.582161	Homo sapiens SH3 domain and tetratricopeptide repeats 2 (SH3TC2), mRNA.	2.78	Down	0.028245
NM_015005	KIAA0284	2.78	Up	0.0272464
XM_944483	PREDICTED: Homo sapiens hypothetical gene supported by BC030123 (LOC441461), mRNA.	2.78	Down	0.0458631
XM_001723364	PREDICTED: Homo sapiens hypothetical LOC728460 (LOC728460), mRNA.	2.78	Down	0.0335767
NM_031429	Retbindin	2.78	Down	0.0317743
NM_139289	A kinase (PRKA) anchor protein 4	2.77	Down	0.0432626
Hs.132283	Transcribed locus	2.77	Down	0.0152791
NM_024930	ELOVL family member 7, elongation of long chain fatty acids (yeast)	2.77	Up	0.0164901
XM_939064	PREDICTED: Homo sapiens similar to Glycodelin precursor (GD) (Pregnancy-associated endometrial alpha-2 globulin) (PEG) (PAEG) (Placental protein 14) (PP14) (Progesterone-associated endometrial protein) (Progestagen-associated endometrial protein) (LO	2.77	Up	0.0410346
NM_020530	Oncostatin M	2.77	Up	0.014526
NM_182918	V-ets erythroblastosis virus E26 oncogene homolog (avian)	2.77	Up	0.0207854
NM_199189	Matrin 3	2.77	Up	0.0300505
XM_377527	PREDICTED: Homo sapiens similar to 60S ribosomal protein L29 (Cell surface heparin binding protein HIP) (LOC401911), mRNA.	2.76	Up	0.0441729
NM_024886	Chromosome 10 open reading frame 95	2.76	Down	0.0414188
NM_145202	Proline-rich acidic protein 1	2.75	Down	0.000620833
XM_374401	PREDICTED: Homo sapiens similar to C3 and PZP-like, alpha-2-macroglobulin domain containing 8 (LOC340268), mRNA.	2.75	Down	0.0309625
Hs.564914	PREDICTED: Homo sapiens hypothetical LOC728504 (LOC728504), mRNA.	2.75	Down	0.0280012
NM_020973	Glucosidase, beta, acid 3 (cytosolic)	2.75	Down	0.00638438
NM_014191	Sodium channel, voltage gated, type VIII, alpha subunit	2.75	Down	0.0215573
XR_040383	PREDICTED: Homo sapiens misc_RNA (FLJ32575), miscRNA.	2.74	Up	0.0287338
NM_001009994	Ripply2 homolog (zebrafish)	2.74	Down	0.0146779
XM_001718076	PREDICTED: Homo sapiens hypothetical LOC730085 (LOC730085), mRNA.	2.73	Up	0.0435666
NM_001029864	KIAA1755	2.73	Down	0.0232237
NM_003943	Starch binding domain 1	2.73	Down	1.92905e-05
XR_040008	PREDICTED: Homo sapiens misc_RNA (LOC644189), miscRNA.	2.73	Down	0.0172523
NM_001964	Early growth response 1	2.73	Up	0.00175808
Hs.129547	Transcribed locus	2.73	Down	0.0267103
XR_018952	Hypothetical LOC391636	2.72	Down	0.0237922
NM_018972	Ganglioside-induced differentiation-associated protein 1	2.72	Up	0.0361472
XM_940884	PREDICTED: Homo sapiens similar to MEGF10 protein (LOC651680), mRNA.	2.72	Down	0.0298274
XM_928063	PREDICTED: Homo sapiens similar to radical S-adenosyl methionine and flavodoxin domains 1 (LOC650433), mRNA.	2.71	Up	0.00795244
NM_005100	A kinase (PRKA) anchor protein 12	2.71	Up	0.00455921
NM_000757	Colony stimulating factor 1 (macrophage)	2.71	Down	0.0468688
NM_021127	Phorbol-12-myristate-13-acetate-induced protein 1	2.71	Up	0.0147467
Hs.132272	Hypothetical protein LOC115110	2.7	Up	0.0299514
NM_024572	UDP-N-acetyl-alpha-D-galactosamine:polypeptide N-acetylgalactosaminyltransferase 14 (GalNAc-T14)	2.7	Down	0.0263317
XR_018394	PREDICTED: Homo sapiens misc_RNA (LOC440063), miscRNA.	2.7	Up	7.90834e-07
NM_018092	Neuropilin (NRP) and tolloid (TLL)-like 2	2.7	Down	8.83481e-06
XR_018080	Major histocompatibility complex, class II, DR beta 4	2.7	Up	0.00811005
NM_013314	B-cell linker	2.7	Up	0.036774
XM_001726582	Similar to hCG1777996	2.69	Down	0.0251576
NM_001005487	Olfactory receptor, family 13, subfamily G, member 1	2.68	Down	0.0385287
NR_001559	Homo sapiens VENT homeobox (Xenopus laevis) pseudogene 1 (VENTXP1), non-coding RNA.	2.68	Up	0.0378764
NR_004406	Homo sapiens small nucleolar RNA, H/ACA box 73B (SNORA73B), small nucleolar RNA.	2.68	Up	0.00661975
NM_003785	P antigen family, member 1 (prostate associated)	2.68	Down	0.0438528
NM_001005505	Calcium channel, voltage-dependent, alpha 2/delta subunit 2	2.68	Down	0.0220252
NM_181894	Homo sapiens glutamate receptor, ionotrophic, AMPA 3 (GRIA3), transcript variant flop, mRNA.	2.68	Up	0.0429455
XR_041528	PREDICTED: Homo sapiens misc_RNA (LOC388514), miscRNA.	2.67	Down	0.0396331
NM_001012414	Tripartite motif-containing 61	2.67	Up	0.016376
NM_014262	Leprecan-like 2	2.67	Down	0.0199823
NM_001034	Ribonucleotide reductase M2 polypeptide	2.67	Up	0.00124053
XM_379075	PREDICTED: Homo sapiens hypothetical LOC400942, transcript variant 1 (LOC400942), mRNA.	2.67	Down	0.0381956
Hs.554084	Transcribed locus	2.67	Down	0.0375178
NR_003032	Small nucleolar RNA, H/ACA box 32	2.67	Up	0.0057423
NM_025080	Asparaginase like 1	2.67	Up	0.0301444
NM_005252	V-fos FBJ murine osteosarcoma viral oncogene homolog	2.66	Up	0.00780111
XR_017793	PREDICTED: Homo sapiens misc_RNA (STELLAR), miscRNA.	2.66	Up	0.0441129
NR_031701	Homo sapiens microRNA 1255b-1 (MIR1255B1), microRNA.	2.66	Down	0.0261708
XM_937947	PREDICTED: Homo sapiens basonuclin 1 (BNC1), mRNA.	2.65	Up	0.0230426
NM_133377	Homo sapiens RAD1 homolog (S. pombe) (RAD1), transcript variant 3, mRNA.	2.65	Up	0.0120455
XM_935770	PREDICTED: Homo sapiens similar to cell division cycle 42 (LOC641992), mRNA.	2.65	Up	0.000156811
NM_002915	Replication factor C (activator 1) 3, 38kDa	2.65	Up	0.0213328
NR_006881	Homo sapiens small nucleolar RNA, C/D box 3C (SNORD3C), small nucleolar RNA.	2.65	Down	0.00049182
XM_001726829	PREDICTED: Homo sapiens hypothetical protein LOC732283 (FLJ40672), mRNA.	2.64	Down	0.00944885
NM_002195	Insulin-like 4 (placenta)	2.64	Up	0.0411795
NM_198578	Leucine-rich repeat kinase 2	2.63	Up	0.0465342
NM_152564	Vacuolar protein sorting 13 homolog B (yeast)	2.63	Up	0.0371991
NM_139182	Homo sapiens centaurin, delta 1 (CENTD1), transcript variant 2, mRNA.	2.63	Up	0.0377132
NR_001459	Homo sapiens small nucleolar RNA host gene 10 (non-protein coding) (SNHG10), non-coding RNA.	2.63	Up	0.0438315
NM_004676	PTPN13-like, Y-linked	2.62	Down	0.0436572
Hs.580452	Homo sapiens mRNA; cDNA DKFZp686N1215 (from clone DKFZp686N1215)	2.62	Up	0.0139907
NM_207428	Homo sapiens chromosome 11 open reading frame 55 (C11orf55), mRNA.	2.62	Down	0.0319104
NM_175878	XK, Kell blood group complex subunit-related family, member 3	2.62	Down	0.0446298
NM_003638	Integrin, alpha 8	2.61	Down	0.000334449
NM_052918	Sortilin-related VPS10 domain containing receptor 1	2.61	Down	0.00820545
NM_005588	Meprin A, alpha (PABA peptide hydrolase)	2.61	Down	8.77701e-05
XM_929522	PREDICTED: Homo sapiens hypothetical protein LOC644201 (LOC644201), mRNA.	2.61	Down	0.0472424
NM_001004464	Olfactory receptor, family 10, subfamily G, member 8	2.61	Down	0.036037
XM_927910	PREDICTED: Homo sapiens similar to Teratocarcinoma-derived growth factor 2 (Epidermal growth factor-like cripto protein CR3) (Cripto-3 growth factor) (LOC653528), mRNA.	2.61	Down	0.0144805
NM_001353	Aldo-keto reductase family 1, member C1 (dihydrodiol dehydrogenase 1; 20-alpha (3-alpha)-hydroxysteroid dehydrogenase)	2.6	Down	0.0269765
NM_153191	Homo sapiens solute carrier family 22 (organic cation transporter), member 2 (SLC22A2), transcript variant 2, mRNA.	2.6	Down	0.0387438
Hs.154948	BX106991 NCI_CGAP_GC4 Homo sapiens cDNA clone IMAGp998C124026, mRNA sequence	2.6	Up	0.00994851
NM_003399	X-prolyl aminopeptidase (aminopeptidase P) 2, membrane-bound	2.6	Down	0.04801
ERCC-00013	Synthetic construct spike-in microarray control methionine aminopeptidase (map) gene, partial cds	2.6	Down	0.0145669
XM_290809	Homo sapiens TAF4b RNA polymerase II, TATA box binding protein (TBP)-associated factor, 105kDa (TAF4B), mRNA.	2.6	Up	0.0010227
NM_033311	Homo sapiens potassium channel, subfamily K, member 4 (KCNK4), transcript variant 3, mRNA.	2.59	Up	0.0472425
NM_180990	Zinc activated ligand-gated ion channel	2.58	Down	0.0393815
XM_001717295	PREDICTED: Homo sapiens similar to TMEM188 protein (LOC100130176), mRNA.	2.58	Up	0.027287
NM_152321	Endoplasmic reticulum protein 27	2.58	Up	0.0346721
NM_001013669	Homo sapiens hypothetical gene supported by AK093158 (LOC400145), mRNA.	2.58	Down	0.0354282
XM_001133639	PREDICTED: Homo sapiens similar to hCG2041198 (LOC732435), mRNA.	2.58	Up	0.039364
NM_005860	Follistatin-like 3 (secreted glycoprotein)	2.58	Up	0.0429522
XR_038655	PREDICTED: Homo sapiens misc_RNA (LOC642546), miscRNA.	2.58	Up	0.00737041
NM_133369	Unc-5 homolog A (C. elegans)	2.57	Up	0.0295399
Hs.548415	wv06f12.x1 NCI_CGAP_Kid3 Homo sapiens cDNA clone IMAGE:2528783 3 similar to gb:X17115 IG MU CHAIN C REGION (HUMAN);, mRNA sequence	2.57	Down	0.00515955
Hs.370110	BX113978 Soares_pregnant_uterus_NbHPU Homo sapiens cDNA clone IMAGp998N131206, mRNA sequence	2.57	Up	0.00573913
NM_017691	Leucine rich repeat containing 49	2.57	Up	0.0237207
XM_372428	Homo sapiens folate receptor 4 (delta) homolog (mouse) (FOLR4), mRNA.	2.57	Down	0.00842487
NM_007193	Annexin A10	2.57	Up	0.0421825
NM_173605	Potassium channel regulator	2.56	Up	0.042801
NM_030817	DEAD (Asp-Glu-Ala-Asp) box polypeptide 47	2.56	Up	0.0466875
NR_001454	RNA, small nucleolar	2.56	Up	0.0367069
Hs.125470	Transcribed locus	2.56	Up	0.0444673
NM_138698	Homo sapiens prematurely terminated mRNA decay factor-like (LOC91431), mRNA.	2.56	Up	0.00483551
XM_939253	PREDICTED: Homo sapiens similar to Ovarian cancer-related protein 10-2 (OVC10-2) (LOC654096), mRNA.	2.56	Up	0.0395183
NM_015025	Myelin transcription factor 1-like	2.55	Down	0.00953127
XR_037069	PREDICTED: Homo sapiens misc_RNA (LOC441730), miscRNA.	2.55	Up	0.0414286
NM_006096	N-myc downstream regulated 1	2.55	Down	0.000184474
NM_012409	Prion protein 2 (dublet)	2.55	Down	0.042439
NM_138459	Nuclear undecaprenyl pyrophosphate synthase 1 homolog (S. cerevisiae)	2.55	Up	0.032977
XM_496783	PREDICTED: Homo sapiens hypothetical LOC441114 (LOC441114), mRNA.	2.55	Down	0.0445333
NM_018638	Ethanolamine kinase 1	2.55	Down	0.016285
NM_032123	Kin of IRRE like 2 (Drosophila)	2.54	Down	0.0156424
NM_005107	Endo/exonuclease (5-3), endonuclease G-like	2.54	Up	0.0249486
NR_029630	Homo sapiens microRNA 217 (MIR217), microRNA.	2.54	Up	0.0379337
XM_926058	PREDICTED: Homo sapiens hypothetical protein LOC642571 (LOC642571), mRNA.	2.53	Down	0.0386991
XR_037518	PREDICTED: Homo sapiens misc_RNA (LOC729141), miscRNA.	2.53	Down	0.0249588
NM_003223	Transcription factor AP-4 (activating enhancer binding protein 4)	2.53	Up	0.0239644
NM_024919	FERM domain containing 1	2.53	Down	0.0483085
NM_005244	Eyes absent homolog 2 (Drosophila)	2.53	Down	0.000379697
XM_001724554	PREDICTED: Homo sapiens similar to hCG1812074 (LOC100134331), mRNA.	2.53	Down	0.0308434
NR_003046	Homo sapiens small nucleolar RNA, C/D box 59B (SNORD59B), small nucleolar RNA.	2.52	Up	0.0185649
XM_926231	PREDICTED: Homo sapiens prostate-specific P704P (P704P), mRNA.	2.52	Up	4.48199e-05
NM_031459	Sestrin 2	2.52	Down	0.020788
XM_931780	PREDICTED: Homo sapiens hypothetical protein LOC643757 (LOC643757), mRNA.	2.51	Down	0.0458085
XM_376558	PREDICTED: Homo sapiens similar to hypothetical gene supported by AK127120 (LOC653463), mRNA.	2.51	Down	0.0159573
XM_938297	PREDICTED: Homo sapiens similar to peptidylprolyl isomerase A isoform 1 (LOC402644), mRNA.	2.51	Up	1.04953e-07
NM_000558	Hemoglobin, alpha 1	2.51	Down	0.00426461
NM_013289	Killer cell immunoglobulin-like receptor, three domains, long cytoplasmic tail, 1	2.51	Down	0.0472304
XM_932071	PREDICTED: Homo sapiens hypothetical protein LOC120376 (LOC120376), mRNA.	2.5	Down	0.0261639
XM_376965	PREDICTED: Homo sapiens similar to CG5435-PA (LOC642399), mRNA.	2.5	Down	0.042426
XM_929570	PREDICTED: Homo sapiens hypothetical protein LOC646627 (LOC646627), mRNA.	2.49	Down	0.000549831
NM_016346	Nuclear receptor subfamily 2, group E, member 3	2.49	Up	0.0409463
NM_001025366	Vascular endothelial growth factor A	2.49	Down	0.00112009
NM_153689	Chromosome 2 open reading frame 69	2.49	Up	0.0331652
Hs.559714	Hypothetical protein LOC100132093	2.49	Down	0.0293986
NM_025163	Phosphatidylinositol glycan anchor biosynthesis, class Z	2.49	Down	0.00453354
NM_017750	Retinol saturase (all-trans-retinol 13,14-reductase)	2.49	Down	0.00017846
NM_003279	Troponin C type 2 (fast)	2.49	Down	0.0479782
NR_015379	Homo sapiens urothelial cancer associated 1 (non-protein coding) (UCA1), non-coding RNA.	2.48	Up	0.0399472
XM_933141	Similar to mCG141871	2.48	Up	0.0485674
Hs.21856	Transcribed locus	2.48	Down	0.0355976
NM_000036	Adenosine monophosphate deaminase 1 (isoform M)	2.47	Down	0.00140143
NM_207313	Transmembrane protein 132E	2.47	Down	0.0478219
NR_003057	Homo sapiens small nucleolar RNA, C/D box 69 (SNORD69), small nucleolar RNA.	2.47	Up	0.0247656
NM_016073	Hepatoma-derived growth factor, related protein 3	2.47	Up	0.00701794
NM_004431	EPH receptor A2	2.46	Up	0.000372727
NM_130846	Protein tyrosine phosphatase, receptor type, R	2.46	Down	0.0231378
NM_144654	Chromosome 9 open reading frame 116	2.46	Up	0.0358338
XR_038088	PREDICTED: Homo sapiens misc_RNA (LOC100133220), miscRNA.	2.46	Up	0.0224654
NM_007210	UDP-N-acetyl-alpha-D-galactosamine:polypeptide N-acetylgalactosaminyltransferase 6 (GalNAc-T6)	2.45	Up	0.030823
NM_015029	Processing of precursor 1, ribonuclease P/MRP subunit (S. cerevisiae)	2.45	Up	0.0353691
NM_198857	Homo sapiens solute carrier family 6 (neurotransmitter transporter, creatine), member 10 (pseudogene) (SLC6A10P) on chromosome 16.	2.44	Down	0.000109022
NM_017878	HRAS-like suppressor 2	2.44	Up	0.0435266
XM_930629	Homo sapiens CDC14 cell division cycle 14 homolog C (S. cerevisiae) (CDC14C), non-coding RNA.	2.44	Down	0.0222974
NM_024025	Dual specificity phosphatase 26 (putative)	2.44	Down	0.028304
NM_001034842	Patched domain containing 3	2.44	Down	0.0459157
XM_001713666	PREDICTED: Homo sapiens PRAME family member 3 (PRAMEF3), mRNA.	2.43	Down	0.0484003
NM_032047	UDP-GlcNAc:betaGal beta-1,3-N-acetylglucosaminyltransferase 5	2.43	Up	2.04015e-05
XM_001126807	Hypothetical gene supported by AK094963	2.43	Down	0.0342966
NM_024323	Chromosome 19 open reading frame 57	2.42	Up	0.0498748
NM_014579	Solute carrier family 39 (zinc transporter), member 2	2.42	Down	0.002536
NM_207014	WD repeat domain 78	2.42	Down	0.0307359
XM_944968	PREDICTED: Homo sapiens hypothetical protein FLJ20209 (FLJ20209), mRNA.	2.41	Up	0.03077
NM_016249	Melanoma antigen family C, 2	2.41	Down	0.0317739
NM_173561	Unc-5 homolog C (C. elegans)-like	2.41	Up	0.0474169
XM_938729	PREDICTED: Homo sapiens hypothetical protein LOC649659 (LOC649659), mRNA.	2.4	Down	0.049207
NR_015454	Homo sapiens hypothetical LOC92659 (LOC92659), non-coding RNA.	2.4	Up	0.040267
NM_002397	Myocyte enhancer factor 2C	2.4	Down	0.000670449
NM_032134	Glutamine rich 2	2.4	Down	0.0302222
NM_173565	Radial spoke head 10 homolog B (Chlamydomonas)	2.4	Down	0.0351386
XM_938846	Homo sapiens transmembrane protein 151A (TMEM151A), mRNA.	2.4	Down	0.0455446
NR_003708	Small nucleolar RNA, H/ACA box 70C (retrotransposed)	2.4	Up	0.0294895
NM_001352	D site of albumin promoter (albumin D-box) binding protein	2.39	Down	0.00025314
NM_001024655	PREDICTED: Homo sapiens hypothetical protein LOC554226 (LOC554226), misc RNA.	2.39	Down	0.0159896
NM_033063	Microtubule-associated protein 6	2.39	Up	0.0155911
XM_932072	PREDICTED: Homo sapiens hypothetical LOC728844 (LOC728844), mRNA.	2.39	Up	0.0471262
XM_926130	PREDICTED: Homo sapiens similar to myeloid/lymphoid or mixed-lineage leukemia 3 isoform 2 (LOC642678), mRNA.	2.39	Up	0.000479845
NM_000681	Adrenergic, alpha-2A-, receptor	2.38	Down	0.000495226
NM_012472	Leucine rich repeat containing 6	2.38	Down	0.0464145
Hs.556368	UI-H-FE1-beg-n-01-0-UI.s1 NCI_CGAP_FE1 Homo sapiens cDNA clone UI-H-FE1-beg-n-01-0-UI 3, mRNA sequence	2.38	Down	0.0495055
NM_001141936	Chromosome 4 open reading frame 48	2.38	Down	9.44706e-06
NM_002280	Keratin 35	2.38	Down	0.0427618
XM_001718329	Hypothetical protein LOC100128737	2.38	Down	0.0185914
NM_006611	Killer cell lectin-like receptor subfamily A, member 1	2.37	Up	0.0395847
NM_032910	Homo sapiens chromosome 21 open reading frame 119 (C21orf119), mRNA.	2.37	Down	0.0277541
NM_031457	Membrane-spanning 4-domains, subfamily A, member 8B	2.37	Down	0.00508812
NM_005462	Melanoma antigen family C, 1	2.36	Down	0.0462378
NM_001100875	Membrane-associated ring finger (C3HC4) 10	2.36	Down	0.0427858
XM_938906	PREDICTED: Homo sapiens similar to protein immuno-reactive with anti-PTH polyclonal antibodies (LOC649841), mRNA.	2.36	Up	0.00196022
XM_935975	PREDICTED: Homo sapiens hypothetical protein LOC641939 (LOC641939), mRNA.	2.36	Down	0.0394862
NM_003393	Wingless-type MMTV integration site family, member 8B	2.36	Down	0.0243982
XR_017531	PREDICTED: Homo sapiens misc_RNA (LOC644124), miscRNA.	2.36	Up	0.0241218
Hs.22566	Transcribed locus, moderately similar to XP_001083437.1 PREDICTED: hypothetical protein [Macaca mulatta]	2.36	Up	0.0397063
NM_001034077	Histone cluster 2, H4b	2.35	Down	0.044856
XM_933736	PREDICTED: Homo sapiens similar to Zinc finger protein 62 homolog (Zfp-62) (ZT3) (LOC643836), mRNA.	2.35	Up	0.00468636
NM_199162	ADP-ribosylhydrolase like 1	2.35	Down	0.000507358
NM_019842	Potassium voltage-gated channel, KQT-like subfamily, member 5	2.35	Up	0.0458062
NM_198566	Chromosome 5 open reading frame 34	2.35	Up	0.0251458
XM_926141	PREDICTED: Homo sapiens similar to transcriptional regulator ATRX isoform 1, transcript variant 1 (LOC642995), mRNA.	2.35	Up	0.0421414
NM_020390	Eukaryotic translation initiation factor 5A2	2.35	Up	0.000521351
NM_080926	Homo sapiens hypothetical protein similar to KIAA0187 gene product (LOC96610), mRNA.	2.35	Up	0.0415786
XM_001720462	PREDICTED: Homo sapiens keratin 18 pseudogene 44 (KRT18P44), mRNA.	2.34	Down	0.0106694
XM_941189	PREDICTED: Homo sapiens similar to Ras-related C3 botulinum toxin substrate 1 (p21-Rac1) (LOC651919), mRNA.	2.34	Up	0.035057
NM_002334	Low density lipoprotein receptor-related protein 4	2.34	Down	0.0145471
NM_182828	Growth differentiation factor 7	2.34	Down	0.0336188
NM_032756	4-hydroxyphenylpyruvate dioxygenase-like	2.34	Up	0.0125624
XM_939652	PREDICTED: Homo sapiens similar to alpha 1 type VIII collagen precursor (LOC650568), mRNA.	2.33	Up	0.0235688
NM_198327	Homo sapiens capping protein (actin filament) muscle Z-line, alpha 1 (CAPZA1), mRNA.	2.33	Up	1.7223e-07
XM_937968	PREDICTED: Homo sapiens hypothetical gene supported by BC038466; BC062790 (LOC401115), mRNA.	2.33	Down	0.00014904
NM_138573	Neuregulin 4	2.33	Down	0.00558324
NM_002054	Glucagon	2.32	Up	0.0342764
NM_017629	Eukaryotic translation initiation factor 2C, 4	2.32	Down	0.0335192
NM_004153	Origin recognition complex, subunit 1-like (yeast)	2.31	Up	0.025221
NM_024420	Phospholipase A2, group IVA (cytosolic, calcium-dependent)	2.31	Up	0.0333956
NM_153042	Amine oxidase (flavin containing) domain 1	2.31	Up	0.0476128
XR_000203	PREDICTED: Homo sapiens tumor rejection antigen (gp96) 1 pseudogene 2 (TRA1P2), misc RNA.	2.31	Up	1.1304e-06
XM_001714474	PREDICTED: Homo sapiens hypothetical LOC100133173 (LOC100133173), mRNA.	2.31	Down	0.035514
NR_029493	Homo sapiens microRNA 21 (MIR21), microRNA.	2.31	Up	0.000100863
XR_039781	PREDICTED: Homo sapiens misc_RNA (LOC100130289), miscRNA.	2.31	Up	0.000272836
NM_002164	Indoleamine 2,3-dioxygenase 1	2.31	Up	0.0158674
XR_039833	PREDICTED: Homo sapiens AGVR6190 (LOC643797), miscRNA.	2.31	Down	0.0237617
NM_153632	Homeobox A3	2.3	Down	0.000463971
XM_001719276	PREDICTED: Homo sapiens hypothetical protein LOC100131742 (LOC100131742), mRNA.	2.3	Up	0.0250793
NM_002393	Mdm4 p53 binding protein homolog (mouse)	2.3	Up	0.0468181
NM_014960	Arylsulfatase G	2.3	Down	0.0275897
XR_001271	PREDICTED: Homo sapiens similar to hypothetical protein FLJ10307 (LOC441191), misc RNA.	2.3	Up	0.00202037
NM_016448	Denticleless homolog (Drosophila)	2.3	Up	0.000226554
Hs.390374	Transcribed locus	2.3	Up	0.0452845
NM_144508	Cancer susceptibility candidate 5	2.3	Up	0.0167691
NM_006829	Chromosome 10 open reading frame 116	2.29	Down	8.53877e-05
XM_929628	PREDICTED: Homo sapiens similar to High mobility group protein 1-like 10 (HMG-1L10), transcript variant 1 (LOC644380), mRNA.	2.29	Up	0.00282596
NM_183240	Transmembrane protein 37	2.29	Down	0.00335171
NM_001030287	Activating transcription factor 3	2.29	Up	0.0253427
NM_181781	Homo sapiens zinc finger protein 326 (ZNF326), transcript variant 2, mRNA.	2.28	Up	0.00122743
NM_005329	Hyaluronan synthase 3	2.28	Down	0.02912
NM_003263	Toll-like receptor 1	2.28	Up	0.0412664
XM_001129414	PREDICTED: Homo sapiens similar to protein kinase, DNA-activated, catalytic polypeptide (LOC731751), mRNA.	2.28	Up	5.3863e-05
NM_000517	Hemoglobin, alpha 2	2.28	Down	0.00726268
NM_020675	SPC25, NDC80 kinetochore complex component, homolog (S. cerevisiae)	2.28	Up	0.0369157
XM_939126	PREDICTED: Homo sapiens similar to beta-1,4-mannosyltransferase (LOC650037), mRNA.	2.27	Up	0.00282724
Hs.570308	BX099724 Soares_fetal_liver_spleen_1NFLS_S1 Homo sapiens cDNA clone IMAGp998F201004, mRNA sequence	2.27	Up	0.000604054
XR_018230	PREDICTED: Homo sapiens misc_RNA (LOC645726), miscRNA.	2.27	Up	0.0331036
NM_006217	Serpin peptidase inhibitor, clade I (pancpin), member 2	2.27	Up	0.0380319
NM_014694	ADAMTS-like 2	2.27	Up	0.0340163
NR_002327	Small nucleolar RNA, H/ACA box 10	2.26	Up	0.0212566
NR_003940	Homo sapiens small nucleolar RNA, C/D box 80 (SNORD80), small nucleolar RNA.	2.26	Up	0.000834075
NR_000007	Homo sapiens small nucleolar RNA, C/D box 73A (SNORD73A), small nucleolar RNA.	2.26	Up	0.0359268
NM_182484	B melanoma antigen	2.26	Up	0.0080573
NR_001452	Homo sapiens small nucleolar RNA, C/D box 14B (SNORD14B), small nucleolar RNA.	2.26	Up	0.0100915
NM_001039111	Tripartite motif-containing 71	2.26	Up	0.0373113
NM_014825	URB1 ribosome biogenesis 1 homolog (S. cerevisiae)	2.26	Up	0.0461492
XM_945579	PREDICTED: Homo sapiens similar to eukaryotic translation initiation factor 4E, transcript variant 2 (LOC649555), mRNA.	2.26	Up	6.14827e-08
NM_145689	Amyloid beta (A4) precursor protein-binding, family B, member 1 (Fe65)	2.25	Down	0.0494637
NR_003704	Small nucleolar RNA, H/ACA box 84	2.25	Up	0.037527
XM_001719081	PREDICTED: Homo sapiens similar to mCG50656 (LOC100133803), mRNA.	2.25	Up	7.56314e-07
NM_003504	CDC45 cell division cycle 45-like (S. cerevisiae)	2.25	Up	0.00551416
NM_001033083	Phenazine biosynthesis-like protein domain containing	2.25	Down	0.000815881
NM_005723	Tetraspanin 5	2.25	Up	0.00277465
NR_002435	Homo sapiens small nucleolar RNA, C/D box 100 (SNORD100), small nucleolar RNA.	2.25	Up	0.00994046
NM_014703	Vpr (HIV-1) binding protein	2.25	Up	0.0468873
Hs.535903	Jerky homolog (mouse)	2.25	Down	0.0362004
NM_018518	Minichromosome maintenance complex component 10	2.24	Up	0.000800695
XM_938042	PREDICTED: Homo sapiens similar to proline rich 6 (LOC347549), mRNA.	2.24	Up	0.034434
Hs.137206	Homo sapiens mRNA; cDNA DKFZp564H1663 (from clone DKFZp564H1663)	2.24	Up	0.0460064
XM_942001	PREDICTED: Homo sapiens similar to Werner syndrome protein (LOC652522), mRNA.	2.24	Up	0.024479
XR_039769	PREDICTED: Homo sapiens misc_RNA (LOC100128775), miscRNA.	2.24	Up	0.000851355
NM_030979	Poly(A) binding protein, cytoplasmic 3	2.24	Up	5.34464e-05
NM_032491	Regulatory factor X, 4 (influences HLA class II expression)	2.24	Down	0.0408996
NM_018670	Mesoderm posterior 1 homolog (mouse)	2.24	Down	0.00433462
XR_037304	PREDICTED: Homo sapiens misc_RNA (LOC100129960), miscRNA.	2.24	Up	0.00166612
NM_018340	Calcineurin-like phosphoesterase domain containing 1	2.24	Down	0.0330046
NM_198148	Carboxypeptidase X (M14 family), member 2	2.24	Down	0.0309306
NM_012342	BMP and activin membrane-bound inhibitor homolog (Xenopus laevis)	2.24	Down	0.000207739
NM_005509	Dmx-like 1	2.23	Up	0.0404721
NM_001925	Defensin, alpha 4, corticostatin	2.23	Up	0.0353286
NM_144590	Ankyrin repeat domain 22	2.23	Up	0.00147674
Hs.579631	Small ILF3/NF90-associated RNA A2	2.23	Up	0.00958126
NM_024682	TBC1 domain family, member 17	2.22	Down	0.0342148
NM_004768	Splicing factor, arginine/serine-rich 11	2.22	Up	0.0018661
NM_173804	Transmembrane protein 86B	2.22	Down	0.043924
NM_001136561	Heterogeneous nuclear ribonucleoprotein C-like	2.22	Up	0.0380662
XM_939803	PREDICTED: Homo sapiens similar to double homeobox 4c (LOC650717), mRNA.	2.22	Down	0.00343605
XR_037953	PREDICTED: Homo sapiens misc_RNA (KRT18P17), miscRNA.	2.21	Up	3.20854e-05
XR_015391	Ribosomal protein L7 pseudogene 20	2.21	Up	2.6701e-06
NR_002448	Homo sapiens small nucleolar RNA, C/D box 36A (SNORD36A), small nucleolar RNA.	2.21	Up	0.000116075
NM_031432	Uridine-cytidine kinase 1	2.21	Down	0.00323162
NM_005629	Solute carrier family 6 (neurotransmitter transporter, creatine), member 8	2.21	Down	0.00102865
Hs.225661	Hypothetical gene supported by AK093963	2.2	Down	0.0404579
NM_000165	Gap junction protein, alpha 1, 43kDa	2.2	Up	0.000166767
NM_030613	Zinc finger protein 268	2.2	Down	0.0235669
NM_001039954	Homo sapiens metallothionein 1 pseudogene 2 (MT1P2), mRNA.	2.2	Down	0.0204635
NM_000336	Sodium channel, nonvoltage-gated 1, beta	2.2	Up	0.00167555
NM_004236	COP9 constitutive photomorphogenic homolog subunit 2 (Arabidopsis)	2.2	Up	0.000130811
NM_018362	Lin-7 homolog C (C. elegans)	2.2	Up	0.000566493
NR_024458	Homo sapiens hypothetical LOC100190939 (LOC100190939), non-coding RNA.	2.2	Down	0.00246367
NM_145246	Chromosome 10 open reading frame 4	2.19	Up	0.0452567
NM_001013398	Insulin-like growth factor binding protein 3	2.19	Down	3.02068e-05
NM_006256	Protein kinase N2	2.19	Up	1.4385e-05
NM_004662	Dynein, axonemal, heavy chain 9	2.19	Down	0.0225784
NM_178526	Solute carrier family 25, member 42	2.19	Down	0.00336518
NR_001562	Homo sapiens annexin A2 pseudogene 1 (ANXA2P1) on chromosome 4.	2.19	Up	1.98152e-06
NM_014822	SEC24 family, member D (S. cerevisiae)	2.19	Up	1.92611e-05
NM_031925	Transmembrane protein 120A	2.19	Down	5.07788e-06
NM_181726	Ankyrin repeat domain 37	2.18	Down	0.000171499
NM_005218	Defensin, beta 1	2.18	Down	0.0246244
NM_005521	T-cell leukemia homeobox 1	2.18	Down	0.0296359
XR_039356	PREDICTED: Homo sapiens misc_RNA (LOC100127999), miscRNA.	2.17	Up	0.00884163
NM_002922	Regulator of G-protein signaling 1	2.17	Up	0.0024833
NM_002417	Antigen identified by monoclonal antibody Ki-67	2.17	Up	0.000380767
NM_182488	Ubiquitin specific peptidase 12	2.17	Up	0.00247647
NM_014879	Purinergic receptor P2Y, G-protein coupled, 14	2.16	Up	0.0207577
NR_000021	Homo sapiens small nucleolar RNA, C/D box 32A (SNORD32A), small nucleolar RNA.	2.16	Up	0.00267211
NM_080386	Tubulin, alpha 3d	2.16	Up	2.7553e-05
NM_000518	Hemoglobin, beta	2.16	Down	0.00884467
NR_024418	Homo sapiens hypothetical LOC389332 (LOC389332), non-coding RNA.	2.16	Down	0.000519458
NM_002426	Matrix metallopeptidase 12 (macrophage elastase)	2.16	Up	0.0369416
NM_019062	Ring finger protein 186	2.16	Down	0.00057704
XM_931515	PREDICTED: Homo sapiens trinucleotide repeat containing 9, transcript variant 2 (TNRC9), mRNA.	2.16	Up	0.00263211
XM_941748	PREDICTED: Homo sapiens similar to anaphase promoting complex subunit 1 (LOC652324), mRNA.	2.16	Up	0.00383998
NM_013266	Catenin (cadherin-associated protein), alpha 3	2.15	Up	0.041195
NM_018685	Anillin, actin binding protein	2.15	Up	0.000299819
XM_939969	PREDICTED: Homo sapiens similar to HSPC323 (LOC284422), mRNA.	2.15	Down	0.0376968
NM_003129	Squalene epoxidase	2.15	Up	0.001538
XM_926857	PREDICTED: Homo sapiens similar to Ornithine aminotransferase, mitochondrial precursor (Ornithine--oxo-acid aminotransferase) (LOC648399), mRNA.	2.15	Up	0.000217226
XM_941434	PREDICTED: Homo sapiens similar to Ig heavy chain V-I region HG3 precursor (LOC652102), mRNA.	2.14	Down	0.0155903
NM_004518	Potassium voltage-gated channel, KQT-like subfamily, member 2	2.14	Up	0.0402074
NR_023343	RNA, U4atac small nuclear (U12-dependent splicing)	2.13	Up	0.0169771
NM_001004746	Olfactory receptor, family 5, subfamily T, member 2	2.13	Down	0.0289168
NM_173538	Cyclic nucleotide binding domain containing 1	2.13	Up	0.0295584
NM_152309	Phosphoinositide-3-kinase adaptor protein 1	2.13	Up	0.0220654
NR_002590	Eukaryotic translation elongation factor 1 beta 2	2.13	Up	0.0069048
NR_000010	Homo sapiens small nucleolar RNA, C/D box 4A (SNORD4A), small nucleolar RNA.	2.12	Up	2.18774e-06
XR_040322	PREDICTED: Homo sapiens misc_RNA (LOC645231), miscRNA.	2.12	Up	0.000703601
NM_198468	Chromosome 6 open reading frame 167	2.12	Up	0.0265594
NM_003970	Myomesin (M-protein) 2, 165kDa	2.11	Down	0.00622978
NM_000524	5-hydroxytryptamine (serotonin) receptor 1A	2.11	Down	0.0442604
XM_001719791	PREDICTED: Homo sapiens hypothetical LOC728597 (LOC728597), mRNA.	2.11	Down	0.0125182
NM_001211	Budding uninhibited by benzimidazoles 1 homolog beta (yeast)	2.11	Up	2.94548e-05
Hs.576922	Homo sapiens diaphanous homolog 3 (Drosophila) (DIAPH3), transcript variant 1, mRNA.	2.11	Up	0.000246586
NM_030756	Transcription factor 7-like 2 (T-cell specific, HMG-box)	2.11	Up	8.83348e-05
XR_041972	PREDICTED: Homo sapiens misc_RNA (C10orf75), miscRNA.	2.1	Down	0.000482049
XM_001126471	PREDICTED: Homo sapiens hypothetical LOC730278 (LOC730278), mRNA.	2.1	Up	0.000454971
NM_005587	Myocyte enhancer factor 2A	2.1	Up	0.0320393
NM_015944	ATPase, H+ transporting, lysosomal 16kDa, V0 subunit c	2.1	Down	6.6588e-06
XR_017134	PREDICTED: Homo sapiens misc_RNA (LOC392285), miscRNA.	2.1	Up	7.8727e-07
NM_004381	Tenascin XB	2.1	Down	0.0481133
NM_173351	Olfactory receptor, family 6, subfamily B, member 3	2.1	Down	0.0319643
NM_003265	Toll-like receptor 3	2.1	Down	0.0496254
NM_013396	Ubiquitin specific peptidase 25	2.09	Up	0.0193347
NM_001901	Connective tissue growth factor	2.09	Up	5.80079e-05
NM_001012507	Chromosome 6 open reading frame 173	2.09	Up	5.17158e-06
XM_930477	PREDICTED: Homo sapiens similar to coiled-coil domain containing 55 (LOC645466), mRNA.	2.09	Up	6.65327e-06
NR_002744	Homo sapiens small nucleolar RNA, C/D box 49A (SNORD49A), small nucleolar RNA.	2.09	Up	0.00508783
NM_000308	Cathepsin A	2.09	Down	1.85983e-05
NM_022094	Cell death-inducing DFFA-like effector c	2.09	Up	0.0317748
XM_932558	PREDICTED: Homo sapiens hypothetical LOC644982 (LOC644982), mRNA.	2.08	Up	0.0255442
NM_144676	Transmembrane emp24 protein transport domain containing 6	2.08	Down	0.0172592
ERCC-00054	Methanocaldococcus jannaschii spike-in control MJ-250-14 genomic sequence	2.08	Down	0.0381426
NM_001077419	Hypothetical protein FLJ22167	2.08	Up	0.0235445
NM_002772	Protease, serine, 7 (enterokinase)	2.08	Down	0.0174998
NM_152286	Patatin-like phospholipase domain containing 7	2.08	Down	0.00047886
NM_000784	Cytochrome P450, family 27, subfamily A, polypeptide 1	2.08	Down	0.00123166
NM_015230	ArfGAP with RhoGAP domain, ankyrin repeat and PH domain 2	2.08	Up	0.00431102
NM_020388	Dystonin	2.07	Up	0.0474111
NM_054031	MAS-related GPR, member X3	2.07	Down	0.0387923
XR_038434	PREDICTED: Homo sapiens misc_RNA (LOC100128883), miscRNA.	2.07	Up	0.0490237
NM_005468	N-acetylated alpha-linked acidic dipeptidase-like 1	2.07	Down	0.00336555
NM_004170	Solute carrier family 1 (neuronal/epithelial high affinity glutamate transporter, system Xag), member 1	2.07	Down	0.00142345
XM_292963	PREDICTED: Homo sapiens similar to peptidylprolyl isomerase A isoform 1 (LOC643997), mRNA.	2.07	Up	2.48361e-08
NM_000490	Arginine vasopressin	2.07	Down	0.0480108
NM_152261	Chromosome 12 open reading frame 23	2.07	Up	0.000146226
NM_021982	SEC24 family, member A (S. cerevisiae)	2.07	Up	1.72324e-05
NM_005261	GTP binding protein overexpressed in skeletal muscle	2.07	Up	0.000397251
NM_145262	Glycerate kinase	2.06	Down	0.000216147
NM_020130	Chromosome 8 open reading frame 4	2.06	Up	0.00358095
NM_002509	NK2 homeobox 2	2.06	Up	0.00457527
NM_005620	S100 calcium binding protein A11	2.06	Up	0.000657358
NM_031300	MAX dimerization protein 3	2.06	Down	0.0408839
XR_015513	PREDICTED: Homo sapiens misc_RNA (LOC729342), miscRNA.	2.06	Up	0.00367499
NM_000942	Peptidylprolyl isomerase B (cyclophilin B)	2.06	Up	0.000333653
XR_018294	PREDICTED: Homo sapiens similar to hCG1810802 (LOC643308), mRNA.	2.06	Up	0.00220468
Hs.311193	Hypothetical protein LOC199800	2.05	Up	0.0388149
XM_001714921	PREDICTED: Homo sapiens hypothetical protein LOC100133923 (LOC100133923), mRNA.	2.05	Up	4.34902e-05
NR_001283	Homo sapiens topoisomerase (DNA) I pseudogene 2 (TOP1P2), non-coding RNA.	2.05	Up	6.99954e-06
NM_001012413	Shugoshin-like 1 (S. pombe)	2.04	Up	0.00380512
NM_001042762	Fidgetin-like 1	2.04	Up	0.0104848
XR_039615	PREDICTED: Homo sapiens misc_RNA (LOC100133129), miscRNA.	2.04	Down	0.0480664
NM_000691	Aldehyde dehydrogenase 3 family, memberA1	2.04	Down	0.0102662
NM_198540	UDP-GlcNAc:betaGal beta-1,3-N-acetylglucosaminyltransferase 8	2.04	Down	0.000114524
NM_018509	Leucine rich repeat containing 59	2.04	Up	0.00120233
NR_024382	Homo sapiens thymine-DNA glycosylase pseudogene (LOC645233), non-coding RNA.	2.04	Up	0.000599481
NM_005415	Solute carrier family 20 (phosphate transporter), member 1	2.04	Down	0.00467801
NM_017717	Homo sapiens mucin-like protocadherin (MUPCDH), transcript variant 1, mRNA.	2.04	Down	0.000158193
XR_039373	PREDICTED: Homo sapiens misc_RNA (LOC729686), miscRNA.	2.04	Up	1.95213e-05
NM_018116	Misato homolog 1 (Drosophila)	2.04	Up	1.75886e-05
NM_182779	Homo sapiens dishevelled, dsh homolog 1 (Drosophila) (DVL1), transcript variant 3, mRNA.	2.03	Up	0.00376272
NM_194436	Lactate dehydrogenase D	2.03	Down	0.0105026
NM_005495	Solute carrier family 17 (sodium phosphate), member 4	2.03	Down	0.00166057
NM_002199	Interferon regulatory factor 2	2.03	Up	0.0130625
NM_024767	Deleted in liver cancer 1	2.03	Down	9.18942e-05
NR_002817	Homo sapiens aquaporin 7 pseudogene 1 (AQP7P1), non-coding RNA.	2.03	Down	0.0114824
XM_497711	PREDICTED: Homo sapiens similar to H3 histone, family 2 isoform 2 (LOC653604), mRNA.	2.03	Up	0.0382329
NM_006680	Malic enzyme 3, NADP(+)-dependent, mitochondrial	2.03	Down	0.000172168
NM_198585	Ectonucleoside triphosphate diphosphohydrolase 8	2.03	Down	0.00146582
NM_005406	Rho-associated, coiled-coil containing protein kinase 1	2.02	Up	3.54254e-05
NM_022073	Egl nine homolog 3 (C. elegans)	2.02	Down	0.00226099
NM_004900	Apolipoprotein B mRNA editing enzyme, catalytic polypeptide-like 3B	2.02	Down	0.0041337
XM_001726578	PREDICTED: Homo sapiens similar to Sm protein G (LOC100130932), mRNA.	2.02	Up	1.51182e-07
XM_931981	PREDICTED: Homo sapiens similar to 60 kDa heat shock protein, mitochondrial precursor (Hsp60) (60 kDa chaperonin) (CPN60) (Heat shock protein 60) (HSP-60) (Mitochondrial matrix protein P1) (P60 lymphocyte protein) (HuCHA60) (LOC643300), mRNA.	2.02	Up	0.000210528
NM_005139	Annexin A3	2.02	Up	0.00841967
NM_004297	Guanine nucleotide binding protein (G protein), alpha 14	2.02	Up	0.00248324
XR_038235	PREDICTED: Homo sapiens misc_RNA (LOC100132863), miscRNA.	2.02	Up	1.76244e-07
XM_001725191	PREDICTED: Homo sapiens hypothetical LOC128192 (LOC128192), mRNA.	2.02	Up	1.14973e-05
XM_944653	PREDICTED: Homo sapiens similar to Ribosome biogenesis protein BMS1 homolog, transcript variant 2 (LOC654000), mRNA.	2.02	Up	0.0425407
XM_001718401	PREDICTED: Homo sapiens hypothetical LOC728558 (LOC728558), mRNA.	2.02	Up	0.0380496
NR_001456	Homo sapiens small nucleolar RNA, C/D box 38A (SNORD38A), small nucleolar RNA.	2.01	Up	0.001024
NM_013302	Eukaryotic elongation factor-2 kinase	2.01	Down	0.000151493
NM_032592	1-aminocyclopropane-1-carboxylate synthase homolog (Arabidopsis)(non-functional)	2.01	Down	0.00140679
NM_001891	Casein beta	2.01	Down	0.0118175
NM_013372	Gremlin 1, cysteine knot superfamily, homolog (Xenopus laevis)	2.01	Up	0.00272193
NM_024728	Chromosome 7 open reading frame 10	2.01	Down	3.9999e-05
NM_152573	RAS and EF-hand domain containing	2.01	Up	0.00298963
NM_002823	Prothymosin, alpha	2	Up	1.3934e-06
NM_002905	Retinol dehydrogenase 5 (11-cis/9-cis)	2	Down	0.000233237
NM_015420	WD repeats and SOF1 domain containing	2	Up	2.80832e-05
NM_002676	Phosphomannomutase 1	2	Down	0.000404201
XM_001715938	PREDICTED: Homo sapiens peptidylprolyl isomerase A (cyclophilin A) pseudogene 19 (PPIAP19), mRNA.	2	Up	0.0100088
NM_152657	Gametogenetin	2	Down	0.0434298
NM_001008221	Amylase, alpha 1A (salivary)	1.99	Up	4.4031e-05
Hs.163264	Transcribed locus	1.99	Up	0.0285909
NM_000786	Cytochrome P450, family 51, subfamily A, polypeptide 1	1.99	Up	8.76896e-07
NM_024709	Chromosome 1 open reading frame 115	1.99	Down	0.000532508
NM_002910	Renin binding protein	1.99	Down	0.000139775
NM_031314	Heterogeneous nuclear ribonucleoprotein C (C1/C2)	1.99	Up	1.88038e-06
XM_940969	PREDICTED: Homo sapiens similar to Ig kappa chain V-II region RPMI 6410 precursor (LOC651751), mRNA.	1.99	Down	0.0115731
XR_039515	PREDICTED: Homo sapiens misc_RNA (LOC644860), miscRNA.	1.99	Up	1.22294e-06
NM_006000	Tubulin, alpha 4a	1.99	Up	2.0895e-05
NM_004237	Thyroid hormone receptor interactor 13	1.99	Up	0.000143419
NM_015645	Membrane frizzled-related protein	1.99	Down	0.000100899
XR_038319	PREDICTED: Homo sapiens misc_RNA (LOC728115), miscRNA.	1.99	Up	1.74793e-06
NR_003078	Homo sapiens small nucleolar RNA, C/D box 110 (SNORD110), small nucleolar RNA.	1.99	Up	0.00232896
NM_018295	Transmembrane protein 140	1.99	Down	0.00377344
NM_002022	Flavin containing monooxygenase 4	1.99	Down	0.000734602
NM_138928	Molybdenum cofactor synthesis 1	1.98	Down	0.00560472
NM_004259	RecQ protein-like 5	1.98	Down	0.00284897
NM_005505	Scavenger receptor class B, member 1	1.98	Down	8.56808e-07
XM_001723512	PREDICTED: Homo sapiens similar to mCG19129, transcript variant 2 (LOC100128060), mRNA.	1.98	Up	5.04691e-06
NM_014310	RASD family, member 2	1.98	Down	0.00165652
NR_030345	Homo sapiens microRNA 614 (MIR614), microRNA.	1.98	Up	0.0102804
XM_929781	PREDICTED: Homo sapiens similar to beta-actin (LOC646821), mRNA.	1.98	Up	0.000142748
NM_021197	WAP four-disulfide core domain 1	1.98	Down	0.000872819
NM_001037125	Unkempt homolog (Drosophila)-like	1.97	Down	0.0432846
NM_022746	MOCO sulphurase C-terminal domain containing 1	1.97	Down	2.23623e-05
NM_033128	Scinderin	1.97	Down	0.0121715
NM_005491	Mastermind-like domain containing 1	1.97	Up	0.0282241
XM_933278	PREDICTED: Homo sapiens hypothetical protein LOC730063 (LOC730063), mRNA.	1.97	Up	0.0055322
NM_001008735	High-mobility group box 1-like 1	1.97	Up	6.07124e-07
XM_928275	PREDICTED: Homo sapiens similar to similar to RPL23AP7 protein (LOC645236), mRNA.	1.96	Up	0.000712258
XM_001720862	Hypothetical protein LOC100132425	1.96	Up	0.00107153
XR_016221	PREDICTED: Homo sapiens misc_RNA (LOC642909), miscRNA.	1.96	Up	7.3877e-06
XR_016097	PREDICTED: Homo sapiens misc_RNA (LOC653040), miscRNA.	1.96	Up	0.0441643
NM_019112	ATP-binding cassette, sub-family A (ABC1), member 7	1.95	Down	0.00237998
NR_006880	Homo sapiens small nucleolar RNA, C/D box 3A (SNORD3A), small nucleolar RNA.	1.95	Down	0.000975622
XM_941635	PREDICTED: Homo sapiens similar to heterogeneous nuclear ribonucleoprotein C isoform b, transcript variant 1 (LOC654074), mRNA.	1.95	Up	8.82282e-05
NM_002203	Integrin, alpha 2 (CD49B, alpha 2 subunit of VLA-2 receptor)	1.95	Up	0.00163622
XR_037138	PREDICTED: Homo sapiens misc_RNA (LOC100128689), miscRNA.	1.95	Up	6.25748e-06
NM_152400	Chromosome 4 open reading frame 32	1.95	Up	5.13275e-05
NM_018098	Epithelial cell transforming sequence 2 oncogene	1.94	Up	3.92553e-06
NM_022449	RAB17, member RAS oncogene family	1.94	Down	0.000216817
NM_004003	Carnitine acetyltransferase	1.94	Down	0.000192263
NM_002133	Heme oxygenase (decycling) 1	1.94	Down	0.00186172
XM_942426	PREDICTED: Homo sapiens chromosome 17 open reading frame 41 (C17orf41), mRNA.	1.94	Up	0.0211009
NM_001009608	Chromosome 20 open reading frame 94	1.94	Down	8.4142e-05
NM_001946	Dual specificity phosphatase 6	1.94	Up	4.33651e-05
NM_002001	Fc fragment of IgE, high affinity I, receptor for; alpha polypeptide	1.94	Down	0.00386483
NM_176085	Homo sapiens tRNA aspartic acid methyltransferase 1 (TRDMT1), transcript variant b, mRNA.	1.94	Up	0.0492274
XM_942419	PREDICTED: Homo sapiens similar to Ig kappa chain V-V region L7 precursor (LOC652775), mRNA.	1.94	Down	0.0067229
NM_002782	Pregnancy specific beta-1-glycoprotein 6	1.94	Down	0.0433268
NM_015641	Testis derived transcript (3 LIM domains)	1.93	Up	0.00254635
XM_943699	PREDICTED: Homo sapiens chromosome 6 open reading frame 160, transcript variant 4 (C6orf160), mRNA.	1.93	Up	0.000364886
XR_039146	PREDICTED: Homo sapiens misc_RNA (LOC100133277), miscRNA.	1.93	Up	0.00147297
XM_001725183	PREDICTED: Homo sapiens similar to hCG1783679 (LOC100131572), mRNA.	1.93	Up	0.0101218
NM_022754	Sideroflexin 1	1.93	Down	0.000117314
XM_930156	Homo sapiens karyopherin alpha 2 (RAG cohort 1, importin alpha 1) (KPNA2), mRNA. XM_001133262 XM_001133265 XM_001133267 XM_001133271	1.93	Up	1.15111e-06
NM_000963	Prostaglandin-endoperoxide synthase 2 (prostaglandin G/H synthase and cyclooxygenase)	1.93	Up	0.0297216
XM_001133471	PREDICTED: Homo sapiens hypothetical LOC730382 (LOC730382), mRNA.	1.93	Up	0.000136805
XR_017503	PREDICTED: Homo sapiens misc_RNA (LOC442727), miscRNA.	1.93	Up	6.09871e-07
NM_198395	GTPase activating protein (SH3 domain) binding protein 1	1.93	Up	1.77899e-06
NM_182903	Homo sapiens kinesin family member 9 (KIF9), transcript variant 2, mRNA.	1.93	Up	0.0394186
XM_927470	PREDICTED: Homo sapiens similar to Apoptosis-related protein 2 (APR-2) (LOC644297), mRNA.	1.92	Down	0.0456868
NM_001010914	PREDICTED: Homo sapiens protein immuno-reactive with anti-PTH polyclonal antibodies (LOC400986), mRNA.	1.92	Up	0.00318899
NM_207363	Nck-associated protein 5	1.92	Down	0.0285749
NM_001935	Dipeptidyl-peptidase 4	1.92	Up	0.00912486
NM_022145	Centromere protein K	1.92	Up	0.000105843
XM_938575	PREDICTED: Homo sapiens lipocalin 1-like 1 (LOC286310), misc RNA.	1.92	Down	0.00989422
NM_198552	Family with sequence similarity 89, member A	1.92	Up	0.000208691
NR_002569	Homo sapiens small Cajal body-specific RNA 9 (SCARNA9), guide RNA.	1.92	Down	8.55409e-05
NM_032833	Protein phosphatase 1, regulatory (inhibitor) subunit 15B	1.92	Up	0.010342
NM_020439	Calcium/calmodulin-dependent protein kinase IG	1.92	Down	0.000914205
Hs.445365	Homo sapiens primary neuroblastoma cDNA, clone:Nbla11485	1.92	Up	0.00476034
NM_012205	3-hydroxyanthranilate 3,4-dioxygenase	1.92	Down	0.0401363
XM_943925	PREDICTED: Homo sapiens similar to calpain 8, transcript variant 5 (LOC388743), mRNA.	1.92	Up	0.0328388
XM_001126659	PREDICTED: Homo sapiens hypothetical LOC728026 (LOC728026), mRNA.	1.92	Up	2.23967e-06
NM_002640	Serpin peptidase inhibitor, clade B (ovalbumin), member 8	1.92	Up	0.00755005
NM_033419	Per1-like domain containing 1	1.92	Down	3.79883e-06
NM_022977	Acyl-CoA synthetase long-chain family member 4	1.92	Up	0.000353834
NM_003104	Sorbitol dehydrogenase	1.91	Up	0.0165784
NM_000017	Acyl-Coenzyme A dehydrogenase, C-2 to C-3 short chain	1.91	Down	0.00105161
XM_001725432	PREDICTED: Homo sapiens similar to hCG40515 (LOC100129602), mRNA.	1.91	Up	0.0313615
NM_001005862	V-erb-b2 erythroblastic leukemia viral oncogene homolog 2, neuro/glioblastoma derived oncogene homolog (avian)	1.91	Down	0.000406541
NM_016818	ATP-binding cassette, sub-family G (WHITE), member 1	1.91	Down	4.5593e-05
NM_001003940	Bcl2 modifying factor	1.91	Down	0.0108664
NM_032180	Family with sequence similarity 161, member A	1.91	Up	0.00494785
NR_000020	Homo sapiens small nucleolar RNA, C/D box 33 (SNORD33), small nucleolar RNA.	1.91	Up	0.00113793
NM_003480	Microfibrillar associated protein 5	1.91	Up	0.0143708
NM_018110	Docking protein 4	1.91	Down	0.00182762
NM_005225	E2F transcription factor 1	1.91	Up	0.00691691
NM_002053	Guanylate binding protein 1, interferon-inducible, 67kDa	1.91	Up	0.0294101
XR_037397	PREDICTED: Homo sapiens misc_RNA (LOC100129267), miscRNA.	1.91	Up	0.0149283
NM_001265	Caudal type homeobox 2	1.9	Down	0.00137851
XM_934471	PREDICTED: Homo sapiens similar to Tubulin alpha-2 chain (Alpha-tubulin 2), transcript variant 5 (LOC399942), mRNA.	1.9	Up	0.000145644
NM_004856	Kinesin family member 23	1.9	Up	0.0242221
NM_001698	AU RNA binding protein/enoyl-Coenzyme A hydratase	1.9	Down	6.27634e-05
NM_018237	Cell division cycle and apoptosis regulator 1	1.9	Up	0.0197559
NR_003054	Homo sapiens small nucleolar RNA, C/D box 65 (SNORD65), small nucleolar RNA.	1.9	Up	0.0392757
NM_153693	Homeobox C6	1.9	Down	0.00141716
Hs.452445	MRNA; cDNA DKFZp762F0616 (from clone DKFZp762F0616)	1.9	Up	0.00870817
NM_001258	Cyclin-dependent kinase 3	1.9	Down	0.0156489
XR_017337	PREDICTED: Homo sapiens misc_RNA (LOC644037), miscRNA.	1.9	Up	6.59824e-05
NM_002537	Ornithine decarboxylase antizyme 2	1.9	Down	0.0271263
NM_012482	Zinc finger protein 281	1.9	Up	2.3883e-05
NM_014343	Claudin 15	1.89	Down	0.0100217
NM_020040	Tubulin, beta polypeptide 4, member Q	1.89	Up	4.10813e-05
NM_052971	Liver expressed antimicrobial peptide 2	1.89	Down	3.83374e-05
NM_145018	Chromosome 11 open reading frame 82	1.89	Up	0.000185362
NM_001030011	Homo sapiens opsin 3 (encephalopsin, panopsin) (OPN3), transcript variant 2, mRNA.	1.89	Down	0.000471053
NM_015974	Crystallin, lambda 1	1.89	Down	0.000161391
NM_002508	Nidogen 1	1.89	Up	0.0191376
NR_003711	Small nucleolar RNA, H/ACA box 11E	1.89	Up	0.000496826
NM_000759	Colony stimulating factor 3 (granulocyte)	1.89	Down	0.0292084
XR_038867	PREDICTED: Homo sapiens misc_RNA (LOC440311), miscRNA.	1.88	Down	3.30694e-05
NM_152441	F-box and leucine-rich repeat protein 14	1.88	Down	0.0368358
XR_037222	PREDICTED: Homo sapiens misc_RNA (LOC100128337), miscRNA.	1.88	Up	2.87764e-05
NM_000440	Phosphodiesterase 6A, cGMP-specific, rod, alpha	1.88	Down	0.0109831
XR_037692	PREDICTED: Homo sapiens misc_RNA (LOC402116), miscRNA.	1.88	Up	0.0290132
NM_001031744	Homo sapiens hypothetical protein LOC158160 (LOC158160), transcript variant 1, mRNA.	1.88	Up	0.00654948
NM_000210	Integrin, alpha 6	1.88	Up	4.71049e-06
XR_037166	PREDICTED: Homo sapiens misc_RNA (LOC727821), miscRNA.	1.88	Up	0.000125397
NM_024780	Transmembrane channel-like 5	1.88	Up	0.00506641
NM_000536	Recombination activating gene 2	1.88	Down	0.0344125
NM_006745	Sterol-C4-methyl oxidase-like	1.88	Up	0.00111476
NM_001008535	A kinase (PRKA) anchor protein 14	1.87	Down	0.0301057
NM_022097	Calcineurin B homologous protein 2	1.87	Down	0.000899614
XR_017331	PREDICTED: Homo sapiens misc_RNA (LOC392301), miscRNA.	1.87	Up	0.000568612
NM_006475	Periostin, osteoblast specific factor	1.87	Up	0.000383405
XM_939590	Homo sapiens signal transducing adaptor family member 2 (STAP2), transcript variant 1, mRNA.	1.87	Down	1.67058e-07
NM_173680	Similar to GLI-Kruppel family member HKR1	1.87	Down	2.18386e-05
NM_007247	AP1 gamma subunit binding protein 1	1.87	Up	0.00267898
NM_032468	Aspartate beta-hydroxylase	1.87	Up	0.00499734
NM_001728	Basigin (Ok blood group)	1.87	Down	0.00148155
NM_014109	ATPase family, AAA domain containing 2	1.87	Up	0.00011154
NM_175568	Homo sapiens purinergic receptor P2X, ligand-gated ion channel, 4 (P2RX4), mRNA.	1.87	Down	0.000102815
NM_020917	Zinc finger protein 14 homolog (mouse)	1.87	Down	0.0139276
Hs.259679	EST368678 MAGE resequences, MAGD Homo sapiens cDNA, mRNA sequence	1.87	Up	0.0236218
NM_014415	Zinc finger and BTB domain containing 11	1.87	Up	0.00302268
NM_000434	Sialidase 1 (lysosomal sialidase)	1.87	Down	7.28559e-05
NM_024043	Dysbindin (dystrobrevin binding protein 1) domain containing 1	1.86	Down	0.0116793
NM_000035	Aldolase B, fructose-bisphosphate	1.86	Down	0.033546
NM_020650	Reticulocalbin 3, EF-hand calcium binding domain	1.86	Down	0.00751391
NM_138635	H2A histone family, member V	1.86	Up	0.00761016
XR_039068	PREDICTED: Homo sapiens misc_RNA (LOC100131672), miscRNA.	1.86	Up	6.79119e-05
NM_001013641	Transmembrane protein 82	1.86	Down	0.00986588
NM_006037	Histone deacetylase 4	1.86	Up	0.000301846
Hs.155607	Transcribed locus	1.86	Down	0.0058908
NM_031475	Espin	1.86	Down	0.0188105
XM_942595	PREDICTED: Homo sapiens eukaryotic translation initiation factor 1A, X-linked (EIF1AX), mRNA.	1.86	Up	3.32448e-07
NM_005829	Adaptor-related protein complex 3, sigma 2 subunit	1.86	Down	2.88749e-05
Hs.436134	Transcribed locus	1.86	Down	0.0048769
NM_002237	Potassium voltage-gated channel, subfamily G, member 1	1.85	Down	0.0168886
NM_024570	Ribonuclease H2, subunit B	1.85	Up	9.56952e-08
NM_032432	Actin binding LIM protein family, member 2	1.85	Down	0.003681
NM_000527	Low density lipoprotein receptor	1.85	Up	0.00911135
XM_946003	PREDICTED: Homo sapiens similar to Importin alpha-2 subunit (Karyopherin alpha-2 subunit) (SRP1-alpha) (RAG cohort protein 1), transcript variant 8 (LOC650526), mRNA.	1.85	Up	0.00934104
XR_038101	PREDICTED: Homo sapiens misc_RNA (LOC100129237), miscRNA.	1.85	Up	2.77319e-05
XR_038458	PREDICTED: Homo sapiens misc_RNA (LOC345041), miscRNA.	1.85	Up	2.96674e-06
NM_033437	Phosphodiesterase 5A, cGMP-specific	1.85	Down	0.00249712
XM_936253	PREDICTED: Homo sapiens similar to Ig kappa chain V-III region HAH precursor (LOC642113), mRNA.	1.85	Down	0.00141079
XR_039142	PREDICTED: Homo sapiens misc_RNA (LOC728408), miscRNA.	1.85	Up	8.47551e-07
XM_929153	PREDICTED: Homo sapiens similar to Heat shock protein HSP 90-beta (HSP 84) (Tumor-specific transplantation 84 kDa antigen) (TSTA) (LOC646197), mRNA.	1.85	Up	0.000638106
NM_031423	NUF2, NDC80 kinetochore complex component, homolog (S. cerevisiae)	1.84	Up	0.000412093
XM_928128	PREDICTED: Homo sapiens similar to Keratin, type II cytoskeletal 8 (Cytokeratin-8) (CK-8) (Keraton-8) (K8) (LOC643431), mRNA.	1.84	Up	0.00135848
XM_939115	Homo sapiens hypothetical protein MGC4677 (MGC4677), mRNA.	1.84	Down	0.000494628
NM_032421	CAP-GLY domain containing linker protein 2	1.84	Down	0.000438875
[truncated: 827 more rows]
