# Supplementary material for: A Putative Blood-Based Biomarker for Autism Spectrum Disorder-Associated Ileocolitis
Source: Sci Rep. 2016 Oct 21;6:35820. doi: 10.1038/srep35820 (PMC5073317; doi:10.1038/srep35820)
Supplement: Supplementary Table S5 [file srep35820-s4.xlsx]

## Sheet: ASDTI v CTI_study 1_3497 DETs_0
Table S5	3497 transcripts differentially regulated in terminal ileum in ASDIC+ compared to TD control samples from our earlier pilot study.
Group 1:	control_TI
Group 2:	ASD_TI
Statistics:	t-test
Correction:	Benjamini and Hochberg
Data Transformation:	Log Transformed
Gene Identifier	Gene Name	Ratio	Direction	p-value	adj. p-value
NR_001564	Homo sapiens X (inactive)-specific transcript (XIST) on chromosome X.	70.28	Down	1.89e-05	0.00019
NM_001008	Ribosomal protein S4, Y-linked 1	64.42	Up	1.07e-05	0.000144
NM_001039567	Ribosomal protein S4, Y-linked 2	51.19	Up	1.36e-05	0.000161
NM_001122665	DEAD (Asp-Glu-Ala-Asp) box polypeptide 3, Y-linked	14.71	Up	0.000109869	0.000502
NM_153426	Paired-like homeodomain 2	14.02	Down	8.17e-05	0.000421
ENST00000382893	ens|ubiquitously transcribed tetratricopeptide repeat gene, Y-linked [Source:HGNC Symbol;Acc:12638] [ENST00000382893]	11.57	Up	1.57e-05	0.000173
NM_004653	Lysine (K)-specific demethylase 5D	10.47	Up	0.000157572	0.000641
NM_004654	Ubiquitin specific peptidase 9, Y-linked	8.27	Up	3.36e-05	0.000263
NM_182660	Ubiquitously transcribed tetratricopeptide repeat gene, Y-linked	7.36	Up	1.48e-05	0.000166
NM_203377	Myoglobin	7.16	Down	5.9e-06	0.000108
NM_003411	Zinc finger protein, Y-linked	5.94	Up	8.08e-05	0.000421
NM_153614	DnaJ (Hsp40) related, subfamily B, member 13	5.94	Down	4.27e-06	9.13e-05
NM_198465	Nik related kinase	5.43	Down	3.62e-07	4.07e-05
NM_138379	T-cell immunoglobulin and mucin domain containing 4	5.28	Up	0.000702459	0.00172
NM_006183	Neurotensin	5.07	Down	1.87e-06	7.01e-05
NR_026816	ref|Homo sapiens psoriasis susceptibility 1 candidate 3 (non-protein coding) (PSORS1C3), non-coding RNA [NR_026816]	4.89	Down	0.00143591	0.00294
NM_080878	Intelectin 2	4.86	Down	1.44e-05	0.000165
NM_022055	Potassium channel, subfamily K, member 12	4.85	Up	0.000142395	0.000597
NM_203347	Lipocalin 15	4.79	Down	1.91e-05	0.000191
NM_017429	Beta-carotene 15,15-monooxygenase 1	4.61	Down	2.2e-08	9.62e-06
NM_005064	Chemokine (C-C motif) ligand 23	4.57	Up	0.000738922	0.00179
NM_000055	Butyrylcholinesterase	4.56	Down	2.42e-06	7.29e-05
NM_007128	Pre-B lymphocyte 1	4.48	Up	0.00019146	0.000717
NM_021966	T-cell leukemia/lymphoma 1A	4.32	Up	0.00094338	0.00216
NM_147164	Ciliary neurotrophic factor receptor	4.23	Down	9.07e-05	0.000451
NM_003806	Harakiri, BCL2 interacting protein (contains only BH3 domain)	4.17	Up	0.00026645	0.000883
NM_002025	AF4/FMR2 family, member 2	4.16	Up	0.000372028	0.00111
NM_199328	Claudin 8	4.11	Down	0.000206454	0.000749
ENST00000382963	ens|glycogenin 2 pseudogene [Source:HGNC Symbol;Acc:4701] [ENST00000382963]	4.08	Up	0.00173315	0.00338
NM_001004434	Solute carrier family 30 (zinc transporter), member 2	4.07	Up	0.00489243	0.00774
NM_004660	DEAD (Asp-Glu-Ala-Asp) box polypeptide 3, Y-linked	4.02	Up	9.69e-05	0.000467
NM_001008540	Chemokine (C-X-C motif) receptor 4	3.99	Up	3.79e-05	0.00028
NM_080429	Aquaporin 10	3.96	Down	3.29e-07	4.04e-05
NM_001838	Chemokine (C-C motif) receptor 7	3.95	Up	0.000317634	0.001
NM_002652	Prolactin-induced protein	3.94	Up	0.00260886	0.0047
NM_004929	Calbindin 1, 28kDa	3.94	Up	0.000353929	0.00108
NM_014312	V-set and immunoglobulin domain containing 2	3.92	Down	3.53e-07	4.07e-05
NM_144662	Proteasome (prosome, macropain) subunit, alpha type, 8	3.88	Up	0.00316525	0.00546
NM_000905	Neuropeptide Y	3.86	Down	3.18e-06	7.68e-05
ENST00000345014	ens|Novel protein Fragment [Source:UniProtKB/TrEMBL;Acc:Q5JYH9] [ENST00000345014]	3.86	Down	0.00430656	0.007
NM_001032726	RAB41, member RAS oncogene family	3.82	Down	1.94e-09	3.81e-06
NM_002021	Flavin containing monooxygenase 1	3.79	Down	1.61e-06	6.94e-05
NR_026647	ref|Homo sapiens Prader-Willi region non-protein coding RNA 2 (PWRN2), non-coding RNA [NR_026647]	3.79	Up	0.000205966	0.000748
NM_198998	Aquaporin 12A	3.79	Down	0.000102366	0.000479
NM_005408	Chemokine (C-C motif) ligand 13	3.73	Down	0.00184145	0.00356
NM_005396	Pancreatic lipase-related protein 2	3.7	Down	0.00470961	0.00751
NM_006158	Neurofilament, light polypeptide	3.7	Down	2.65e-07	4.04e-05
NM_000717	Carbonic anhydrase IV	3.69	Down	2.08e-05	0.000201
NM_003167	Sulfotransferase family, cytosolic, 2A, dehydroepiandrosterone (DHEA)-preferring, member 1	3.69	Down	0.000181148	0.000694
NM_005325	Histone cluster 1, H1a	3.67	Up	0.000740046	0.00179
NM_002407	Secretoglobin, family 2A, member 1	3.64	Down	5.05e-06	9.98e-05
NM_004588	Sodium channel, voltage-gated, type II, beta	3.61	Down	0.000261377	0.000873
NM_006615	Calpain 9	3.6	Down	5.94e-08	1.69e-05
NM_001171971	ref|Homo sapiens cadherin-related family member 1 (CDHR1), transcript variant 2, mRNA [NM_001171971]	3.59	Down	0.000192705	0.00072
NM_020661	Activation-induced cytidine deaminase	3.56	Up	0.00804966	0.0116
NM_000655	Selectin L	3.55	Up	0.000303458	0.000976
NR_002817	ref|Homo sapiens aquaporin 7 pseudogene 1 (AQP7P1), non-coding RNA [NR_002817]	3.53	Down	7.16e-07	4.85e-05
NM_021813	BTB and CNC homology 1, basic leucine zipper transcription factor 2	3.52	Up	0.000610994	0.00156
NM_001014435	Carbonic anhydrase VII	3.52	Down	0.000126327	0.000551
ENST00000382966	ens|glycogenin 2 pseudogene [Source:HGNC Symbol;Acc:4701] [ENST00000382966]	3.52	Up	0.00376051	0.00627
NM_001460	Flavin containing monooxygenase 2 (non-functional)	3.5	Up	0.0052978	0.00823
NM_006424	Solute carrier family 34 (sodium phosphate), member 2	3.49	Down	0.000192023	0.000718
NM_001001891	Anoctamin 7	3.49	Down	4.25e-07	4.23e-05
NM_153696	Growth-inhibiting protein 26	3.48	Down	0.023291	0.0286
NM_006690	Matrix metallopeptidase 24 (membrane-inserted)	3.47	Down	9.6e-06	0.000136
NM_001142617	Stimulated by retinoic acid gene 6 homolog (mouse)	3.47	Up	0.00212156	0.004
NM_006547	Insulin-like growth factor 2 mRNA binding protein 3	3.45	Up	2.08e-05	0.000201
NM_001030047	Kallikrein-related peptidase 3	3.45	Down	4.87e-05	0.000321
NM_002988	Chemokine (C-C motif) ligand 18 (pulmonary and activation-regulated)	3.42	Up	3.28e-05	0.000259
NM_001884	Hyaluronan and proteoglycan link protein 1	3.41	Down	1.1e-05	0.000146
NM_001793	Cadherin 3, type 1, P-cadherin (placental)	3.4	Up	6.56e-05	0.000374
NM_000807	Gamma-aminobutyric acid (GABA) A receptor, alpha 2	3.39	Down	1.26e-05	0.000155
NM_024508	Zinc finger, BED-type containing 2	3.38	Up	0.00199304	0.0038
NM_014227	Solute carrier family 5 (low affinity glucose cotransporter), member 4	3.38	Down	3.62e-06	8.28e-05
NM_001145785	Hypothetical protein LOC729991	3.38	Up	0.000880717	0.00204
NM_000349	Steroidogenic acute regulatory protein	3.36	Up	0.000703649	0.00172
NM_004476	Folate hydrolase (prostate-specific membrane antigen) 1	3.35	Down	0.0186943	0.0235
NM_001630	Annexin A8-like 2	3.34	Down	0.000484464	0.00134
NM_180991	Solute carrier organic anion transporter family, member 4C1	3.33	Down	1.74e-06	7.01e-05
NM_007052	NADPH oxidase 1	3.33	Down	0.00366171	0.00615
NM_001008756	Germinal center expressed transcript 2	3.33	Up	0.000174578	0.000679
NM_174936	Proprotein convertase subtilisin/kexin type 9	3.32	Down	0.000204937	0.000746
NM_001042575	Transmembrane protease, serine 7	3.31	Down	1.47e-05	0.000166
NM_005458	Gamma-aminobutyric acid (GABA) B receptor, 2	3.3	Up	0.000255292	0.000861
NM_012190	Aldehyde dehydrogenase 1 family, member L1	3.3	Down	0.00602401	0.00915
NM_130446	Kelch-like 6 (Drosophila)	3.3	Up	0.000189694	0.000715
NM_153274	Bestrophin 4	3.3	Down	2.01e-05	0.000196
NM_031264	Mucin-like protocadherin	3.29	Down	2.65e-06	7.33e-05
NM_001039753	Echinoderm microtubule associated protein like 6	3.29	Up	0.00146259	0.00298
NM_144712	Solute carrier family 23 (nucleobase transporters), member 3	3.28	Down	5e-06	9.98e-05
NM_153034	Zinc finger protein 488	3.27	Down	3.55e-07	4.07e-05
NM_001276	Chitinase 3-like 1 (cartilage glycoprotein-39)	3.27	Up	0.00322942	0.00555
NM_024922	Carboxylesterase 3	3.27	Down	1.82e-05	0.000188
NM_006475	Periostin, osteoblast specific factor	3.27	Down	6.38e-06	0.00011
NM_178012	Tubulin, beta 2B	3.25	Up	0.000143014	0.000598
NR_003529	ref|Homo sapiens CDKN2B antisense RNA (non-protein coding) (CDKN2BAS), antisense RNA [NR_003529]	3.23	Down	2.74e-06	7.33e-05
NM_004744	Lecithin retinol acyltransferase (phosphatidylcholine--retinol O-acyltransferase)	3.2	Down	0.000891769	0.00206
NM_003015	Secreted frizzled-related protein 5	3.19	Down	1.87e-05	0.00019
NM_004543	Nebulin	3.19	Down	0.000165144	0.000658
NM_020997	Left-right determination factor 1	3.18	Down	5.37e-05	0.000338
NM_000065	Complement component 6	3.18	Down	0.014405	0.0188
NM_181809	Bone morphogenetic protein 8a	3.17	Down	2.48e-06	7.29e-05
NM_000300	Phospholipase A2, group IIA (platelets, synovial fluid)	3.15	Down	0.000325093	0.00102
NM_002241	Potassium inwardly-rectifying channel, subfamily J, member 10	3.14	Up	0.000189927	0.000715
NM_001002837	Inositol polyphosphate-5-phosphatase J	3.14	Down	3.99e-09	4.09e-06
NM_001002294	Flavin containing monooxygenase 3	3.13	Up	0.00231705	0.00429
NR_028288	ref|Homo sapiens T-cell leukemia/lymphoma 6 (TCL6), non-coding RNA [NR_028288]	3.13	Up	0.00578201	0.00885
NM_175739	Serpin peptidase inhibitor, clade A (alpha-1 antiproteinase, antitrypsin), member 9	3.13	Up	0.0163157	0.0209
NM_005309	Glutamic-pyruvate transaminase (alanine aminotransferase)	3.12	Down	3.76e-06	8.53e-05
ENST00000440451	ens|coiled-coil domain containing 162 pseudogene [Source:HGNC Symbol;Acc:21565] [ENST00000440451]	3.12	Down	3.42e-05	0.000265
NM_002423	Matrix metallopeptidase 7 (matrilysin, uterine)	3.11	Up	0.000753205	0.0018
NM_024669	Ankyrin repeat domain 55	3.1	Up	0.00133852	0.0028
NM_033641	Collagen, type IV, alpha 6	3.09	Down	2.06e-06	7.11e-05
NM_012447	Stromal antigen 3	3.09	Up	0.000223904	0.000792
NM_004172	Solute carrier family 1 (glial high affinity glutamate transporter), member 3	3.08	Up	0.00103019	0.0023
NM_001164462	ref|Homo sapiens mucin 12, cell surface associated (MUC12), mRNA [NM_001164462]	3.08	Down	1.21e-05	0.000154
NM_182527	Calcium binding protein 7	3.07	Down	7.46e-05	0.000403
NM_014353	RAB26, member RAS oncogene family	3.07	Down	4.16e-09	4.09e-06
NM_152323	Spi-C transcription factor (Spi-1/PU.1 related)	3.06	Up	0.00136081	0.00284
NM_030820	Collagen, type XXI, alpha 1	3.06	Down	7.89e-07	4.85e-05
NM_005623	Chemokine (C-C motif) ligand 8	3.05	Down	0.000169239	0.000667
NM_001033083	Phenazine biosynthesis-like protein domain containing	3.05	Down	4.04e-07	4.23e-05
NM_006546	Insulin-like growth factor 2 mRNA binding protein 1	3.05	Up	0.000125905	0.000551
NM_007224	Neurexophilin 4	3.05	Up	0.0100939	0.0139
NM_017417	UDP-N-acetyl-alpha-D-galactosamine:polypeptide N-acetylgalactosaminyltransferase 8 (GalNAc-T8)	3.04	Down	6.05e-06	0.000108
ENST00000394821	ens|Sodium-dependent serotonin transporter (5HT transporter) (5HTT). [Source:Uniprot/SWISSPROT;Acc:P31645] [ENST00000394821]	3.04	Down	1.86e-05	0.00019
NM_003381	Vasoactive intestinal peptide	3.03	Down	0.000546638	0.00144
NR_002930	ref|Homo sapiens protein tyrosine phosphatase, receptor type, V, pseudogene (PTPRVP), non-coding RNA [NR_002930]	3.03	Down	9.74e-05	0.000469
NM_005450	Noggin	3.03	Up	0.00789378	0.0114
NM_001011547	Solute carrier family 5 (sodium/glucose cotransporter), member 9	3.03	Down	5.37e-07	4.72e-05
NM_013378	Pre-B lymphocyte 3	3.02	Up	0.00270456	0.00484
NM_005995	T-box 10	3.02	Down	9.15e-06	0.000132
NM_001145121	T-complex 10-like 2 (mouse)	3.01	Down	0.00013273	0.00057
NM_001081	Cubilin (intrinsic factor-cobalamin receptor)	3.01	Down	5.75e-05	0.000346
NM_032738	Fc receptor-like A	3.01	Up	0.0100273	0.0138
NM_017625	Intelectin 1 (galactofuranose binding)	3.01	Down	5.12e-05	0.00033
NM_138706	UDP-GlcNAc:betaGal beta-1,3-N-acetylglucosaminyltransferase 6 (core 3 synthase)	3	Down	0.000248907	0.000845
NM_020208	Solute carrier family 6 (proline IMINO transporter), member 20	3	Down	9.86e-06	0.000138
NM_000106	Cytochrome P450, family 2, subfamily D, polypeptide 6	3	Down	0.00175315	0.00341
NM_031900	Alanine-glyoxylate aminotransferase 2	3	Down	1.97e-05	0.000193
NM_178428	Late cornified envelope 2A	3	Down	9.84e-05	0.000471
NM_173039	Aquaporin 11	2.99	Down	1.18e-05	0.000152
NM_016347	N-acetyltransferase 8B (GCN5-related, putative, gene/pseudogene)	2.98	Down	1.7e-05	0.000181
NM_006274	Chemokine (C-C motif) ligand 19	2.97	Up	0.00214327	0.00404
NM_181310	Interleukin 22 receptor, alpha 2	2.97	Up	0.00226969	0.00422
NR_001545	Homo sapiens testis-specific transcript, Y-linked 15 (TTTY15) on chromosome Y.	2.96	Up	0.000450943	0.00127
NM_054025	Beta-1,3-glucuronyltransferase 1 (glucuronosyltransferase P)	2.95	Up	0.000679159	0.00168
NM_133378	Titin	2.94	Up	0.000263744	0.000878
NM_178160	Otopetrin 2	2.94	Down	6.62e-05	0.000376
NM_014587	SRY (sex determining region Y)-box 8	2.93	Up	0.00018372	0.000701
NM_000036	Adenosine monophosphate deaminase 1 (isoform M)	2.93	Down	0.000153882	0.000632
XR_039717	gb|PREDICTED: Homo sapiens similar to 6.8 kDa mitochondrial proteolipid (LOC100128507), miscRNA [XR_039717]	2.93	Down	7.8e-07	4.85e-05
AB038783	Mucin 3A, cell surface associated	2.93	Down	1.38e-05	0.000161
NM_001738	Carbonic anhydrase I	2.91	Down	4.35e-05	0.000298
NM_001001666	Anoctamin 7	2.91	Down	6.28e-08	1.69e-05
NM_170741	Potassium inwardly-rectifying channel, subfamily J, member 16	2.91	Down	0.00118567	0.00255
NM_178128	Fatty acid desaturase domain family, member 6	2.9	Down	1.01e-05	0.00014
NM_000738	Cholinergic receptor, muscarinic 1	2.9	Down	0.000143881	0.000598
NM_001013653	Leucine rich repeat containing 26	2.89	Down	2.85e-07	4.04e-05
NM_022788	Purinergic receptor P2Y, G-protein coupled, 12	2.89	Up	9.36e-06	0.000134
NM_014343	Claudin 15	2.89	Down	2.87e-06	7.33e-05
NM_007168	ATP-binding cassette, sub-family A (ABC1), member 8	2.89	Down	0.000603287	0.00154
NM_000340	Solute carrier family 2 (facilitated glucose transporter), member 2	2.88	Down	0.000368173	0.0011
NM_003399	X-prolyl aminopeptidase (aminopeptidase P) 2, membrane-bound	2.88	Down	1.32e-05	0.000159
NM_178498	Solute carrier family 5 (sodium/glucose cotransporter), member 12	2.88	Down	2.61e-05	0.000226
NM_000142	Fibroblast growth factor receptor 3	2.87	Down	6.95e-08	1.71e-05
NM_024786	Zinc finger, DHHC-type containing 11	2.87	Down	0.00328431	0.00564
NM_001005279	Olfactory receptor, family 6, subfamily K, member 2	2.87	Down	3.27e-07	4.04e-05
NM_052944	Solute carrier family 5 (sodium/glucose cotransporter), member 11	2.87	Down	1.71e-05	0.000181
NM_006262	Peripherin	2.86	Down	1.99e-06	7.11e-05
NM_023002	Hyaluronan and proteoglycan link protein 4	2.86	Down	1.4e-06	6.62e-05
NM_021197	WAP four-disulfide core domain 1	2.85	Down	1.13e-09	3.81e-06
NM_004413	Dipeptidase 1 (renal)	2.85	Down	3.55e-06	8.22e-05
ENST00000377823	ens|cubilin (intrinsic factor-cobalamin receptor) [Source:HGNC Symbol;Acc:2548] [ENST00000377823]	2.85	Down	0.000507098	0.00138
NM_012391	SAM pointed domain containing ets transcription factor	2.85	Down	5.13e-06	0.000101
NM_017986	G protein-coupled receptor 172B	2.85	Down	2.46e-06	7.29e-05
NM_178543	Ectonucleotide pyrophosphatase/phosphodiesterase 7	2.84	Down	0.00257843	0.00466
AF007194	Mucin 3A, cell surface associated	2.84	Down	7.51e-06	0.000121
ENST00000486671	ens|T-cell leukemia/lymphoma 6 [Source:HGNC Symbol;Acc:13463] [ENST00000486671]	2.84	Up	0.00896251	0.0126
NM_004428	Ephrin-A1	2.84	Down	1.44e-05	0.000165
NM_000047	Arylsulfatase E (chondrodysplasia punctata 1)	2.83	Down	7.23e-05	0.000392
NM_003657	Breast carcinoma amplified sequence 1	2.83	Down	2.12e-06	7.11e-05
NM_001105669	Tetratricopeptide repeat domain 24	2.82	Up	5.72e-05	0.000346
NM_032044	Regenerating islet-derived family, member 4	2.82	Down	3.12e-05	0.000253
NM_052962	Interleukin 22 receptor, alpha 2	2.82	Up	0.00270705	0.00484
NM_014428	Tight junction protein 3 (zona occludens 3)	2.82	Down	4.1e-05	0.000291
NM_022843	Protocadherin 20	2.82	Down	0.000411371	0.00119
NM_001040442	Fatty acid binding protein 6, ileal	2.82	Down	0.000238699	0.000821
NM_014510	Piccolo (presynaptic cytomatrix protein)	2.81	Down	4.66e-07	4.47e-05
NM_004472	Forkhead box D1	2.81	Down	0.00608882	0.00923
NM_001972	Elastase 2, neutrophil	2.81	Down	0.000716177	0.00174
ENST00000397236	ens|ring finger protein 144B [Source:HGNC Symbol;Acc:21578] [ENST00000397236]	2.81	Up	2.26e-05	0.000211
NM_000197	Hydroxysteroid (17-beta) dehydrogenase 3	2.8	Down	6.16e-05	0.000361
NM_001091	Amiloride binding protein 1 (amine oxidase (copper-containing))	2.8	Down	4.29e-05	0.000297
NM_002989	Chemokine (C-C motif) ligand 21	2.8	Up	0.00438864	0.0071
NM_004563	Phosphoenolpyruvate carboxykinase 2 (mitochondrial)	2.8	Down	1.64e-06	6.94e-05
NM_016084	RAS, dexamethasone-induced 1	2.8	Down	8.95e-06	0.00013
NM_152338	Zymogen granule protein 16 homolog (rat)	2.79	Down	0.000455483	0.00128
ENST00000328897	ens|solute carrier family 6 (neurotransmitter transporter, creatine), member 8 [Source:HGNC Symbol;Acc:11055] [ENST00000328897]	2.79	Down	2.08e-06	7.11e-05
NM_003890	Fc fragment of IgG binding protein	2.79	Down	6.54e-06	0.000112
NM_033023	Platelet-derived growth factor alpha polypeptide	2.79	Down	1.52e-06	6.81e-05
NM_138424	Kinesin family member 12	2.79	Down	5.23e-06	0.000102
NM_144947	Kallikrein-related peptidase 11	2.78	Down	8.31e-05	0.000427
NM_006071	Polycystic kidney disease (polycystin) and REJ homolog (sperm receptor for egg jelly homolog, sea urchin)	2.78	Down	0.000131562	0.000567
NM_134444	NLR family, pyrin domain containing 4	2.78	Up	0.00388057	0.00644
NM_000651	Complement component (3b/4b) receptor 1 (Knops blood group)	2.78	Up	0.000494003	0.00136
NM_005306	Free fatty acid receptor 2	2.78	Down	0.000173022	0.000676
NM_000040	Apolipoprotein C-III	2.77	Down	6.03e-06	0.000108
NM_033100	Protocadherin 21	2.77	Down	2.33e-05	0.000216
NM_006671	Solute carrier family 1 (glutamate transporter), member 7	2.76	Down	0.000166386	0.000661
NM_006235	POU class 2 associating factor 1	2.76	Up	0.00126631	0.00268
NM_005223	Deoxyribonuclease I	2.76	Down	3.03e-05	0.000249
NM_178129	Purinergic receptor P2Y, G-protein coupled, 8	2.75	Up	0.000182697	0.000699
NM_024895	PDZ domain containing 7	2.75	Down	0.000414607	0.00119
NM_019062	Ring finger protein 186	2.75	Down	1.37e-05	0.000161
NM_020979	SH2B adaptor protein 2	2.75	Up	0.000198023	0.00073
NM_024791	PDZ domain containing 3	2.75	Down	3.62e-06	8.28e-05
NM_014228	Solute carrier family 6 (neurotransmitter transporter, L-proline), member 7	2.75	Down	0.000173391	0.000677
NM_004321	Kinesin family member 1A	2.75	Down	1.89e-05	0.00019
NM_015464	Sclerostin domain containing 1	2.74	Down	7.7e-05	0.00041
NM_000789	Angiotensin I converting enzyme (peptidyl-dipeptidase A) 1	2.73	Down	2.81e-06	7.33e-05
NM_018584	Calcium/calmodulin-dependent protein kinase II inhibitor 1	2.73	Down	1.26e-06	6.2e-05
NM_000417	Interleukin 2 receptor, alpha	2.73	Up	1.96e-05	0.000193
AY203937	Transcribed locus	2.73	Down	0.000310865	0.000986
NM_031939	Maestro	2.73	Down	0.000121477	0.000538
NM_152908	Solute carrier family 47, member 2	2.72	Down	0.000590537	0.00153
NM_001323	Cystatin E/M	2.72	Up	0.00224418	0.00419
NM_031898	Tektin 3	2.72	Down	0.000956025	0.00218
NM_002426	Matrix metallopeptidase 12 (macrophage elastase)	2.72	Up	0.000842525	0.00197
M69012	Guanine nucleotide-binding regulatory protein (G-y-2-alpha)	2.72	Down	4.13e-05	0.000292
NM_016269	Lymphoid enhancer-binding factor 1	2.71	Up	0.000572343	0.00149
NM_001299	Calponin 1, basic, smooth muscle	2.71	Down	1.82e-06	7.01e-05
NM_002457	Mucin 2, oligomeric mucus/gel-forming	2.71	Down	6.33e-06	0.00011
NM_000064	Complement component 3	2.71	Up	0.0029243	0.00514
NM_001001524	Transmembrane 6 superfamily member 2	2.71	Down	2.77e-06	7.33e-05
NM_020715	Pleckstrin homology domain containing, family H (with MyTH4 domain) member 1	2.71	Down	0.000541479	0.00144
NM_005409	Chemokine (C-X-C motif) ligand 11	2.71	Up	0.0206264	0.0257
NM_032579	Resistin like beta	2.71	Down	0.00448977	0.00725
NM_001079529	Family with sequence similarity 153, member B	2.7	Up	0.0182507	0.023
NM_015993	Plasma membrane proteolipid (plasmolipin)	2.69	Down	1.26e-05	0.000155
NM_003701	Tumor necrosis factor (ligand) superfamily, member 11	2.69	Up	0.00285236	0.00504
NM_201651	Solute carrier family 28 (sodium-coupled nucleoside transporter), member 1	2.69	Down	5.27e-07	4.72e-05
NM_006941	SRY (sex determining region Y)-box 10	2.69	Down	4.8e-06	9.79e-05
NM_002001	Fc fragment of IgE, high affinity I, receptor for; alpha polypeptide	2.69	Down	0.000309096	0.000984
NR_003503	Homo sapiens gamma-glutamyltransferase 1 pseudogene (LOC645367) on chromosome 2.	2.69	Down	4.16e-07	4.23e-05
NM_006902	Paired related homeobox 1	2.68	Up	0.00137179	0.00286
NM_001006658	Complement component (3d/Epstein Barr virus) receptor 2	2.68	Up	0.00226904	0.00422
NM_003943	Starch binding domain 1	2.68	Down	9.03e-06	0.000131
NM_001561	Tumor necrosis factor receptor superfamily, member 9	2.67	Up	9.63e-05	0.000466
NM_001082	Cytochrome P450, family 4, subfamily F, polypeptide 2	2.67	Down	3.06e-06	7.57e-05
NM_199235	Collectin sub-family member 11	2.67	Down	7.09e-05	0.00039
NM_002927	Regulator of G-protein signaling 13	2.67	Up	0.00591558	0.00902
NM_018173	Pleckstrin homology domain containing, family G (with RhoGef domain) member 6	2.67	Down	1.55e-05	0.000172
NM_006580	Claudin 16	2.67	Up	0.0086991	0.0124
NM_001101391	Leucine rich repeat and Ig domain containing 3	2.66	Up	0.000295783	0.000956
NR_003531	ref|Homo sapiens maternally expressed 3 (non-protein coding) (MEG3), transcript variant 3, non-coding RNA [NR_003531]	2.66	Down	0.000716301	0.00174
NM_152866	Membrane-spanning 4-domains, subfamily A, member 1	2.66	Up	0.0126308	0.0169
NM_021175	Hepcidin antimicrobial peptide	2.66	Up	0.00163697	0.00324
NM_152637	Methyltransferase like 7B	2.65	Down	2.46e-06	7.29e-05
NM_001715	B lymphoid tyrosine kinase	2.65	Up	0.00942639	0.0131
NM_001285	Chloride channel accessory 1	2.65	Down	8.45e-05	0.000432
NM_001038	Sodium channel, nonvoltage-gated 1 alpha	2.65	Down	2.39e-06	7.29e-05
NM_003571	Beaded filament structural protein 2, phakinin	2.65	Up	0.0077314	0.0112
NM_004636	Sema domain, immunoglobulin domain (Ig), short basic domain, secreted, (semaphorin) 3B	2.64	Down	1.12e-07	2.33e-05
NM_002561	Purinergic receptor P2X, ligand-gated ion channel, 5	2.64	Up	0.00729796	0.0107
NM_013370	Oxidative stress induced growth inhibitor 1	2.63	Down	1.45e-05	0.000165
NR_015352	ref|Homo sapiens cat eye syndrome chromosome region, candidate 7 (non-protein coding) (CECR7), non-coding RNA [NR_015352]	2.63	Up	0.015834	0.0204
NM_003059	Solute carrier family 22 (organic cation/ergothioneine transporter), member 4	2.63	Down	2.03e-06	7.11e-05
NM_153264	Collagen, type XXIX, alpha 1	2.63	Down	5.51e-05	0.00034
NM_017957	Epsin 3	2.63	Down	0.000102906	0.000481
NM_024943	Transmembrane protein 156	2.63	Up	0.000921217	0.00211
NM_000166	Gap junction protein, beta 1, 32kDa	2.63	Down	1.76e-05	0.000185
NM_001144951	Glycerate kinase	2.62	Down	4.02e-06	8.88e-05
NM_181078	Interleukin 21 receptor	2.62	Up	0.000431945	0.00123
NM_030761	Wingless-type MMTV integration site family, member 4	2.62	Down	1.73e-06	7.01e-05
NM_001085488	Transmembrane protein 224	2.62	Down	2.96e-06	7.5e-05
NM_080489	Syndecan binding protein (syntenin) 2	2.62	Down	6.12e-06	0.000108
NM_020469	ABO blood group (transferase A, alpha 1-3-N-acetylgalactosaminyltransferase; transferase B, alpha 1-3-galactosyltransferase)	2.62	Down	7.12e-06	0.000118
NM_001030004	Hepatocyte nuclear factor 4, alpha	2.62	Down	0.00238059	0.00437
NM_001035003	Kv channel interacting protein 4	2.61	Down	5.25e-05	0.000333
NR_002823	Homo sapiens aquaporin 7 pseudogene 2 (AQP7P2) on chromosome 9.	2.61	Down	5.72e-05	0.000346
NM_001097620	Transmembrane protein 184A	2.61	Down	6.17e-05	0.000361
NM_005021	Ectonucleotide pyrophosphatase/phosphodiesterase 3	2.61	Down	3.96e-05	0.000285
NM_002034	Fucosyltransferase 5 (alpha (1,3) fucosyltransferase)	2.61	Down	2.21e-06	7.18e-05
NM_001085	Serpin peptidase inhibitor, clade A (alpha-1 antiproteinase, antitrypsin), member 3	2.61	Up	0.0020771	0.00393
NM_203468	Ectonucleoside triphosphate diphosphohydrolase 2	2.61	Down	5.91e-07	4.72e-05
NM_015547	Acyl-CoA thioesterase 11	2.61	Down	3.95e-05	0.000285
NM_000624	Serpin peptidase inhibitor, clade A (alpha-1 antiproteinase, antitrypsin), member 5	2.6	Up	0.00985362	0.0137
NM_002644	Polymeric immunoglobulin receptor	2.6	Down	0.000256678	0.000863
NM_003960	N-acetyltransferase 8 (GCN5-related, putative)	2.6	Down	0.00067113	0.00166
NM_001128834	Proteolipid protein 1	2.6	Down	7.89e-06	0.000122
NM_024101	Melanophilin	2.6	Down	1.32e-07	2.6e-05
NM_024719	Growth hormone regulated TBC protein 1	2.6	Down	2.58e-06	7.33e-05
NM_001130845	B-cell CLL/lymphoma 6	2.6	Up	0.000919435	0.00211
NM_005629	Solute carrier family 6 (neurotransmitter transporter, creatine), member 8	2.59	Down	2.98e-06	7.51e-05
NM_001770	CD19 molecule	2.59	Up	0.0208533	0.0259
NM_004665	Vanin 2	2.59	Up	0.00105958	0.00235
NM_014799	Hephaestin	2.59	Down	7.22e-07	4.85e-05
NM_145894	Kallikrein-related peptidase 12	2.59	Down	0.00412385	0.00676
ENST00000395936	ens|peripheral myelin protein 22 [Source:HGNC Symbol;Acc:9118] [ENST00000395936]	2.59	Down	7.69e-06	0.000122
NM_001267	Chondroadherin	2.59	Down	3.22e-05	0.000257
NM_015900	Phospholipase A1 member A	2.59	Up	0.00472005	0.00752
NM_017662	Transient receptor potential cation channel, subfamily M, member 6	2.59	Down	1.24e-05	0.000155
NM_018068	Piwi-like 2 (Drosophila)	2.59	Down	6.15e-05	0.000361
NM_000954	Prostaglandin D2 synthase 21kDa (brain)	2.59	Up	0.00238836	0.00438
NM_138810	T-cell activation RhoGTPase activating protein	2.59	Up	0.000365865	0.0011
NM_003225	Trefoil factor 1	2.59	Down	0.00171948	0.00336
NM_002226	Jagged 2	2.58	Down	1.75e-06	7.01e-05
NM_007015	Leukocyte cell derived chemotaxin 1	2.58	Up	0.00123285	0.00263
NM_004310	Ras homolog gene family, member H	2.58	Up	0.000204135	0.000745
NM_033181	Cannabinoid receptor 1 (brain)	2.58	Up	0.00910386	0.0128
NM_001615	Actin, gamma 2, smooth muscle, enteric	2.57	Down	1.4e-05	0.000163
NM_001704	Brain-specific angiogenesis inhibitor 3	2.57	Down	0.000686991	0.00169
NM_001197	BCL2-interacting killer (apoptosis-inducing)	2.57	Up	0.000370863	0.00111
NM_001077528	F-box protein 43	2.57	Up	0.0164702	0.0211
NM_001017372	Solute carrier family 27 (fatty acid transporter), member 6	2.57	Up	0.0127648	0.017
NM_080877	Solute carrier family 34 (sodium phosphate), member 3	2.57	Down	3.82e-05	0.00028
NM_015982	Y box binding protein 2	2.56	Down	9.63e-07	5.26e-05
NM_004366	Chloride channel 2	2.56	Down	1.05e-06	5.52e-05
NM_030622	Cytochrome P450, family 2, subfamily S, polypeptide 1	2.56	Down	9.48e-06	0.000135
NM_178545	Transmembrane protein 52	2.56	Down	4.44e-05	0.000302
NM_001039112	Fer-1-like 6 (C. elegans)	2.56	Down	0.00010226	0.000479
NM_207370	G protein-coupled receptor 153	2.56	Down	0.000403805	0.00117
NM_014568	UDP-N-acetyl-alpha-D-galactosamine:polypeptide N-acetylgalactosaminyltransferase 5 (GalNAc-T5)	2.56	Down	0.000232078	0.00081
NM_002885	RAP1 GTPase activating protein	2.56	Down	5.49e-06	0.000105
NM_003775	Sphingosine-1-phosphate receptor 4	2.56	Up	5.31e-05	0.000336
NM_152372	Myomesin family, member 3	2.56	Down	3.97e-05	0.000285
NM_017675	Protocadherin 24	2.55	Down	2.17e-05	0.000206
ENST00000306901	ens|cholinergic receptor, nicotinic, alpha 7 [Source:HGNC Symbol;Acc:1960] [ENST00000306901]	2.55	Down	2.1e-06	7.11e-05
NM_024320	ATPase family, AAA domain containing 4	2.55	Down	2.07e-05	0.000201
NM_013269	C-type lectin domain family 2, member D	2.55	Up	0.000206891	0.00075
NM_005588	Meprin A, alpha (PABA peptide hydrolase)	2.55	Down	1.41e-05	0.000163
NM_033014	Osteoglycin	2.55	Down	0.00256478	0.00465
NM_000042	Apolipoprotein H (beta-2-glycoprotein I)	2.54	Down	2.49e-05	0.000222
NM_001496	GDNF family receptor alpha 3	2.54	Down	6.65e-07	4.85e-05
NM_002922	Regulator of G-protein signaling 1	2.54	Up	0.00033636	0.00104
NM_181526	Myosin, light chain 9, regulatory	2.54	Down	1.41e-06	6.62e-05
NM_005468	N-acetylated alpha-linked acidic dipeptidase-like 1	2.54	Down	3.17e-05	0.000255
NR_027156	ref|Homo sapiens tubulin, beta pseudogene 5 (TUBBP5), non-coding RNA [NR_027156]	2.53	Down	0.0146399	0.0191
NM_031219	Haloacid dehalogenase-like hydrolase domain containing 3	2.53	Down	5.02e-06	9.98e-05
NM_001171	ATP-binding cassette, sub-family C (CFTR/MRP), member 6	2.53	Down	1.02e-08	8e-06
NM_001045	Solute carrier family 6 (neurotransmitter transporter, serotonin), member 4	2.53	Down	8.73e-06	0.000128
NM_078467	Cyclin-dependent kinase inhibitor 1A (p21, Cip1)	2.53	Down	8.13e-05	0.000421
NM_004416	Deltex homolog 1 (Drosophila)	2.53	Up	0.000654741	0.00164
NM_001080405	Carcinoembryonic antigen-related cell adhesion molecule 18	2.53	Down	0.000759146	0.00181
NM_032951	MLX interacting protein-like	2.53	Down	6.69e-06	0.000113
NM_153483	Interleukin 17 receptor E	2.52	Down	2.68e-06	7.33e-05
NM_017935	B-cell scaffold protein with ankyrin repeats 1	2.52	Up	0.0201319	0.0251
NM_138967	Secretory carrier membrane protein 5	2.52	Down	2.44e-05	0.000219
XR_079051	gb|PREDICTED: Homo sapiens similar to rCG30376 (LOC100130301), miscRNA [XR_079051]	2.52	Up	0.00473724	0.00754
NR_003569	ref|Homo sapiens ATP-binding cassette, sub-family C, member 6 pseudogene 1 (ABCC6P1), non-coding RNA [NR_003569]	2.52	Down	7.65e-07	4.85e-05
XR_038016	gb|PREDICTED: Homo sapiens similar to mitochondrial carrier 2 (LOC100133478), miscRNA [XR_038016]	2.52	Down	0.00111491	0.00244
NM_002825	Pleiotrophin	2.52	Down	1.63e-05	0.000177
NM_002257	Kallikrein 1	2.52	Down	3.91e-05	0.000283
NM_004362	Calmegin	2.52	Up	0.0360365	0.042
NM_001039933	CD79b molecule, immunoglobulin-associated beta	2.51	Up	0.0121293	0.0163
NM_001077482	Nuclear receptor subfamily 1, group I, member 3	2.51	Down	0.000227587	0.0008
NM_032966	Chemokine (C-X-C motif) receptor 5	2.51	Up	0.00689493	0.0102
NM_022449	RAB17, member RAS oncogene family	2.51	Down	7.7e-07	4.85e-05
NM_015424	Chordin-like 2	2.51	Up	0.014418	0.0188
NM_000298	Pyruvate kinase, liver and RBC	2.51	Down	2.2e-07	3.76e-05
NR_001458	Homo sapiens BIC transcript (BIC) on chromosome 21.	2.51	Up	0.000246844	0.000841
NM_145282	Mitochondrial carrier protein-like	2.51	Down	0.00612598	0.00927
NM_004200	Synaptotagmin VII	2.5	Down	8.72e-05	0.000442
NM_138393	Receptor accessory protein 6	2.5	Down	9.29e-06	0.000134
NM_024743	UDP glucuronosyltransferase 2 family, polypeptide A3	2.5	Down	0.000995223	0.00224
NM_020766	Protocadherin 19	2.5	Down	4.61e-05	0.000311
NM_004668	Maltase-glucoamylase (alpha-glucosidase)	2.5	Down	5.6e-05	0.000342
NM_000896	Cytochrome P450, family 4, subfamily F, polypeptide 3	2.5	Down	8.18e-06	0.000124
AK000249	G protein-coupled receptor, family C, group 5, member C	2.5	Down	0.000996977	0.00224
NM_002769	Protease, serine, 1 (trypsin 1)	2.5	Down	0.000511942	0.00138
NM_004213	Solute carrier family 28 (sodium-coupled nucleoside transporter), member 1	2.49	Down	1.37e-05	0.000161
NM_002839	Protein tyrosine phosphatase, receptor type, D	2.49	Down	7.31e-07	4.85e-05
AF321609	Titin	2.49	Up	0.000598397	0.00154
NM_024921	Premature ovarian failure, 1B	2.49	Down	2.37e-06	7.29e-05
NM_017711	Glycerophosphodiester phosphodiesterase domain containing 2	2.49	Down	2.51e-05	0.000222
NM_002670	Plastin 1 (I isoform)	2.49	Down	5.68e-05	0.000345
NM_032607	CAMP responsive element binding protein 3-like 3	2.49	Down	2.73e-05	0.000233
NM_001041	Sucrase-isomaltase (alpha-glucosidase)	2.48	Down	6.64e-05	0.000376
NM_024966	Sema domain, transmembrane domain (TM), and cytoplasmic domain, (semaphorin) 6D	2.48	Down	3.6e-05	0.000275
NM_003783	UDP-Gal:betaGlcNAc beta 1,3-galactosyltransferase, polypeptide 2	2.48	Down	8.77e-07	5.11e-05
NM_000221	Ketohexokinase (fructokinase)	2.48	Down	2.13e-06	7.11e-05
NM_001841	Cannabinoid receptor 2 (macrophage)	2.48	Up	0.00234576	0.00432
NM_144569	SPOC domain containing 1	2.48	Down	0.000636306	0.00161
NM_152869	Regucalcin (senescence marker protein-30)	2.47	Down	0.000385764	0.00113
NM_003469	Secretogranin II (chromogranin C)	2.47	Down	0.00536907	0.00831
NM_001025199	Chitinase 3-like 2	2.47	Up	0.000739817	0.00179
NM_153212	Gap junction protein, beta 4, 30.3kDa	2.47	Up	0.00124793	0.00266
NM_004171	Solute carrier family 1 (glial high affinity glutamate transporter), member 2	2.47	Up	0.00512223	0.00802
NM_000403	UDP-galactose-4-epimerase	2.47	Down	2.19e-05	0.000207
NM_002725	Proline/arginine-rich end leucine-rich repeat protein	2.47	Up	0.0094397	0.0132
NM_000060	Biotinidase	2.47	Down	5.51e-05	0.00034
NM_178232	Hyaluronan and proteoglycan link protein 3	2.47	Up	0.00066556	0.00166
NM_001113523	Poly (ADP-ribose) polymerase family, member 15	2.47	Up	0.00496402	0.00783
NM_014578	Ras homolog gene family, member D	2.46	Down	0.000595574	0.00153
NM_020974	Signal peptide, CUB domain, EGF-like 2	2.46	Down	7.24e-06	0.000118
NM_000384	Apolipoprotein B (including Ag(x) antigen)	2.46	Down	0.000115195	0.000519
NM_005727	Tetraspanin 1	2.46	Down	0.000183572	0.000701
NM_022444	Solute carrier family 13 (sodium/sulfate symporters), member 1	2.46	Down	9.11e-05	0.000452
NM_001819	Chromogranin B (secretogranin 1)	2.46	Down	0.000836684	0.00196
NM_030764	Fc receptor-like 2	2.46	Up	0.00419407	0.00684
NM_004497	Forkhead box A3	2.46	Down	3.07e-05	0.000252
NM_012092	Inducible T-cell co-stimulator	2.46	Up	0.000351486	0.00107
NM_000017	Acyl-Coenzyme A dehydrogenase, C-2 to C-3 short chain	2.46	Down	9.63e-06	0.000136
NM_004155	Serpin peptidase inhibitor, clade B (ovalbumin), member 9	2.46	Up	6.93e-05	0.000385
NM_177533	Nudix (nucleoside diphosphate linked moiety X)-type motif 14	2.45	Down	0.000163977	0.000658
NM_000777	Cytochrome P450, family 3, subfamily A, polypeptide 5	2.45	Down	7.11e-06	0.000118
NM_024827	Histone deacetylase 11	2.45	Down	1.33e-05	0.00016
NM_001956	Endothelin 2	2.45	Down	2.85e-06	7.33e-05
NM_004205	Ubiquitin specific peptidase 2	2.45	Down	0.00164489	0.00325
NM_013432	Nuclear factor of kappa light polypeptide gene enhancer in B-cells inhibitor-like 2	2.45	Down	2.05e-06	7.11e-05
NM_003048	Solute carrier family 9 (sodium/hydrogen exchanger), member 2	2.45	Down	0.00222952	0.00417
NM_012217	Tryptase delta 1	2.45	Down	8.83e-05	0.000445
NM_020650	Reticulocalbin 3, EF-hand calcium binding domain	2.45	Down	8.04e-05	0.000421
NM_001374	Deoxyribonuclease I-like 2	2.44	Down	6.71e-05	0.000379
NM_025179	Plexin A2	2.44	Down	6.59e-05	0.000375
NM_001079858	G protein-coupled receptor 64	2.44	Up	0.00452398	0.00727
NM_001006630	Cholinergic receptor, muscarinic 2	2.44	Down	0.0016879	0.00332
NM_002602	Phosphodiesterase 6G, cGMP-specific, rod, gamma	2.44	Up	3.03e-07	4.04e-05
NM_001010893	Solute carrier family 10 (sodium/bile acid cotransporter family), member 5	2.44	Down	0.0008683	0.00202
NM_033266	Endoplasmic reticulum to nucleus signaling 2	2.44	Down	7.07e-07	4.85e-05
NM_001150	Alanyl (membrane) aminopeptidase	2.44	Down	0.000107959	0.000496
NM_016335	Proline dehydrogenase (oxidase) 1	2.43	Down	1.67e-08	9.37e-06
NM_003294	Tryptase alpha/beta 1	2.43	Down	5.4e-05	0.000338
NM_001441	NOL1/NOP2/Sun domain family, member 4	2.43	Down	6.07e-06	0.000108
NM_138345	Von Willebrand factor A domain containing 5B2	2.43	Down	0.00022411	0.000792
NM_207418	Family with sequence similarity 72, member D	2.43	Up	0.00106718	0.00236
NM_175710	Complement component (3b/4b) receptor 1-like	2.43	Up	0.0093379	0.0131
AF343663	Fc receptor-like 5	2.43	Up	0.00852566	0.0122
NM_080923	Protein tyrosine phosphatase, receptor type, C	2.43	Up	4.25e-05	0.000295
XR_015832	gb|PREDICTED: Homo sapiens similar to glutathione S-transferase (LOC730152), miscRNA [XR_015832]	2.43	Down	0.00468166	0.00747
NM_021187	Cytochrome P450, family 4, subfamily F, polypeptide 11	2.43	Down	0.0397565	0.0458
NM_002614	PDZ domain containing 1	2.43	Down	4.61e-06	9.6e-05
NM_002010	Fibroblast growth factor 9 (glia-activating factor)	2.43	Down	3.46e-05	0.000267
NM_144575	Calpain 13	2.43	Down	1.51e-05	0.00017
NM_018271	Threonine synthase-like 2 (S. cerevisiae)	2.43	Down	0.0175085	0.0222
NM_003787	Nucleolar protein 4	2.42	Up	0.000632461	0.0016
NM_020209	Src homology 2 domain containing transforming protein D	2.42	Down	6.43e-08	1.69e-05
NM_020944	Glucosidase, beta (bile acid) 2	2.42	Down	0.000129169	0.000559
NM_001035256	Proopiomelanocortin	2.42	Up	2.52e-05	0.000222
NM_005559	Laminin, alpha 1	2.42	Down	1.68e-05	0.00018
NM_024919	FERM domain containing 1	2.42	Down	5.51e-05	0.00034
NM_002522	Neuronal pentraxin I	2.42	Up	0.00901945	0.0127
NM_020993	B-cell CLL/lymphoma 7A	2.42	Up	0.000321111	0.00101
NM_153338	Gamma-glutamyltransferase 6	2.42	Down	3.18e-06	7.68e-05
NM_002705	Periplakin	2.42	Down	2.29e-07	3.76e-05
NM_005975	PTK6 protein tyrosine kinase 6	2.42	Down	1.46e-07	2.73e-05
NM_033553	Guanylate cyclase activator 2A (guanylin)	2.41	Down	2.72e-05	0.000233
NM_172387	Nuclear factor of activated T-cells, cytoplasmic, calcineurin-dependent 1	2.41	Up	3.8e-05	0.00028
NM_181780	B and T lymphocyte associated	2.41	Up	0.00113506	0.00247
NM_173477	Usher syndrome 1G (autosomal recessive)	2.41	Down	0.000603213	0.00154
AF007191	SIB 276 intestinal mucin (MUC3)	2.4	Down	7.96e-05	0.000419
NM_023944	Cytochrome P450, family 4, subfamily F, polypeptide 12	2.4	Down	1.93e-05	0.000192
NM_006169	Nicotinamide N-methyltransferase	2.4	Up	3.26e-05	0.000258
NM_001024215	Filamin binding LIM protein 1	2.4	Down	5.1e-05	0.00033
NM_001216	Carbonic anhydrase IX	2.4	Down	0.0130855	0.0173
NM_001928	Complement factor D (adipsin)	2.4	Down	6.38e-05	0.000369
NM_001114937	SH2 domain protein 1A	2.4	Up	4.97e-05	0.000324
NM_032229	SLIT and NTRK-like family, member 6	2.4	Down	7.91e-06	0.000122
NM_014392	DNA segment on chromosome 4 (unique) 234 expressed sequence	2.4	Down	2.16e-06	7.11e-05
NM_000112	Solute carrier family 26 (sulfate transporter), member 2	2.4	Down	1.01e-06	5.36e-05
NM_024764	Cation channel, sperm-associated, beta	2.4	Down	0.000681123	0.00168
NM_018284	Guanylate binding protein 1, interferon-inducible, 67kDa	2.39	Down	0.000489904	0.00135
XR_037614	gb|PREDICTED: Homo sapiens similar to sal-like 4 (LOC100131046), miscRNA [XR_037614]	2.39	Up	0.00142959	0.00294
NM_175873	Ankyrin repeat domain 43	2.39	Down	4.55e-06	9.57e-05
NM_019850	Neuronal guanine nucleotide exchange factor	2.39	Down	5.59e-08	1.69e-05
NM_178865	Serine incorporator 2	2.39	Down	4.72e-05	0.000314
NM_139320	CHRNA7 (cholinergic receptor, nicotinic, alpha 7, exons 5-10) and FAM7A (family with sequence similarity 7A, exons A-E) fusio	2.39	Down	1.98e-05	0.000194
NM_004433	E74-like factor 3 (ets domain transcription factor, epithelial-specific )	2.39	Down	0.000186016	0.000706
NM_003226	Trefoil factor 3 (intestinal)	2.39	Down	4.83e-05	0.000319
NM_145865	Ankyrin repeat and sterile alpha motif domain containing 4B	2.39	Down	2.89e-05	0.000241
NM_000420	Kell blood group, metallo-endopeptidase	2.39	Up	0.0263067	0.0318
NM_153834	G protein-coupled receptor 112	2.38	Down	4.15e-05	0.000292
NM_019089	Hairy and enhancer of split 2 (Drosophila)	2.38	Down	4.48e-05	0.000304
NM_020639	Receptor-interacting serine-threonine kinase 4	2.38	Down	5.85e-05	0.00035
NM_139053	EPS8-like 3	2.38	Down	6.65e-06	0.000113
NM_023940	RAS-like, family 11, member B	2.38	Up	0.00648662	0.00972
NM_001080855	Paxillin	2.38	Down	0.000458238	0.00128
X95463	AF4/FMR2 family, member 2	2.37	Up	0.0222977	0.0275
NM_080658	Aspartoacylase (aminocyclase) 3	2.37	Down	5.78e-07	4.72e-05
NM_198404	Potassium channel tetramerisation domain containing 4	2.37	Down	8.73e-05	0.000442
NM_203314	3-hydroxybutyrate dehydrogenase, type 1	2.37	Down	2.99e-07	4.04e-05
NM_012108	Signal transducing adaptor family member 1	2.37	Up	0.0206239	0.0257
NM_012395	PFTAIRE protein kinase 1	2.37	Up	6.92e-05	0.000385
NM_004624	Vasoactive intestinal peptide receptor 1	2.37	Down	8.53e-07	5.09e-05
NM_014211	Gamma-aminobutyric acid (GABA) A receptor, pi	2.36	Up	0.0014726	0.003
NM_001004356	Fibroblast growth factor receptor-like 1	2.36	Down	2.88e-05	0.000241
NM_004312	Arrestin 3, retinal (X-arrestin)	2.36	Down	0.00497507	0.00784
NM_138983	Oligodendrocyte transcription factor 1	2.36	Down	0.000378662	0.00112
NM_144699	ATPase, Na+/K+ transporting, alpha 4 polypeptide	2.36	Down	9.57e-05	0.000464
NM_032439	Phytanoyl-CoA 2-hydroxylase interacting protein-like	2.36	Down	0.000512587	0.00138
NM_144686	Transmembrane channel-like 4	2.36	Down	3.13e-06	7.65e-05
NM_001012302	Anoctamin 9	2.36	Down	2.62e-05	0.000226
NM_013363	Procollagen C-endopeptidase enhancer 2	2.36	Up	0.018184	0.0229
NM_012400	Phospholipase A2, group IID	2.35	Up	0.0289624	0.0347
NM_005925	Meprin A, beta	2.35	Down	5.36e-05	0.000338
NM_001130083	Actin binding LIM protein family, member 2	2.35	Down	0.00166629	0.00328
NM_001172	Arginase, type II	2.35	Down	0.000890826	0.00206
NM_018672	ATP-binding cassette, sub-family A (ABC1), member 5	2.35	Down	9.62e-08	2.1e-05
NM_000790	Dopa decarboxylase (aromatic L-amino acid decarboxylase)	2.35	Down	3.75e-05	0.00028
NM_016270	Kruppel-like factor 2 (lung)	2.35	Up	5.69e-05	0.000345
NM_005672	Prostate stem cell antigen	2.35	Down	0.0237217	0.029
NM_139155	ADAM metallopeptidase with thrombospondin type 1 motif, 14	2.35	Down	2.38e-05	0.000217
NM_000050	Argininosuccinate synthetase 1	2.35	Down	0.00149216	0.00303
NR_027481	ref|Homo sapiens zinc finger protein 876 (pseudogene) (ZNF876P), non-coding RNA [NR_027481]	2.35	Up	0.0190202	0.0238
NM_030923	Transmembrane protein 163	2.35	Up	0.0176765	0.0224
NM_004345	Cathelicidin antimicrobial peptide	2.35	Up	0.0115496	0.0156
NM_021924	Mucin-like protocadherin	2.35	Down	8.95e-07	5.11e-05
NM_003963	Transmembrane 4 L six family member 5	2.35	Down	0.000158465	0.000644
NM_138969	Short chain dehydrogenase/reductase family 16C, member 5	2.34	Up	0.00461559	0.00739
NM_001040661	Solute carrier family 29 (nucleoside transporters), member 4	2.34	Down	0.0027279	0.00487
NM_020872	Contactin 3 (plasmacytoma associated)	2.34	Down	1.28e-05	0.000156
NM_001001414	Non-specific cytotoxic cell receptor protein 1 homolog (zebrafish)	2.34	Up	0.000729564	0.00177
NM_053276	Vitrin	2.34	Up	0.0164892	0.0211
NM_003918	Glycogenin 2	2.34	Up	0.0197393	0.0247
NM_182757	Ring finger protein 144B	2.34	Up	0.000116307	0.000523
NM_001049	Somatostatin receptor 1	2.34	Down	3.74e-05	0.00028
NM_173092	Potassium voltage-gated channel, subfamily H (eag-related), member 6	2.34	Down	9.01e-05	0.000451
NM_004163	RAB27B, member RAS oncogene family	2.34	Down	9.37e-05	0.000459
NM_015270	Adenylate cyclase 6	2.34	Down	5.48e-07	4.72e-05
NM_138329	NLR family, pyrin domain containing 6	2.34	Down	0.000110974	0.000506
NM_021147	Cyclin O	2.34	Down	0.0133442	0.0176
NR_003587	Homo sapiens myosin XVB pseudogene (MYO15B) on chromosome 17.	2.34	Down	4.32e-05	0.000298
NM_203395	Iodotyrosine deiodinase	2.34	Down	2.39e-05	0.000217
ENST00000392574	ens|IQ motif containing D [Source:HGNC Symbol;Acc:25168] [ENST00000392574]	2.33	Up	0.0365455	0.0425
NM_006152	Lymphoid-restricted membrane protein	2.33	Up	0.00478713	0.0076
NM_153228	Ankyrin-repeat and fibronectin type III domain containing 1	2.33	Down	0.00164288	0.00325
NM_005213	Cystatin A (stefin A)	2.33	Up	0.000824846	0.00194
NM_001242	CD27 molecule	2.33	Up	0.000201064	0.000737
NM_004861	Galactose-3-O-sulfotransferase 1	2.33	Down	3.36e-05	0.000263
NM_020939	Copine V	2.33	Up	0.000877244	0.00204
NM_007127	Villin 1	2.33	Down	5.35e-06	0.000104
NM_000039	Apolipoprotein A-I	2.33	Down	9.44e-05	0.000461
NM_206920	MAM domain containing 4	2.33	Down	1.47e-05	0.000166
BC150296	Protocadherin 9	2.33	Up	0.00629736	0.00949
NM_016140	Tubulin polymerization-promoting protein family member 3	2.33	Down	0.00194136	0.00372
NM_012067	Aldo-keto reductase family 7, member A3 (aflatoxin aldehyde reductase)	2.33	Down	5.88e-05	0.00035
NM_033467	Membrane metallo-endopeptidase-like 1	2.33	Down	0.00123715	0.00264
NM_001097592	X antigen family, member 1D	2.33	Up	0.0295485	0.0354
NM_025163	Phosphatidylinositol glycan anchor biosynthesis, class Z	2.32	Down	0.000826297	0.00194
NM_052862	RCSD domain containing 1	2.32	Up	8.12e-05	0.000421
NM_002987	Chemokine (C-C motif) ligand 17	2.32	Up	4.25e-05	0.000295
NM_006143	G protein-coupled receptor 19	2.32	Up	0.000731821	0.00177
NM_001902	Cystathionase (cystathionine gamma-lyase)	2.32	Down	8.22e-06	0.000124
NM_177543	Phosphatidic acid phosphatase type 2C	2.32	Down	2.84e-06	7.33e-05
NM_001136503	Similar to HSPC323	2.32	Down	6.12e-05	0.00036
NM_006536	Chloride channel accessory 2	2.32	Down	4.22e-05	0.000295
NM_005747	Elastase 3A, pancreatic	2.32	Down	0.00135783	0.00283
NM_000772	Cytochrome P450, family 2, subfamily C, polypeptide 18	2.32	Down	2.48e-06	7.29e-05
NM_153226	Transmembrane protein 20	2.32	Down	0.000400694	0.00117
NM_006398	Ubiquitin D	2.32	Up	0.00147755	0.003
NM_012109	Transmembrane protein 59-like	2.32	Down	6.5e-05	0.000372
NM_000049	Aspartoacylase (Canavan disease)	2.31	Down	7.44e-07	4.85e-05
NM_001005176	SP140 nuclear body protein	2.31	Up	0.00152056	0.00307
NM_000352	ATP-binding cassette, sub-family C (CFTR/MRP), member 8	2.31	Down	4.89e-06	9.84e-05
NM_000078	Cholesteryl ester transfer protein, plasma	2.31	Up	0.033663	0.0396
NM_024308	Dehydrogenase/reductase (SDR family) member 11	2.31	Down	1.6e-06	6.94e-05
NM_052938	Fc receptor-like 1	2.31	Up	0.0199246	0.0249
NM_020973	Glucosidase, beta, acid 3 (cytosolic)	2.31	Down	3.87e-05	0.000282
NR_026875	ref|Homo sapiens neuralized homolog 3 (Drosophila) pseudogene (NEURL3), non-coding RNA [NR_026875]	2.31	Down	7.84e-05	0.000415
NM_019849	Solute carrier family 7, (neutral amino acid transporter, y+ system) member 10	2.31	Up	0.00128708	0.00271
NM_032780	Transmembrane protein 25	2.31	Down	3.25e-07	4.04e-05
NR_003088	Homo sapiens ATP-binding cassette, sub-family C (CFTR/MRP), member 13 (ABCC13) on chromosome 21.	2.31	Down	0.00891361	0.0126
NM_021803	Interleukin 21	2.31	Up	0.0419725	0.048
NM_138938	Regenerating islet-derived 3 alpha	2.31	Down	0.00060733	0.00155
NM_172374	Nucleoporin 62kDa	2.31	Up	0.000394699	0.00115
NM_021920	Secretin	2.31	Down	1.06e-05	0.000143
NM_001143962	Calpain 8	2.31	Down	0.000744598	0.00179
NM_178564	Nuclear receptor binding protein 2	2.3	Down	0.00283734	0.00503
NM_001785	Cytidine deaminase	2.3	Down	0.00124719	0.00266
NM_001103175	Coiled-coil domain containing 64B	2.3	Down	2.8e-07	4.04e-05
NM_001009568	Sphingomyelin phosphodiesterase, acid-like 3B	2.3	Down	0.000226082	0.000797
NM_145814	Calcium channel, voltage-dependent, gamma subunit 6	2.3	Down	0.00688969	0.0102
NM_024009	Gap junction protein, beta 3, 31kDa	2.3	Up	0.0111955	0.0152
NM_000932	Phospholipase C, beta 3 (phosphatidylinositol-specific)	2.3	Down	2.22e-05	0.000208
NM_000503	Eyes absent homolog 1 (Drosophila)	2.3	Down	0.000119975	0.000535
NM_021258	Interleukin 22 receptor, alpha 1	2.3	Down	9.07e-05	0.000451
NM_152685	Solute carrier family 23 (nucleobase transporters), member 1	2.3	Down	7.84e-07	4.85e-05
NM_016339	Rap guanine nucleotide exchange factor (GEF)-like 1	2.29	Down	6.64e-06	0.000113
NM_006998	Secretagogin, EF-hand calcium binding protein	2.29	Down	0.000121238	0.000538
NM_000820	Growth arrest-specific 6	2.29	Down	7.95e-05	0.000419
NM_001782	CD72 molecule	2.29	Up	0.0117801	0.0159
NM_032153	Zic family member 4	2.29	Down	1.71e-05	0.000181
NM_004089	TSC22 domain family, member 3	2.29	Up	0.000129763	0.000561
NM_003121	Spi-B transcription factor (Spi-1/PU.1 related)	2.29	Up	0.00126932	0.00269
NM_000350	ATP-binding cassette, sub-family A (ABC1), member 4	2.29	Down	0.000777489	0.00185
NM_145262	Glycerate kinase	2.29	Down	1.93e-06	7.01e-05
NM_006890	Carcinoembryonic antigen-related cell adhesion molecule 7	2.29	Down	0.0152706	0.0198
NM_006060	IKAROS family zinc finger 1 (Ikaros)	2.29	Up	0.000131606	0.000567
NM_005068	Single-minded homolog 1 (Drosophila)	2.29	Up	0.0336986	0.0396
AK056176	RAS and EF-hand domain containing	2.29	Down	0.00857886	0.0122
NM_020752	G protein-coupled receptor 158	2.29	Down	0.000282417	0.000921
NM_016831	Period homolog 3 (Drosophila)	2.29	Down	0.00126575	0.00268
NM_052947	Alpha-kinase 2	2.29	Up	0.019599	0.0245
NM_003446	Zinc finger protein 157	2.29	Down	8.55e-06	0.000127
NM_001775	CD38 molecule	2.29	Up	0.000878252	0.00204
NM_024007	Early B-cell factor 1	2.29	Up	0.000753466	0.0018
NM_020789	Immunoglobulin superfamily, member 9	2.29	Down	1.99e-05	0.000195
NM_175081	Purinergic receptor P2X, ligand-gated ion channel, 5	2.29	Up	0.00867387	0.0123
NM_002217	Inter-alpha (globulin) inhibitor H3	2.29	Up	0.00890073	0.0126
NM_000355	Transcobalamin II; macrocytic anemia	2.29	Down	0.000165021	0.000658
NM_024798	Sorting nexin 22	2.29	Up	0.0178792	0.0226
NM_004567	6-phosphofructo-2-kinase/fructose-2,6-biphosphatase 4	2.29	Down	1.94e-06	7.01e-05
NM_001977	Glutamyl aminopeptidase (aminopeptidase A)	2.29	Down	4e-05	0.000287
NM_020163	Sema domain, immunoglobulin domain (Ig), short basic domain, secreted, (semaphorin) 3G	2.28	Down	0.00039371	0.00115
NM_004961	Gamma-aminobutyric acid (GABA) A receptor, epsilon	2.28	Down	0.000638485	0.00161
NM_007356	Laminin, beta 4	2.28	Down	0.0130216	0.0173
NM_001010974	Breast carcinoma amplified sequence 4	2.28	Up	0.012053	0.0162
NM_022469	Gremlin 2, cysteine knot superfamily, homolog (Xenopus laevis)	2.28	Down	0.00594814	0.00906
NM_004181	Ubiquitin carboxyl-terminal esterase L1 (ubiquitin thiolesterase)	2.28	Up	0.0134855	0.0178
NM_001757	Carbonyl reductase 1	2.28	Down	1.83e-05	0.000188
NM_021911	Gamma-aminobutyric acid (GABA) A receptor, beta 2	2.28	Down	0.00128216	0.00271
NM_002332	Low density lipoprotein-related protein 1 (alpha-2-macroglobulin receptor)	2.28	Down	8.4e-06	0.000126
NM_004403	Deafness, autosomal dominant 5	2.28	Down	6.03e-06	0.000108
NM_033012	Tumor necrosis factor (ligand) superfamily, member 11	2.28	Up	0.00656679	0.0098
NM_005399	Protein kinase, AMP-activated, beta 2 non-catalytic subunit	2.28	Down	5.88e-07	4.72e-05
NM_003279	Troponin C type 2 (fast)	2.27	Down	7.47e-05	0.000403
NM_002771	Protease, serine, 3	2.27	Down	0.000202563	0.000741
NM_004936	Cyclin-dependent kinase inhibitor 2B (p15, inhibits CDK4)	2.27	Down	0.00139272	0.00289
NM_178233	Otopetrin 3	2.27	Down	0.0042817	0.00696
NM_052945	Tumor necrosis factor receptor superfamily, member 13C	2.27	Up	0.00887167	0.0125
NM_001012633	Interleukin 32	2.27	Down	0.000179524	0.000689
NM_212503	PCTAIRE protein kinase 3	2.27	Down	3.13e-05	0.000253
NM_000765	Cytochrome P450, family 3, subfamily A, polypeptide 7	2.27	Down	1.79e-05	0.000186
NM_203486	Delta-like 3 (Drosophila)	2.27	Up	0.0139026	0.0182
NM_001172813	ref|Homo sapiens solute carrier family 30 (zinc transporter), member 8 (SLC30A8), transcript variant 4, mRNA [NM_001172813]	2.27	Down	0.000184415	0.000702
NM_001185	Alpha-2-glycoprotein 1, zinc-binding	2.27	Down	2.22e-05	0.000208
NM_002112	Histidine decarboxylase	2.27	Down	0.000737077	0.00178
NM_006066	Aldo-keto reductase family 1, member A1 (aldehyde reductase)	2.26	Down	4.92e-05	0.000323
NM_000531	Ornithine carbamoyltransferase	2.26	Down	3.05e-06	7.57e-05
NM_000771	Cytochrome P450, family 2, subfamily C, polypeptide 9	2.26	Down	1.54e-06	6.81e-05
NM_001080441	Tetratricopeptide repeat domain 36	2.26	Down	0.000276694	0.000908
NM_005165	Aldolase C, fructose-bisphosphate	2.26	Down	3.08e-05	0.000252
NM_002673	Plexin B1	2.26	Down	8.02e-05	0.000421
NM_017750	Retinol saturase (all-trans-retinol 13,14-reductase)	2.26	Down	0.000102109	0.000479
NR_002796	Homo sapiens AKR7 family pseudogene (AFARP1) on chromosome 1.	2.26	Down	1.56e-05	0.000172
NM_003265	Toll-like receptor 3	2.26	Down	5.74e-06	0.000106
NM_153021	Phospholipase B1	2.26	Down	0.000324642	0.00102
NM_013372	Gremlin 1, cysteine knot superfamily, homolog (Xenopus laevis)	2.26	Up	0.0303281	0.0361
NM_025045	BAI1-associated protein 2-like 2	2.26	Down	6e-07	4.72e-05
NM_014395	Dual adaptor of phosphotyrosine and 3-phosphoinositides	2.25	Up	0.000567961	0.00149
NM_002466	V-myb myeloblastosis viral oncogene homolog (avian)-like 2	2.25	Up	0.000711019	0.00174
NM_173077	Carboxypeptidase O	2.25	Down	0.00016405	0.000658
NM_178181	CUB domain containing protein 1	2.25	Down	0.000245721	0.000838
NM_001039582	Pregnancy up-regulated non-ubiquitously expressed CaM kinase	2.25	Down	0.0292707	0.0351
NM_004615	Tetraspanin 7	2.25	Down	0.00024273	0.000831
NM_003328	TXK tyrosine kinase	2.25	Up	0.000249087	0.000845
NM_012481	IKAROS family zinc finger 3 (Aiolos)	2.25	Up	0.000567634	0.00149
NM_007180	Trehalase (brush-border membrane glycoprotein)	2.25	Down	0.00174663	0.0034
NM_005084	Phospholipase A2, group VII (platelet-activating factor acetylhydrolase, plasma)	2.25	Up	0.000251103	0.00085
NM_001170	Aquaporin 7	2.25	Down	0.000217319	0.000775
NM_005865	Protease, serine, 16 (thymus)	2.25	Down	2.56e-05	0.000224
CR618371	Hypothetical protein LOC100133256	2.25	Down	8.44e-05	0.000432
NM_004143	Cbp/p300-interacting transactivator, with Glu/Asp-rich carboxy-terminal domain, 1	2.25	Down	0.0365171	0.0425
NM_001037288	CKLF-like MARVEL transmembrane domain containing 5	2.24	Down	0.00534141	0.00828
NM_002746	Mitogen-activated protein kinase 3	2.24	Down	4.93e-05	0.000323
ENST00000334070	ens|Nervous system abundant protein 11 [Source:UniProtKB/TrEMBL;Acc:Q86YR2] [ENST00000334070]	2.24	Down	0.000141268	0.000594
NM_001815	Carcinoembryonic antigen-related cell adhesion molecule 3	2.24	Down	0.0077746	0.0113
NM_000740	Cholinergic receptor, muscarinic 3	2.24	Down	0.00279739	0.00497
NM_001201	Bone morphogenetic protein 3	2.24	Down	0.000326893	0.00102
NM_145006	Sushi domain containing 3	2.24	Up	0.000577112	0.0015
NR_003083	Homo sapiens solute carrier family 6 (neurotransmitter transporter, creatine), member 10 (pseudogene) (SLC6A10P) on chromosome 16.	2.24	Down	2.76e-06	7.33e-05
NM_018342	Transmembrane protein 144	2.24	Down	1.3e-05	0.000158
NM_138722	BCL2-like 14 (apoptosis facilitator)	2.24	Down	1.91e-05	0.000191
NM_173050	Signal peptide, CUB domain, EGF-like 1	2.24	Down	1.91e-08	9.37e-06
NM_001063	Transferrin	2.24	Up	0.0287856	0.0346
NM_001169	Aquaporin 8	2.24	Down	0.00285406	0.00505
NM_022896	Lipin 3	2.24	Down	0.000179799	0.00069
NM_138452	Dehydrogenase/reductase (SDR family) member 1	2.24	Down	3.37e-05	0.000263
NM_031475	Espin	2.24	Down	4.79e-05	0.000318
NM_033380	Collagen, type IV, alpha 5	2.24	Down	2.76e-06	7.33e-05
NM_001774	CD37 molecule	2.24	Up	0.00636518	0.00958
NM_001127442	Carboxypeptidase A5	2.24	Up	0.0226793	0.0279
NM_001018060	Apoptosis-inducing factor, mitochondrion-associated, 3	2.23	Down	2.73e-05	0.000233
NM_000029	Angiotensinogen (serpin peptidase inhibitor, clade A, member 8)	2.23	Down	0.000659668	0.00165
NM_145201	Nicotinate phosphoribosyltransferase domain containing 1	2.23	Down	0.000301329	0.00097
NM_013261	Peroxisome proliferator-activated receptor gamma, coactivator 1 alpha	2.23	Down	1.26e-05	0.000155
AF143372	Mucin 3A, cell surface associated	2.23	Down	3.83e-05	0.00028
NM_018456	ELL associated factor 2	2.23	Up	0.000540761	0.00144
NM_031908	C1q and tumor necrosis factor related protein 2	2.23	Down	0.000744116	0.00179
NM_194317	LY6/PLAUR domain containing 6	2.23	Down	0.00282349	0.00501
NM_052931	SLAM family member 6	2.23	Up	0.00193511	0.00371
NM_033229	Tripartite motif-containing 15	2.23	Down	0.000117622	0.000527
ENST00000391578	ens|cDNA FLJ43200 fis, clone FEBRA2007793 [Source:UniProtKB/TrEMBL;Acc:Q6ZUY9] [ENST00000391578]	2.23	Down	0.000164699	0.000658
NM_007253	Cytochrome P450, family 4, subfamily F, polypeptide 8	2.23	Down	1.91e-06	7.01e-05
NM_001013841	Signal transducing adaptor family member 2	2.23	Down	1.09e-06	5.64e-05
NM_003944	Selenium binding protein 1	2.23	Down	8.94e-08	2.07e-05
NM_002838	Protein tyrosine phosphatase, receptor type, C	2.23	Up	0.000101462	0.000479
NM_013312	Hook homolog 2 (Drosophila)	2.23	Down	7.16e-06	0.000118
NM_003933	BAI1-associated protein 3	2.23	Down	0.000113813	0.000516
NM_001783	CD79a molecule, immunoglobulin-associated alpha	2.23	Up	0.00110238	0.00242
NM_022097	Calcineurin B homologous protein 2	2.22	Down	7.91e-06	0.000122
NM_006419	Chemokine (C-X-C motif) ligand 13	2.22	Up	0.0154201	0.0199
NM_012205	3-hydroxyanthranilate 3,4-dioxygenase	2.22	Down	5.9e-06	0.000108
NM_000111	Solute carrier family 26, member 3	2.22	Down	0.000407815	0.00118
NM_032873	Ubiquitin associated and SH3 domain containing, B	2.22	Up	0.000198978	0.000733
ENST00000374139	ens|dorsal root ganglia homeobox [Source:HGNC Symbol;Acc:21536] [ENST00000374139]	2.22	Up	0.00991354	0.0137
NM_014475	Dihydrodiol dehydrogenase (dimeric)	2.22	Down	3.77e-06	8.53e-05
NM_020796	Sema domain, transmembrane domain (TM), and cytoplasmic domain, (semaphorin) 6A	2.22	Down	9.68e-06	0.000136
NM_003475	Ras association (RalGDS/AF-6) domain family (N-terminal) member 7	2.22	Down	1.58e-05	0.000173
NM_000083	Chloride channel 1, skeletal muscle	2.22	Down	9.84e-05	0.000471
NM_053001	Odd-skipped related 2 (Drosophila)	2.22	Down	6.01e-05	0.000355
NM_014550	Caspase recruitment domain family, member 10	2.22	Down	8.91e-06	0.00013
NM_001803	CD52 molecule	2.22	Up	0.000223485	0.000792
NM_021969	Nuclear receptor subfamily 0, group B, member 2	2.22	Down	0.0048465	0.00768
NM_001037537	Phytanoyl-CoA 2-hydroxylase	2.22	Down	2.76e-06	7.33e-05
NM_001015002	Lethal giant larvae homolog 2 (Drosophila)	2.22	Down	6.9e-06	0.000116
NM_006056	Neuromedin U receptor 1	2.22	Down	7.63e-07	4.85e-05
NM_004833	Absent in melanoma 2	2.22	Up	0.00450266	0.00726
NM_001080395	Apoptosis-associated tyrosine kinase	2.22	Down	5.27e-05	0.000334
NM_001145850	Prominin 1	2.22	Down	7.87e-06	0.000122
NM_032451	Spire homolog 2 (Drosophila)	2.22	Down	1.15e-06	5.8e-05
NM_014848	Synaptic vesicle glycoprotein 2B	2.22	Up	0.0013994	0.0029
NM_014692	SEC14-like 5 (S. cerevisiae)	2.22	Up	0.0448294	0.0508
ENST00000394445	ens|dehydrogenase/reductase (SDR family) member 11 [Source:HGNC Symbol;Acc:28639] [ENST00000394445]	2.21	Down	2.41e-05	0.000218
NM_004363	Carcinoembryonic antigen-related cell adhesion molecule 5	2.21	Down	0.014075	0.0184
NM_002674	Pro-melanin-concentrating hormone	2.21	Up	0.0355479	0.0415
NM_016614	TRAF and TNF receptor associated protein	2.21	Down	4.3e-07	4.23e-05
NM_182511	Cerebellin 2 precursor	2.21	Down	0.00425387	0.00692
NM_000808	Gamma-aminobutyric acid (GABA) A receptor, alpha 3	2.21	Up	0.0148649	0.0193
NM_006317	Brain abundant, membrane attached signal protein 1	2.21	Up	0.00125871	0.00267
NM_002517	Neuronal PAS domain protein 1	2.21	Up	0.0241954	0.0295
NM_000504	Coagulation factor X	2.21	Down	1.55e-05	0.000172
NM_001644	Apolipoprotein B mRNA editing enzyme, catalytic polypeptide 1	2.21	Down	2.73e-05	0.000233
NR_003267	Homo sapiens gamma-glutamyltransferase 3 (GGT3) on chromosome 22.	2.21	Down	0.000220781	0.000785
NM_147148	Glutathione S-transferase mu 4	2.2	Down	5.85e-05	0.00035
NM_016584	Interleukin 23, alpha subunit p19	2.2	Up	0.00242702	0.00443
NM_145754	Kinesin family member C2	2.2	Down	0.00244187	0.00446
NM_025214	Coiled-coil domain containing 68	2.2	Down	0.0045235	0.00727
NM_007237	SP140 nuclear body protein	2.2	Up	0.000455919	0.00128
NM_014707	Histone deacetylase 9	2.2	Up	0.00143968	0.00295
NM_000139	Membrane-spanning 4-domains, subfamily A, member 2 (Fc fragment of IgE, high affinity I, receptor for; beta polypeptide)	2.2	Down	0.000141366	0.000594
NM_031282	Fc receptor-like 4	2.2	Up	0.0245152	0.0298
NM_001013619	Similar to RIKEN cDNA C630028N24 gene	2.2	Down	2.81e-06	7.33e-05
NM_001136008	FXYD domain containing ion transport regulator 3	2.2	Down	0.000171667	0.000672
NM_181642	Serine peptidase inhibitor, Kunitz type 1	2.2	Down	1.81e-06	7.01e-05
NM_001017424	Potassium channel, subfamily K, member 2	2.2	Down	0.00930255	0.013
NM_001080527	Myosin VIIB	2.2	Down	7.48e-06	0.000121
NM_004794	RAB33A, member RAS oncogene family	2.2	Up	9.06e-05	0.000451
NM_052939	Fc receptor-like 3	2.2	Up	0.0189276	0.0238
NR_003719	Homo sapiens neuroblastoma breakpoint family, member 22 (pseudogene) (NBPF22P) on chromosome 5.	2.2	Down	0.00128238	0.00271
NM_001461	Flavin containing monooxygenase 5	2.2	Down	1.16e-05	0.00015
NM_024712	Engulfment and cell motility 3	2.19	Down	1.78e-06	7.01e-05
NM_031281	Fc receptor-like 5	2.19	Up	0.0440434	0.05
NM_001044264	Microseminoprotein, prostate associated	2.19	Up	0.00823439	0.0118
NM_001645	Apolipoprotein C-I	2.19	Up	0.000653355	0.00164
NM_206832	Transmembrane and immunoglobulin domain containing 1	2.19	Down	3.65e-05	0.000276
NM_001123366	Serpin peptidase inhibitor, clade B (ovalbumin), member 8	2.19	Up	0.00436993	0.00708
NM_000223	Keratin 12	2.19	Down	0.000392243	0.00115
NM_007072	HERV-H LTR-associating 2	2.19	Down	3.78e-05	0.00028
NM_173515	CNKSR family member 3	2.19	Down	3.23e-06	7.71e-05
NM_032591	Solute carrier family 9 (sodium/hydrogen exchanger), member 7	2.19	Up	0.000271468	0.000894
NM_138933	APOBEC1 complementation factor	2.19	Down	5.59e-05	0.000342
NM_018700	Tripartite motif-containing 36	2.19	Down	1.75e-05	0.000184
NM_022436	ATP-binding cassette, sub-family G (WHITE), member 5	2.19	Down	0.000170766	0.000669
NM_000545	HNF1 homeobox A	2.19	Down	4.9e-06	9.84e-05
NM_002500	Neurogenic differentiation 1	2.19	Down	0.000237215	0.000819
NM_002334	Low density lipoprotein receptor-related protein 4	2.19	Down	0.000164513	0.000658
NM_001083612	Similar to RIKEN cDNA C630028N24 gene	2.19	Down	1.63e-05	0.000177
NM_005310	Growth factor receptor-bound protein 7	2.19	Down	4.57e-06	9.57e-05
AB001328	Solute carrier family 15 (oligopeptide transporter), member 1	2.19	Down	0.000449945	0.00127
NM_014465	Sulfotransferase family, cytosolic, 1B, member 1	2.19	Down	0.000167571	0.000664
NM_001080489	Glyoxalase domain containing 5	2.19	Down	1.39e-05	0.000163
NM_017923	Membrane-associated ring finger (C3HC4) 1	2.19	Up	0.000740461	0.00179
NM_003869	Carboxylesterase 2 (intestine, liver)	2.18	Down	6.93e-05	0.000385
NM_005550	Kinesin family member C3	2.18	Down	5.12e-05	0.00033
NM_006157	NEL-like 1 (chicken)	2.18	Up	0.0011866	0.00255
NM_001035	Ryanodine receptor 2 (cardiac)	2.18	Down	0.00223636	0.00418
BC109207	Solute carrier family 17 (sodium phosphate), member 4	2.18	Down	3.85e-05	0.000281
NM_005709	Usher syndrome 1C (autosomal recessive, severe)	2.18	Down	8.5e-06	0.000127
NM_000037	Ankyrin 1, erythrocytic	2.18	Up	0.00107088	0.00236
NM_020406	CD177 molecule	2.18	Down	0.00637946	0.0096
NM_020328	Activin A receptor, type IB	2.18	Down	0.00018485	0.000703
NM_002338	Limbic system-associated membrane protein	2.18	Up	0.0036842	0.00618
NM_183233	Solute carrier family 22, member 18	2.18	Down	5.34e-07	4.72e-05
NM_014996	Phospholipase C, eta 1	2.18	Down	0.000146489	0.000607
NM_000215	Janus kinase 3 (a protein tyrosine kinase, leukocyte)	2.18	Up	0.0011841	0.00255
NM_018677	Acyl-CoA synthetase short-chain family member 2	2.18	Down	7.19e-06	0.000118
NM_015720	Podocalyxin-like 2	2.18	Down	0.000308883	0.000984
NR_027248	ref|Homo sapiens ankyrin repeat domain 26 pseudogene (LOC100101938), non-coding RNA [NR_027248]	2.18	Up	0.0139795	0.0183
NM_032973	Protocadherin 11 Y-linked	2.18	Up	0.034324	0.0402
NM_001080538	Aldo-keto reductase family 1, member B10 (aldose reductase)	2.18	Down	0.000543272	0.00144
NM_173462	Papilin, proteoglycan-like sulfated glycoprotein	2.18	Up	0.0011132	0.00244
NM_000427	Loricrin	2.18	Up	0.0330361	0.039
BC040675	Hypothetical LOC641467	2.18	Down	0.00155489	0.00313
NM_033049	Mucin 13, cell surface associated	2.18	Down	0.00414189	0.00678
NM_002220	Inositol 1,4,5-trisphosphate 3-kinase A	2.18	Down	3.47e-06	8.15e-05
NM_133637	DEAQ box RNA-dependent ATPase 1	2.18	Down	9.71e-06	0.000136
NM_001039360	Zinc finger and BTB domain containing 7C	2.18	Down	0.0010489	0.00233
NM_013377	PDZ domain containing ring finger 4	2.18	Up	0.00850379	0.0121
NM_005814	Glycoprotein A33 (transmembrane)	2.18	Down	0.000155166	0.000634
NM_002185	Interleukin 7 receptor	2.17	Up	0.00131315	0.00276
NM_001018064	Neurotrophic tyrosine kinase, receptor, type 2	2.17	Up	0.00407356	0.00669
NM_004232	Suppressor of cytokine signaling 6	2.17	Down	0.00238506	0.00437
ENST00000402430	ens|anoctamin 7 [Source:HGNC Symbol;Acc:31677] [ENST00000402430]	2.17	Down	3.21e-05	0.000257
NM_004778	G protein-coupled receptor 44	2.17	Down	3.65e-05	0.000276
NM_006744	Retinol binding protein 4, plasma	2.17	Down	0.00089478	0.00207
NM_001927	Desmin	2.17	Down	4.48e-06	9.54e-05
NM_000903	NAD(P)H dehydrogenase, quinone 1	2.17	Down	0.000379293	0.00112
NM_001073	UDP glucuronosyltransferase 2 family, polypeptide B11	2.17	Down	0.00437176	0.00708
NM_000724	Calcium channel, voltage-dependent, beta 2 subunit	2.17	Down	1.31e-06	6.34e-05
NM_014448	Rho guanine exchange factor (GEF) 16	2.17	Down	9.36e-07	5.21e-05
NM_146421	Glutathione S-transferase mu 1	2.17	Down	5.63e-05	0.000343
NR_002932	Homo sapiens glutathione S-transferase M1 pseudogene (LOC442245) on chromosome 6.	2.17	Down	0.0147781	0.0192
NM_014604	Tax1 (human T-cell leukemia virus type I) binding protein 3	2.17	Down	9.51e-05	0.000464
NM_001031804	V-maf musculoaponeurotic fibrosarcoma oncogene homolog (avian)	2.17	Down	4.54e-06	9.57e-05
NM_000769	Cytochrome P450, family 2, subfamily C, polypeptide 19	2.17	Down	1.62e-06	6.94e-05
NM_000746	Cholinergic receptor, nicotinic, alpha 7	2.17	Down	5.13e-05	0.00033
NM_003896	ST3 beta-galactoside alpha-2,3-sialyltransferase 5	2.17	Up	3.82e-05	0.00028
NM_181873	Myotubularin related protein 11	2.17	Down	3.48e-06	8.15e-05
NM_213600	Phospholipase A2, group IVF	2.16	Down	0.000691948	0.0017
NM_032883	TOX high mobility group box family member 2	2.16	Up	0.000393623	0.00115
NM_022733	Small ArfGAP2	2.16	Up	0.000501083	0.00137
NR_003715	ref|Homo sapiens maltase-glucoamylase-like pseudogene (LOC93432), non-coding RNA [NR_003715]	2.16	Down	0.000593033	0.00153
NM_000898	Monoamine oxidase B	2.16	Down	0.000236856	0.000819
NM_017636	Transient receptor potential cation channel, subfamily M, member 4	2.16	Down	1.87e-06	7.01e-05
NM_020897	Hyperpolarization activated cyclic nucleotide-gated potassium channel 3	2.16	Down	0.000516264	0.00139
NM_153343	Ectonucleotide pyrophosphatase/phosphodiesterase 6	2.16	Down	0.000260378	0.000871
NM_015686	Family with sequence similarity 155, member B	2.16	Down	0.00152988	0.00309
NM_016734	Paired box 5	2.16	Up	0.0424763	0.0485
NM_014270	Solute carrier family 7 (cationic amino acid transporter, y+ system), member 9	2.16	Down	4.8e-05	0.000319
NM_014379	Potassium channel, subfamily V, member 1	2.16	Down	0.000723581	0.00176
NM_018659	Cytokine-like 1	2.16	Down	0.00499255	0.00786
NM_018110	Docking protein 4	2.16	Down	2.61e-06	7.33e-05
NM_001040171	5-hydroxytryptamine (serotonin) receptor 4	2.16	Down	0.0014068	0.00291
NM_001807	Carboxyl ester lipase (bile salt-stimulated lipase)	2.16	Down	0.0004296	0.00122
AK130576	Rho GTPase activating protein 24	2.16	Up	0.00163647	0.00324
NM_001875	Carbamoyl-phosphate synthetase 1, mitochondrial	2.16	Down	5.85e-07	4.72e-05
NM_139322	Attractin	2.16	Down	8.71e-06	0.000128
NM_022073	Egl nine homolog 3 (C. elegans)	2.15	Down	0.000178453	0.000688
NM_138567	Synaptotagmin VIII	2.15	Down	0.0127432	0.017
NM_002563	Purinergic receptor P2Y, G-protein coupled, 1	2.15	Down	1.1e-05	0.000147
NR_028501	ref|Homo sapiens endothelin converting enzyme-like 1, pseudogene 2 (ECEL1P2), non-coding RNA [NR_028501]	2.15	Down	5.96e-05	0.000354
NM_007144	Polycomb group ring finger 2	2.15	Down	1.9e-06	7.01e-05
NM_152284	Chromatin modifying protein 4C	2.15	Down	0.000155067	0.000634
NM_172004	C-type lectin-like 1	2.15	Up	0.00387821	0.00644
NM_002335	Low density lipoprotein receptor-related protein 5	2.15	Down	2.17e-06	7.11e-05
NM_005755	Epstein-Barr virus induced 3	2.15	Up	3.75e-05	0.00028
NM_153486	Lactate dehydrogenase D	2.15	Down	0.000284444	0.000926
NM_001005328	Olfactory receptor, family 2, subfamily A, member 7	2.15	Down	0.00458352	0.00735
NM_173216	ST6 beta-galactosamide alpha-2,6-sialyltranferase 1	2.15	Up	0.000655225	0.00164
NM_004561	Ovo-like 1(Drosophila)	2.15	Down	8.14e-05	0.000421
NM_201252	Aldo-keto reductase family 7-like	2.15	Down	4.1e-05	0.000291
NM_004827	ATP-binding cassette, sub-family G (WHITE), member 2	2.15	Down	0.000205093	0.000746
NM_001454	Forkhead box J1	2.15	Up	0.0382923	0.0442
NM_001029874	Rab15 effector protein	2.15	Down	4.83e-05	0.000319
NM_212555	Prostate and testis expressed 2	2.15	Up	0.00660164	0.00983
ENST00000262441	ens|glucagon-like peptide 2 receptor [Source:HGNC Symbol;Acc:4325] [ENST00000262441]	2.15	Down	8.62e-06	0.000128
NM_017525	CDC42 binding protein kinase gamma (DMPK-like)	2.15	Down	1.23e-05	0.000154
NM_022772	EPS8-like 2	2.14	Down	2.39e-06	7.29e-05
NM_130772	S100 calcium binding protein Z	2.14	Up	0.00171536	0.00336
NM_001740	Calbindin 2	2.14	Down	0.0337369	0.0397
NM_022437	ATP-binding cassette, sub-family G (WHITE), member 8	2.14	Down	3.33e-05	0.000262
NM_017521	FEV (ETS oncogene family)	2.14	Down	0.00165046	0.00326
NM_171998	RAB39B, member RAS oncogene family	2.14	Up	0.00011439	0.000516
NM_007102	Guanylate cyclase activator 2B (uroguanylin)	2.14	Down	0.000831181	0.00195
NM_006533	Melanoma inhibitory activity	2.14	Up	0.000562926	0.00148
NM_005214	Cytotoxic T-lymphocyte-associated protein 4	2.14	Up	0.00908309	0.0128
NM_004334	Hypothetical protein LOC285550	2.14	Down	8.68e-05	0.000441
NM_000149	Fucosyltransferase 3 (galactoside 3(4)-L-fucosyltransferase, Lewis blood group)	2.14	Down	0.000306612	0.000982
X71347	gb|H.sapiens HNF1-C mRNA. [X71347]	2.14	Down	3.48e-06	8.15e-05
NM_001101362	HCG1645727	2.14	Down	5.54e-08	1.69e-05
NM_003745	Suppressor of cytokine signaling 1	2.14	Up	0.000122526	0.00054
NM_033382	SEC14-like 2 (S. cerevisiae)	2.14	Down	0.00117573	0.00254
NM_006399	Basic leucine zipper transcription factor, ATF-like	2.14	Up	0.000371424	0.00111
NM_033173	UDP-Gal:betaGlcNAc beta 1,3-galactosyltransferase, polypeptide 5	2.13	Down	2.57e-05	0.000224
NM_019601	Sushi domain containing 2	2.13	Down	7e-05	0.000387
NM_004233	CD83 molecule	2.13	Up	0.00231704	0.00429
NM_001719	Bone morphogenetic protein 7	2.13	Up	0.00149306	0.00303
NM_052872	Interleukin 17F	2.13	Down	0.0136821	0.018
NM_153259	Mucolipin 2	2.13	Up	0.0100636	0.0139
NM_024872	Docking protein 3	2.13	Up	0.00220757	0.00414
NM_001633	Alpha-1-microglobulin/bikunin precursor	2.13	Down	0.00823094	0.0118
NM_018176	Leucine-rich repeat LGI family, member 2	2.13	Up	0.0175175	0.0222
NM_005172	Atonal homolog 1 (Drosophila)	2.13	Down	0.00340151	0.0058
NM_001669	Arylsulfatase D	2.13	Down	6.16e-06	0.000108
EF413001	Familial acute myelogenous leukemia related factor	2.13	Up	0.00103568	0.00231
NM_031459	Sestrin 2	2.13	Down	5.93e-05	0.000352
NM_001080464	Asparaginase homolog (S. cerevisiae)	2.13	Down	0.0374772	0.0434
NM_000720	Calcium channel, voltage-dependent, L type, alpha 1D subunit	2.12	Down	0.0127117	0.017
NM_002120	Major histocompatibility complex, class II, DO beta	2.12	Up	0.0104742	0.0143
NM_032432	Actin binding LIM protein family, member 2	2.12	Down	0.000873765	0.00203
NM_015150	Raftlin, lipid raft linker 1	2.12	Up	0.000719679	0.00175
NM_080662	Peroxisomal biogenesis factor 11 gamma	2.12	Down	0.000436721	0.00124
NM_001010926	Hairy and enhancer of split 5 (Drosophila)	2.12	Down	1.12e-05	0.000147
NM_003834	Regulator of G-protein signaling 11	2.12	Down	3.72e-05	0.00028
NM_001141	Arachidonate 15-lipoxygenase, type B	2.12	Up	0.00269894	0.00483
NM_000341	Solute carrier family 3 (cystine, dibasic and neutral amino acid transporters, activator of cystine, dibasic and neutral amin	2.12	Down	7.23e-05	0.000392
NM_022901	Leucine rich repeat containing 19	2.12	Down	1.91e-05	0.000191
NM_130770	5-hydroxytryptamine (serotonin) receptor 3, family member C	2.12	Down	0.0158	0.0203
NM_013335	GDP-mannose pyrophosphorylase A	2.12	Down	0.00189346	0.00364
NM_007105	Solute carrier family 22 (organic cation transporter), member 18 antisense	2.12	Down	2.17e-05	0.000206
NM_173561	Unc-5 homolog C (C. elegans)-like	2.12	Down	0.00135327	0.00283
NM_002604	Phosphodiesterase 7A	2.12	Up	0.000610465	0.00156
NM_003012	Secreted frizzled-related protein 1	2.12	Down	0.00600849	0.00914
NM_004925	Aquaporin 3 (Gill blood group)	2.12	Down	0.00078389	0.00186
NM_001935	Dipeptidyl-peptidase 4	2.12	Down	0.000545901	0.00144
NM_002607	Platelet-derived growth factor alpha polypeptide	2.11	Down	2.87e-05	0.000241
NM_006495	Ecotropic viral integration site 2B	2.11	Up	0.000134284	0.000574
NM_023930	Potassium channel tetramerisation domain containing 14	2.11	Down	0.00202335	0.00384
NM_001077628	Anterior pharynx defective 1 homolog A (C. elegans)	2.11	Down	0.000373372	0.00111
NM_001542	Immunoglobulin superfamily, member 3	2.11	Down	6.95e-05	0.000385
NM_002153	Hydroxysteroid (17-beta) dehydrogenase 2	2.11	Down	1.34e-05	0.00016
NM_004646	Nephrosis 1, congenital, Finnish type (nephrin)	2.11	Up	0.0320319	0.0379
NM_001164380	ref|Homo sapiens staufen, RNA binding protein, homolog 2 (Drosophila) (STAU2), transcript variant 1, mRNA [NM_001164380]	2.11	Down	9.92e-06	0.000138
ENST00000398976	ens|cDNA FLJ27396 fis, clone WMC01862 [Source:UniProtKB/TrEMBL;Acc:Q6ZNP6] [ENST00000398976]	2.11	Down	1.04e-05	0.000142
NM_002239	Potassium inwardly-rectifying channel, subfamily J, member 3	2.11	Down	0.00953408	0.0133
ENST00000399256	ens|apolipoprotein B (including Ag(x) antigen) [Source:HGNC Symbol;Acc:603] [ENST00000399256]	2.11	Down	0.000913814	0.0021
NM_001042402	N-acylethanolamine acid amidase	2.11	Down	0.000114993	0.000518
NM_004605	Sulfotransferase family, cytosolic, 2B, member 1	2.11	Down	0.000353617	0.00108
NM_004418	Dual specificity phosphatase 2	2.11	Up	0.0174362	0.0222
NR_003950	ref|Homo sapiens zinc finger, DHHC-type containing 8 pseudogene (ZDHHC8P) on chromosome 22 [NR_003950]	2.11	Down	0.0416895	0.0477
NM_005063	Stearoyl-CoA desaturase (delta-9-desaturase)	2.11	Down	0.00132374	0.00277
NM_199165	Adenylosuccinate synthase like 1	2.11	Down	1.55e-05	0.000172
NM_003885	Cyclin-dependent kinase 5, regulatory subunit 1 (p35)	2.11	Up	0.0021837	0.0041
NM_017947	Molybdenum cofactor sulfurase	2.11	Down	2.09e-05	0.000201
NM_020998	Macrophage stimulating 1 (hepatocyte growth factor-like)	2.1	Down	0.00299837	0.00524
NM_001818	Aldo-keto reductase family 1, member C4 (chlordecone reductase; 3-alpha hydroxysteroid dehydrogenase, type I; dihydrodiol deh	2.1	Down	0.00289167	0.0051
NM_172390	Nuclear factor of activated T-cells, cytoplasmic, calcineurin-dependent 1	2.1	Up	0.00196583	0.00375
DQ023513	Solute carrier family 3 (cystine, dibasic and neutral amino acid transporters, activator of cystine, dibasic and neutral amin	2.1	Down	0.000133534	0.000573
NM_003483	High mobility group AT-hook 2	2.1	Down	0.00106697	0.00236
NM_021161	Potassium channel, subfamily K, member 10	2.1	Down	7.66e-05	0.000409
NM_013322	Sorting nexin 10	2.1	Up	6.23e-05	0.000363
NM_003235	Thyroglobulin	2.1	Up	0.0187807	0.0236
NM_019010	Keratin 20	2.1	Down	0.00014286	0.000598
NM_207390	C-type lectin domain family 17, member A	2.1	Up	0.0170582	0.0218
NM_001161473	ref|Homo sapiens aldehyde dehydrogenase 3 family, member B1 (ALDH3B1), transcript variant 3, mRNA [NM_001161473]	2.1	Down	0.00018714	0.000709
NM_017918	Coiled-coil domain containing 109B	2.1	Up	0.000185587	0.000705
NM_199077	Cyclin M2	2.1	Down	0.000960744	0.00218
NM_020804	Protein kinase C and casein kinase substrate in neurons 1	2.1	Up	0.00765339	0.0111
NM_000371	Transthyretin	2.1	Down	0.000705336	0.00172
NM_007136	Zinc finger protein 80	2.09	Up	0.00514979	0.00804
NM_033331	CDC14 cell division cycle 14 homolog B (S. cerevisiae)	2.09	Down	0.00100844	0.00226
NM_030956	Toll-like receptor 10	2.09	Up	0.0120767	0.0162
NM_001001995	Glycoprotein M6B	2.09	Down	0.0022122	0.00414
NM_031460	Potassium channel, subfamily K, member 17	2.09	Down	0.00288983	0.0051
NM_001951	E2F transcription factor 5, p130-binding	2.09	Up	0.00363706	0.00612
NM_000304	Peripheral myelin protein 22	2.09	Down	0.000256575	0.000863
NM_020441	Coronin, actin binding protein, 1B	2.09	Down	0.000312847	0.000991
NM_015537	Nasal embryonic LHRH factor	2.09	Down	0.000573453	0.0015
NM_152780	MAP7 domain containing 2	2.09	Down	0.000472099	0.00131
NM_012079	Diacylglycerol O-acyltransferase homolog 1 (mouse)	2.09	Down	8.14e-06	0.000124
NM_005031	FXYD domain containing ion transport regulator 1	2.09	Down	1.29e-05	0.000157
NM_005379	Myosin IA	2.09	Down	1.65e-05	0.000178
NM_006228	Prepronociceptin	2.09	Up	0.00312984	0.00542
NM_005498	Adaptor-related protein complex 1, mu 2 subunit	2.09	Down	1.96e-05	0.000193
NM_001008530	Legumain	2.09	Down	0.001082	0.00238
NM_003216	Thyrotrophic embryonic factor	2.09	Down	0.000293882	0.000951
NM_023089	Calpain 10	2.09	Down	5.62e-06	0.000105
NM_206594	Estrogen-related receptor gamma	2.09	Down	9.51e-05	0.000464
NM_004086	Coagulation factor C homolog, cochlin (Limulus polyphemus)	2.09	Up	0.017463	0.0222
NM_012183	Forkhead box D3	2.09	Down	0.0338869	0.0398
NM_181745	G protein-coupled receptor 120	2.09	Down	0.00409062	0.00672
BC110073	SH2 domain containing 6	2.09	Down	0.00179428	0.00348
NM_005301	G protein-coupled receptor 35	2.08	Down	1.34e-05	0.00016
NM_001307	Claudin 7	2.08	Down	0.000236245	0.000819
NM_012100	Aspartyl aminopeptidase	2.08	Down	9.77e-06	0.000137
NM_003561	Phospholipase A2, group X	2.08	Down	1.25e-05	0.000155
NM_182532	Transmembrane protein 61	2.08	Down	0.000209944	0.000757
NM_007039	Protein tyrosine phosphatase, non-receptor type 21	2.08	Down	6.13e-07	4.73e-05
NM_183377	Amiloride-sensitive cation channel 1, neuronal	2.08	Down	0.000251383	0.00085
NM_032968	Protocadherin 11 X-linked	2.08	Up	0.00588653	0.00898
NM_004909	CSAG family, member 3	2.08	Up	0.0404066	0.0464
NM_003196	Transcription elongation factor A (SII), 3	2.08	Down	0.000184297	0.000702
NM_017790	Regulator of G-protein signaling 3	2.08	Down	0.0122179	0.0164
NM_145798	Oxysterol binding protein-like 7	2.08	Down	7.87e-05	0.000416
NM_138700	Tripartite motif-containing 40	2.08	Down	0.0452166	0.0512
NM_020992	PDZ and LIM domain 1	2.08	Down	5.53e-05	0.00034
NM_014216	Inositol 1,3,4-triphosphate 5/6 kinase	2.08	Down	0.00121728	0.0026
NM_014841	Synaptosomal-associated protein, 91kDa homolog (mouse)	2.08	Up	0.0113924	0.0154
NM_007352	Elastase 3B, pancreatic	2.08	Down	0.0198435	0.0248
NM_018897	Dynein, axonemal, heavy chain 7	2.08	Down	0.000138769	0.000586
NM_020299	Aldo-keto reductase family 1, member B10 (aldose reductase)	2.08	Down	0.000978825	0.00221
NM_001145715	Karyopherin alpha 7 (importin alpha 8)	2.08	Down	0.00309067	0.00536
NM_001400	Sphingosine-1-phosphate receptor 1	2.08	Up	0.00058949	0.00153
NM_182589	5-hydroxytryptamine (serotonin) receptor 3, family member E	2.08	Down	0.000110998	0.000506
ENST00000440768	ens|IKAROS family zinc finger 1 (Ikaros) [Source:HGNC Symbol;Acc:13176] [ENST00000440768]	2.08	Up	0.00302371	0.00527
NM_004288	Cytohesin 1 interacting protein	2.07	Up	0.000212744	0.000762
NM_015392	Neural proliferation, differentiation and control, 1	2.07	Down	2.47e-06	7.29e-05
NM_001077269	WAS/WASL interacting protein family, member 1	2.07	Up	7.09e-05	0.00039
NM_000694	Aldehyde dehydrogenase 3 family, member B1	2.07	Down	0.000326541	0.00102
NM_018974	Unc-93 homolog A (C. elegans)	2.07	Down	0.00288699	0.0051
NM_001017973	Prolyl 4-hydroxylase, alpha polypeptide II	2.07	Down	0.000136203	0.00058
NM_052858	MARVEL domain containing 3	2.07	Down	7.21e-06	0.000118
NM_198714	Prostaglandin E receptor 3 (subtype EP3)	2.07	Up	0.00111484	0.00244
NM_000274	Ornithine aminotransferase (gyrate atrophy)	2.07	Down	5.58e-06	0.000105
NM_031293	Polyamine modulated factor 1 binding protein 1	2.07	Down	1.32e-05	0.000159
NM_001144829	Flavin containing monooxygenase 5	2.07	Down	2.11e-05	0.000203
NM_015198	Cordon-bleu homolog (mouse)	2.07	Down	7.13e-05	0.00039
NM_003759	Solute carrier family 4, sodium bicarbonate cotransporter, member 4	2.07	Down	0.000186174	0.000706
NM_001631	Alkaline phosphatase, intestinal	2.07	Down	0.00140439	0.0029
NM_004230	Sphingosine-1-phosphate receptor 2	2.07	Up	0.000620926	0.00158
NM_207032	Endothelin 3	2.07	Down	0.000196296	0.000726
NM_024576	Opioid growth factor receptor-like 1	2.07	Up	0.000190196	0.000716
NM_001135195	Solute carrier family 39 (metal ion transporter), member 5	2.07	Down	1.05e-05	0.000143
NM_002718	Protein phosphatase 2 (formerly 2A), regulatory subunit B, alpha	2.07	Down	8.11e-06	0.000124
NM_020127	Tuftelin 1	2.07	Down	1.89e-06	7.01e-05
NM_001127695	Cathepsin A	2.07	Down	0.000451878	0.00127
NM_138430	ADP-ribosylhydrolase like 1	2.07	Down	5.76e-05	0.000346
NM_018711	SV2 related protein homolog (rat)	2.07	Down	0.00284124	0.00503
NM_001982	V-erb-b2 erythroblastic leukemia viral oncogene homolog 3 (avian)	2.07	Down	1.85e-05	0.00019
NM_153819	RAS guanyl releasing protein 2 (calcium and DAG-regulated)	2.06	Up	0.0367752	0.0427
NM_133498	Sperm acrosome associated 4	2.06	Down	0.0065532	0.00979
NM_005685	GTF2I repeat domain containing 1	2.06	Down	1.67e-07	2.99e-05
NM_001142303	Membrane-spanning 4-domains, subfamily A, member 2 (Fc fragment of IgE, high affinity I, receptor for; beta polypeptide)	2.06	Down	0.000578122	0.0015
NM_001002029	Complement component 4A (Rodgers blood group)	2.06	Up	0.000752479	0.0018
NM_001086	Arylacetamide deacetylase (esterase)	2.06	Down	0.00145274	0.00297
NM_001166694	ref|Homo sapiens cholinergic receptor, nicotinic, alpha 3 (CHRNA3), transcript variant 2, mRNA [NM_001166694]	2.06	Up	0.0214157	0.0265
ENST00000371230	ens|disabled homolog 1 (Drosophila) [Source:HGNC Symbol;Acc:2661] [ENST00000371230]	2.06	Down	0.00268773	0.00482
NM_015221	Dynamin binding protein	2.06	Down	4e-06	8.88e-05
NM_005073	Solute carrier family 15 (oligopeptide transporter), member 1	2.06	Down	0.000151805	0.000624
NM_021732	Arginine vasopressin-induced 1	2.06	Down	2.16e-05	0.000206
NM_001003841	Solute carrier family 6 (neutral amino acid transporter), member 19	2.06	Down	0.000421789	0.00121
NM_001170631	ref|Homo sapiens Fc receptor, IgA, IgM, high affinity (FCAMR), transcript variant 3, mRNA [NM_001170631]	2.06	Up	0.0316563	0.0376
NM_018424	Erythrocyte membrane protein band 4.1 like 4B	2.06	Down	5.78e-05	0.000347
NM_000399	Early growth response 2 (Krox-20 homolog, Drosophila)	2.06	Up	0.0041423	0.00678
NM_170672	RAS guanyl releasing protein 3 (calcium and DAG-regulated)	2.06	Up	0.00177342	0.00345
NM_004271	Lymphocyte antigen 86	2.06	Up	0.000443878	0.00125
NM_002626	Phosphofructokinase, liver	2.06	Down	9.33e-05	0.000459
NM_001004128	Quiescin Q6 sulfhydryl oxidase 1	2.06	Down	9.58e-05	0.000464
NM_005984	Solute carrier family 25 (mitochondrial carrier; citrate transporter), member 1	2.06	Down	8.96e-07	5.11e-05
NM_000312	Protein C (inactivator of coagulation factors Va and VIIIa)	2.06	Down	8.53e-05	0.000435
NM_001252	CD70 molecule	2.06	Up	0.0393992	0.0454
AF351614	Protein phosphatase 1K (PP2C domain containing)	2.06	Up	0.00053479	0.00143
NM_001858	Collagen, type XIX, alpha 1	2.06	Up	0.0150168	0.0195
NM_206918	Degenerative spermatocyte homolog 2, lipid desaturase (Drosophila)	2.06	Down	2.63e-05	0.000226
NM_153353	Leucine rich repeat containing 34	2.06	Up	0.00456078	0.00733
NM_001017967	MARVEL domain containing 3	2.06	Down	3.38e-05	0.000263
NM_001926	Defensin, alpha 6, Paneth cell-specific	2.06	Down	0.000671501	0.00166
NM_000388	Calcium-sensing receptor	2.06	Down	0.0190004	0.0238
NM_000022	Adenosine deaminase	2.05	Up	0.0025161	0.00456
NM_197975	Butyrophilin-like 3	2.05	Down	9.37e-05	0.000459
NM_001099436	Unc-51-like kinase 3 (C. elegans)	2.05	Down	9.49e-06	0.000135
NR_027042	ref|Homo sapiens myelodysplastic syndrome 2 translocation associated (MDS2), non-coding RNA [NR_027042]	2.05	Up	0.00837977	0.012
NM_001165958	ref|Homo sapiens gasdermin B (GSDMB), transcript variant 3, mRNA [NM_001165958]	2.05	Down	3.22e-05	0.000257
NM_153209	Kinesin family member 19	2.05	Down	6.22e-06	0.000108
NM_002770	Protease, serine, 1 (trypsin 1)	2.05	Down	0.000684454	0.00169
NM_133265	Angiomotin	2.05	Down	2.44e-05	0.000219
NM_004186	Sema domain, immunoglobulin domain (Ig), short basic domain, secreted, (semaphorin) 3F	2.05	Down	4.71e-05	0.000314
NM_006006	Zinc finger and BTB domain containing 16	2.05	Up	0.0232185	0.0285
NM_182664	Ras association (RalGDS/AF-6) domain family member 5	2.05	Up	0.000121237	0.000538
NM_153703	Podocan	2.05	Down	0.0157701	0.0203
NM_005327	Hydroxyacyl-Coenzyme A dehydrogenase	2.05	Down	9.41e-07	5.21e-05
NM_005582	CD180 molecule	2.05	Up	0.0213512	0.0265
NM_152672	Organic solute transporter alpha	2.05	Down	0.000136347	0.00058
ENST00000366873	ens|Calpain 8 (NCL-2). [Source:Uniprot/SPTREMBL;Acc:A2CEN9] [ENST00000366873]	2.05	Down	0.000669596	0.00166
NM_001714	Bicaudal D homolog 1 (Drosophila)	2.05	Up	0.00230366	0.00427
NM_175744	Ras homolog gene family, member C	2.05	Down	0.000100936	0.000479
NM_002341	Lymphotoxin beta (TNF superfamily, member 3)	2.05	Up	0.00342067	0.00582
NM_080473	GATA binding protein 5	2.05	Down	2.38e-05	0.000217
NM_014861	ATPase, Ca++ transporting, type 2C, member 2	2.05	Down	1.18e-06	5.89e-05
NM_053024	Profilin 2	2.04	Down	0.000169483	0.000667
ENST00000312952	ens|maltase-glucoamylase (alpha-glucosidase) [Source:HGNC Symbol;Acc:7043] [ENST00000312952]	2.04	Down	0.000404222	0.00117
NM_014450	Signaling threshold regulating transmembrane adaptor 1	2.04	Up	0.00609386	0.00923
NM_201649	Solute carrier family 6 (neurotransmitter transporter, glycine), member 9	2.04	Down	0.00419539	0.00684
NM_017767	Solute carrier family 39 (zinc transporter), member 4	2.04	Down	2.74e-05	0.000233
NM_005265	Gamma-glutamyltransferase 1	2.04	Down	0.000167165	0.000663
NM_005108	Xylulokinase homolog (H. influenzae)	2.04	Down	0.00019607	0.000726
NM_003658	BARX homeobox 2	2.04	Down	0.000302638	0.000974
NM_003955	Suppressor of cytokine signaling 3	2.04	Up	0.00342204	0.00582
NM_054114	T-cell activation RhoGTPase activating protein	2.04	Up	0.000879756	0.00204
NM_194284	Claudin 23	2.04	Down	0.000540644	0.00144
NM_021010	Defensin, alpha 5, Paneth cell-specific	2.04	Down	0.000575078	0.0015
NM_004443	EPH receptor B3	2.04	Down	4.69e-05	0.000314
NM_000887	Integrin, alpha X (complement component 3 receptor 4 subunit)	2.04	Up	0.00484755	0.00768
NM_000672	Alcohol dehydrogenase 6 (class V)	2.04	Down	9.27e-05	0.000458
NM_020178	Carbonic anhydrase X	2.04	Down	0.00243953	0.00445
NM_006647	NADPH oxidase activator 1	2.04	Down	0.000169071	0.000667
NM_153345	Transmembrane protein 139	2.04	Down	4.25e-06	9.13e-05
XR_037043	gb|PREDICTED: Homo sapiens similar to acetyl-Coenzyme A acyltransferase 2 (mitochondrial 3-oxoacyl-Coenzyme A thiolase) (LOC392335), miscRNA [XR_037043]	2.04	Down	0.00898805	0.0127
NM_002228	Jun oncogene	2.04	Down	0.000127754	0.000556
NM_015512	Dynein, axonemal, heavy chain 1	2.04	Down	0.00748449	0.0109
NM_024642	UDP-N-acetyl-alpha-D-galactosamine:polypeptide N-acetylgalactosaminyltransferase 12 (GalNAc-T12)	2.03	Down	0.000103458	0.000481
NM_001033113	Ectonucleoside triphosphate diphosphohydrolase 8	2.03	Down	3.96e-05	0.000285
NM_000702	ATPase, Na+/K+ transporting, alpha 2 (+) polypeptide	2.03	Down	4.2e-05	0.000294
NM_199334	Thyroid hormone receptor, alpha (erythroblastic leukemia viral (v-erb-a) oncogene homolog, avian)	2.03	Down	0.000106856	0.000492
ENST00000377571	ens|CDNA FLJ26465 fis, clone KDN04238 [Source:UniProtKB/TrEMBL;Acc:Q6ZP60] [ENST00000377571]	2.03	Up	0.00120267	0.00258
ENST00000342995	ens|chromosome X open reading frame 67 [Source:HGNC Symbol;Acc:33738] [ENST00000342995]	2.03	Up	0.00281956	0.005
NM_000187	Homogentisate 1,2-dioxygenase (homogentisate oxidase)	2.03	Down	1.89e-05	0.00019
NM_015533	Dihydroxyacetone kinase 2 homolog (S. cerevisiae)	2.03	Down	1.87e-05	0.00019
NM_145313	RasGEF domain family, member 1A	2.03	Up	0.0218324	0.027
NM_022467	Carbohydrate (N-acetylgalactosamine 4-0) sulfotransferase 8	2.03	Up	0.00457026	0.00734
NM_178507	OAF homolog (Drosophila)	2.03	Down	4.69e-06	9.72e-05
NM_176813	Anterior gradient homolog 3 (Xenopus laevis)	2.03	Down	0.00142737	0.00293
NM_005181	Carbonic anhydrase III, muscle specific	2.03	Down	0.0065608	0.0098
NM_004994	Matrix metallopeptidase 9 (gelatinase B, 92kDa gelatinase, 92kDa type IV collagenase)	2.03	Up	0.00054034	0.00144
NM_001017389	Sulfotransferase family, cytosolic, 1A, phenol-preferring, member 4	2.03	Down	1.78e-05	0.000185
NM_004952	Ephrin-A3	2.03	Down	0.0418724	0.0479
NM_005268	Gap junction protein, beta 5, 31.1kDa	2.03	Up	0.025239	0.0306
NM_002570	Proprotein convertase subtilisin/kexin type 6	2.03	Down	0.000173597	0.000677
NM_005018	Programmed cell death 1	2.03	Up	0.00113863	0.00247
NM_001164407	ref|Homo sapiens TLC domain containing 2 (TLCD2), mRNA [NM_001164407]	2.03	Down	0.000971247	0.0022
NM_024070	Poliovirus receptor related immunoglobulin domain containing	2.03	Up	0.00144355	0.00295
NM_012116	Cas-Br-M (murine) ecotropic retroviral transforming sequence c	2.03	Down	1.17e-05	0.00015
NM_020436	Sal-like 4 (Drosophila)	2.03	Up	0.00536415	0.0083
NM_000366	Tropomyosin 1 (alpha)	2.03	Down	0.000322909	0.00101
NM_005567	Lectin, galactoside-binding, soluble, 3 binding protein	2.02	Down	3.24e-05	0.000257
NM_001048	Somatostatin	2.02	Down	0.000257156	0.000863
NM_005292	G protein-coupled receptor 18	2.02	Up	0.00230643	0.00427
NM_001828	Charcot-Leyden crystal protein	2.02	Down	0.000990004	0.00223
NM_177483	Glycosylphosphatidylinositol specific phospholipase D1	2.02	Up	0.00937383	0.0131
NM_015595	Src homology 3 domain-containing guanine nucleotide exchange factor	2.02	Down	0.000327518	0.00102
NM_006847	Leukocyte immunoglobulin-like receptor, subfamily B (with TM and ITIM domains), member 4	2.02	Up	0.000924097	0.00212
NM_182924	MICAL-like 2	2.02	Down	0.000251881	0.000851
NM_020361	Carboxypeptidase A6	2.02	Down	0.00109944	0.00241
NM_031308	Epiplakin 1	2.02	Down	0.00229545	0.00426
NM_175887	Proline rich 15	2.02	Down	0.000129215	0.000559
ENST00000371105	ens|X-prolyl aminopeptidase (aminopeptidase P) 2, membrane-bound [Source:HGNC Symbol;Acc:12823] [ENST00000371105]	2.02	Down	0.000207182	0.00075
NM_000901	Nuclear receptor subfamily 3, group C, member 2	2.02	Down	8.86e-05	0.000445
NM_004235	Kruppel-like factor 4 (gut)	2.02	Down	0.000462682	0.00129
NM_144617	Heat shock protein, alpha-crystallin-related, B6	2.02	Down	0.000144208	0.000599
NM_001032278	Matrix metallopeptidase 28	2.02	Down	2.94e-05	0.000245
NM_177528	Sulfotransferase family, cytosolic, 1A, phenol-preferring, member 2	2.02	Down	7.58e-06	0.000121
NM_001012631	Interleukin 32	2.02	Down	0.000278451	0.000911
NM_001136041	Histone deacetylase 11	2.02	Down	0.000355794	0.00108
NM_052828	Tripartite motif-containing 10	2.02	Down	4.73e-06	9.75e-05
NM_002031	Fyn-related kinase	2.02	Down	7.12e-05	0.00039
NM_017577	GRAM domain containing 1C	2.02	Down	1.64e-05	0.000177
NM_181726	Ankyrin repeat domain 37	2.02	Down	1.68e-06	7.01e-05
NM_013955	NADPH oxidase 1	2.02	Down	0.00569321	0.00873
NM_207352	Kallikrein B, plasma (Fletcher factor) 1	2.02	Down	9.22e-05	0.000456
NM_015253	WSC domain containing 1	2.02	Down	0.000693114	0.0017
NM_005160	Adrenergic, beta, receptor kinase 2	2.02	Up	0.00145716	0.00297
NM_000219	Potassium voltage-gated channel, Isk-related family, member 1	2.02	Down	0.00271963	0.00486
NM_018414	ST6 (alpha-N-acetyl-neuraminyl-2,3-beta-galactosyl-1,3)-N-acetylgalactosaminide alpha-2,6-sialyltransferase 1	2.01	Down	0.000329398	0.00103
NM_004694	Solute carrier family 16, member 6 (monocarboxylic acid transporter 7)	2.01	Up	0.00226168	0.00422
NM_018713	Solute carrier family 30, member 10	2.01	Down	0.0045313	0.00728
NM_003256	TIMP metallopeptidase inhibitor 4	2.01	Down	0.000515395	0.00139
NM_001613	Actin, alpha 2, smooth muscle, aorta	2.01	Down	4.94e-05	0.000324
NM_001077685	ArfGAP with GTPase domain, ankyrin repeat and PH domain 7	2.01	Down	0.00227282	0.00422
NM_182966	Neural precursor cell expressed, developmentally down-regulated 9	2.01	Down	3.12e-05	0.000253
NM_015085	GTPase activating Rap/RanGAP domain-like 4	2.01	Down	0.0118153	0.0159
NM_022119	Protease, serine, 22	2.01	Down	0.00503486	0.00791
NM_002959	Sortilin 1	2.01	Down	2.18e-05	0.000206
NM_006875	Pim-2 oncogene	2.01	Up	0.00029201	0.000947
NM_080737	Synaptotagmin-like 4	2.01	Down	6.08e-06	0.000108
NR_028334	ref|Homo sapiens keratin 18 pseudogene (FLJ40504), non-coding RNA [NR_028334]	2.01	Down	0.00158966	0.00318
NM_024727	Leucine rich repeat containing 31	2.01	Down	9.68e-05	0.000467
NM_030801	Melanoma antigen family D, 4B	2.01	Down	0.00283917	0.00503
NM_001024943	Argininosuccinate lyase	2.01	Down	7.8e-05	0.000414
NM_005883	Adenomatosis polyposis coli 2	2.01	Down	0.00371964	0.00623
NM_007365	Peptidyl arginine deiminase, type II	2.01	Down	0.00476002	0.00757
ENST00000378938	ens|glycerol kinase [Source:HGNC Symbol;Acc:4289] [ENST00000378938]	2.01	Down	0.000616399	0.00157
NM_000892	Kallikrein B, plasma (Fletcher factor) 1	2.01	Down	0.0011615	0.00252
NM_002344	Leukocyte receptor tyrosine kinase	2.01	Down	2.82e-06	7.33e-05
NM_025130	Hexokinase domain containing 1	2	Down	0.000346774	0.00107
NM_017655	GIPC PDZ domain containing family, member 2	2	Down	0.00279763	0.00497
NM_001005340	Glycoprotein (transmembrane) nmb	2	Up	0.001195	0.00256
NM_021146	Angiopoietin-like 7	2	Up	0.040622	0.0466
NM_017773	Lymphocyte transmembrane adaptor 1	2	Up	0.00180304	0.00349
NM_015157	Pleckstrin homology-like domain, family B, member 1	2	Down	2.73e-06	7.33e-05
NM_024939	Epithelial splicing regulatory protein 2	2	Down	1.14e-05	0.000149
BC065041	Phospholipase B1	2	Down	0.000975075	0.00221
NM_001079528	ATP-binding cassette, sub-family C (CFTR/MRP), member 6	2	Down	4.8e-06	9.79e-05
NM_001144931	Similar to D-dopachrome tautomerase	2	Up	0.0403939	0.0464
NM_004332	Biphenyl hydrolase-like (serine hydrolase)	2	Down	7.74e-06	0.000122
AF113122	Kruppel-like factor 12	2	Up	0.000445624	0.00126
NM_032523	Oxysterol binding protein-like 6	2	Down	1.35e-06	6.5e-05
NM_024817	Thrombospondin, type I, domain containing 4	2	Down	0.00023454	0.000815
NM_006911	Relaxin 1	2	Up	0.00553323	0.00852
NM_022052	Nuclear RNA export factor 3	2	Down	0.00183237	0.00354
X14544	KT041 mRNA for T-cell receptor delta-chain V(delta)3-N1-D(delta)1-N2-D(delta)2-N3-J(delta)3	2	Up	0.0162091	0.0208
NM_021804	Angiotensin I converting enzyme (peptidyl-dipeptidase A) 2	2	Down	0.000143298	0.000598
NM_000666	Aminoacylase 1	2	Down	1.45e-05	0.000165
ENST00000409698	ens|polymerase (RNA) II (DNA directed) polypeptide D [Source:HGNC Symbol;Acc:9191] [ENST00000409698]	2	Up	0.0269204	0.0325
NM_004430	Early growth response 3	2	Up	0.033415	0.0393
NM_014045	Low density lipoprotein receptor-related protein 10	2	Down	0.00135354	0.00283
NM_181598	Atlastin GTPase 1	2	Down	0.0210495	0.0261
NM_002416	Chemokine (C-X-C motif) ligand 9	2	Up	0.0214289	0.0265
NM_020387	RAB25, member RAS oncogene family	2	Down	2.24e-05	0.00021
NM_004067	Chimerin (chimaerin) 2	2	Down	2.78e-06	7.33e-05
NM_001736	Complement component 5a receptor 1	2	Up	0.00838831	0.012
NM_004469	C-fos induced growth factor (vascular endothelial growth factor D)	2	Down	0.00457456	0.00734
NM_152542	Protein phosphatase 1K (PP2C domain containing)	1.99	Up	0.000155069	0.000634
NR_028134	ref|Homo sapiens guanylate cyclase 2G homolog (mouse), pseudogene (GUCY2GP), non-coding RNA [NR_028134]	1.99	Down	0.0020275	0.00385
NM_007183	Plakophilin 3	1.99	Down	6.5e-05	0.000372
NM_002029	Formyl peptide receptor 1	1.99	Up	0.00932586	0.013
NM_001134407	Glutamate receptor, ionotropic, N-methyl D-aspartate 2A	1.99	Down	0.0163096	0.0209
NM_001015001	Creatine kinase, mitochondrial 1B	1.99	Down	0.000298301	0.000963
ENST00000378941	ens|glycerol kinase [Source:HGNC Symbol;Acc:4289] [ENST00000378941]	1.99	Down	0.00177581	0.00345
NM_152586	Ubiquitin specific peptidase 54	1.99	Down	1.9e-08	9.37e-06
NM_031457	Membrane-spanning 4-domains, subfamily A, member 8B	1.99	Down	0.000109259	0.000501
NM_002237	Potassium voltage-gated channel, subfamily G, member 1	1.99	Down	7.62e-05	0.000407
NM_182632	Solute carrier family 6, member 18	1.99	Down	0.002772	0.00494
NM_004650	Patatin-like phospholipase domain containing 4	1.99	Down	6.88e-05	0.000384
BC054009	Hepatocyte nuclear factor 4, gamma	1.99	Down	0.000212996	0.000762
NM_001040619	Activating transcription factor 3	1.99	Down	0.00293388	0.00515
NM_000710	Bradykinin receptor B1	1.99	Down	1.35e-05	0.000161
NM_001855	Collagen, type XV, alpha 1	1.99	Down	7.75e-06	0.000122
NM_001010922	BCL2-like 15	1.99	Down	0.000165538	0.000659
NM_001105574	H6 family homeobox 3	1.99	Down	0.00384422	0.00639
NM_012429	SEC14-like 2 (S. cerevisiae)	1.99	Down	0.00234221	0.00432
NM_001076682	Neural cell adhesion molecule 1	1.99	Down	0.000683412	0.00169
NM_001144755	V-myb myeloblastosis viral oncogene homolog (avian)-like 1	1.99	Up	0.031586	0.0375
X58398	Hypothetical protein LOC90925	1.99	Up	0.0169458	0.0216
NM_000606	Complement component 8, gamma polypeptide	1.99	Down	0.000527512	0.00141
NM_001352	D site of albumin promoter (albumin D-box) binding protein	1.99	Down	8.15e-05	0.000421
NM_001007098	Sterol carrier protein 2	1.99	Down	0.00102732	0.00229
NM_018398	Calcium channel, voltage-dependent, alpha 2/delta subunit 3	1.99	Up	0.0209986	0.0261
NM_017413	Apelin	1.99	Down	0.00139627	0.00289
NM_007335	Deleted in lung and esophageal cancer 1	1.99	Down	0.0155992	0.0201
NM_001104554	Progestin and adipoQ receptor family member V	1.98	Down	2.41e-05	0.000218
NR_003367	Homo sapiens Pvt1 oncogene homolog, MYC activator (mouse) (PVT1) on chromosome 8.	1.98	Up	0.00318545	0.00549
NM_001116	Adenylate cyclase 9	1.98	Down	1.46e-05	0.000165
NM_000343	Solute carrier family 5 (sodium/glucose cotransporter), member 1	1.98	Down	0.00115586	0.00251
NM_032902	Protein phosphatase 1, regulatory (inhibitor) subunit 16A	1.98	Down	2.89e-05	0.000241
NM_005059	Relaxin 2	1.98	Up	0.0104497	0.0143
NM_018667	Sphingomyelin phosphodiesterase 3, neutral membrane (neutral sphingomyelinase II)	1.98	Down	3.45e-05	0.000267
NM_022036	G protein-coupled receptor, family C, group 5, member C	1.98	Down	4.24e-05	0.000295
NM_032132	HORMA domain containing 1	1.98	Up	0.00315108	0.00544
NM_002905	Retinol dehydrogenase 5 (11-cis/9-cis)	1.98	Down	7.16e-07	4.85e-05
NM_006823	Protein kinase (cAMP-dependent, catalytic) inhibitor alpha	1.98	Up	0.00113269	0.00247
NM_015194	Myosin ID	1.98	Down	2.99e-05	0.000247
NM_177531	Polycystic kidney and hepatic disease 1 (autosomal recessive)-like 1	1.98	Up	0.0241069	0.0294
NM_000505	Coagulation factor XII (Hageman factor)	1.98	Down	0.000638371	0.00161
NM_078483	Solute carrier family 36 (proton/amino acid symporter), member 1	1.98	Down	4.14e-05	0.000292
NM_014579	Solute carrier family 39 (zinc transporter), member 2	1.98	Down	0.00311288	0.00539
NM_004976	Potassium voltage-gated channel, Shaw-related subfamily, member 1	1.98	Down	0.00160866	0.0032
NM_025212	CXXC finger 4	1.98	Down	0.000339139	0.00105
NM_000120	Epoxide hydrolase 1, microsomal (xenobiotic)	1.98	Down	8.55e-05	0.000435
NM_002842	Protein tyrosine phosphatase, receptor type, H	1.98	Down	6.47e-05	0.000372
NM_021168	RAB40C, member RAS oncogene family	1.97	Down	4.69e-05	0.000314
NM_174959	SVOP-like	1.97	Down	0.00304703	0.00531
ENST00000331596	Q8NH20 (Q8NH20) Seven transmembrane helix receptor (Fragment), complete [THC2358000]	1.97	Down	0.00149292	0.00303
NM_001804	Caudal type homeobox 1	1.97	Down	3.77e-05	0.00028
NM_001039550	DnaJ (Hsp40) homolog, subfamily B, member 2	1.97	Down	0.00151156	0.00306
NM_001249	Ectonucleoside triphosphate diphosphohydrolase 5	1.97	Down	0.000235823	0.000818
NM_005543	Insulin-like 3 (Leydig cell)	1.97	Up	0.00615617	0.0093
NM_018437	Hemogen	1.97	Up	0.0189337	0.0238
NM_000379	Xanthine dehydrogenase	1.97	Down	0.00170396	0.00334
NM_001013660	Ferric-chelate reductase 1	1.97	Down	0.000353997	0.00108
NM_001139488	RAS guanyl releasing protein 3 (calcium and DAG-regulated)	1.97	Up	0.0414286	0.0474
NM_018986	SH3 domain and tetratricopeptide repeats 1	1.97	Up	0.00359697	0.00607
NM_005739	RAS guanyl releasing protein 1 (calcium and DAG-regulated)	1.97	Up	0.000292466	0.000947
NM_001039803	Cell cycle related kinase	1.97	Down	5.71e-06	0.000106
NM_001002901	Fc receptor-like B	1.97	Up	0.00544238	0.0084
NM_001165978	ref|Homo sapiens prominin 2 (PROM2), transcript variant 1, mRNA [NM_001165978]	1.97	Down	0.00405741	0.00667
NM_145259	Activin A receptor, type IC	1.97	Down	0.000570392	0.00149
NM_198447	Golgi transport 1 homolog A (S. cerevisiae)	1.97	Down	0.000861528	0.00201
NM_014767	Sparc/osteonectin, cwcv and kazal-like domains proteoglycan (testican) 2	1.97	Up	0.00303474	0.00529
NM_001040113	Myosin, heavy chain 11, smooth muscle	1.97	Down	2.81e-06	7.33e-05
NM_153006	N-acetylglutamate synthase	1.97	Down	7.63e-06	0.000122
NM_001511	Chemokine (C-X-C motif) ligand 1 (melanoma growth stimulating activity, alpha)	1.97	Up	0.0045971	0.00737
NM_016580	Protocadherin 12	1.97	Down	0.0200782	0.0251
NM_020805	Kelch-like 14 (Drosophila)	1.97	Up	0.0296059	0.0354
NM_001458	Filamin C, gamma (actin binding protein 280)	1.97	Down	0.0325712	0.0385
NM_004368	Calponin 2	1.96	Up	0.000569346	0.00149
NM_148962	Oxoeicosanoid (OXE) receptor 1	1.96	Down	0.000100903	0.000479
NM_207313	Transmembrane protein 132E	1.96	Up	0.0383639	0.0443
NM_207398	Guanylate binding protein 7	1.96	Up	0.0487944	0.055
NM_002300	Lactate dehydrogenase B	1.96	Up	0.00117607	0.00254
NM_016639	Tumor necrosis factor receptor superfamily, member 12A	1.96	Down	0.000422577	0.00121
NM_138355	Secernin 2	1.96	Down	5.53e-05	0.00034
NM_198481	V-set and transmembrane domain containing 1	1.96	Down	0.00164958	0.00326
NM_152499	Coiled-coil domain containing 24	1.96	Down	0.00786825	0.0114
NM_001007231	Rho GTPase activating protein 25	1.96	Up	0.000869658	0.00203
NM_002499	Neogenin homolog 1 (chicken)	1.96	Down	0.000602893	0.00154
NM_138343	Kinesin light chain 4	1.96	Down	2.61e-05	0.000226
NM_001080439	Heat shock transcription factor family member 5	1.96	Up	0.0309723	0.0368
NM_024745	SHC SH2-domain binding protein 1	1.96	Up	0.00465081	0.00743
NM_024908	WD repeat domain 76	1.96	Up	0.00561119	0.00863
NR_002713	Homo sapiens neuropeptide Y receptor Y6 (pseudogene) (NPY6R) on chromosome 5.	1.96	Down	6.46e-05	0.000372
NM_001004739	Olfactory receptor, family 5, subfamily L, member 2	1.96	Down	0.00231578	0.00429
NM_016032	Zinc finger, DHHC-type containing 9	1.96	Down	6.45e-05	0.000371
NM_014935	Pleckstrin homology domain containing, family A member 6	1.96	Down	2.37e-05	0.000217
NM_006790	Myotilin	1.96	Down	0.000198014	0.00073
NM_153697	Ankyrin repeat domain 44	1.96	Up	0.00118185	0.00255
NM_001040173	5-hydroxytryptamine (serotonin) receptor 4	1.96	Down	0.00144086	0.00295
NM_004364	CCAAT/enhancer binding protein (C/EBP), alpha	1.96	Down	2.25e-06	7.26e-05
NM_030971	Sideroflexin 3	1.96	Down	2.48e-06	7.29e-05
NM_006408	Anterior gradient homolog 2 (Xenopus laevis)	1.96	Down	0.00989312	0.0137
NM_001037341	Phosphodiesterase 4B, cAMP-specific (phosphodiesterase E4 dunce homolog, Drosophila)	1.96	Up	0.000591883	0.00153
NM_004760	Serine/threonine kinase 17a	1.96	Up	0.000248269	0.000844
NM_004117	FK506 binding protein 5	1.95	Up	0.001703	0.00334
NM_014326	Death-associated protein kinase 2	1.95	Down	1.68e-05	0.00018
NM_000240	Monoamine oxidase A	1.95	Down	0.000223952	0.000792
NM_001122838	N-acyl phosphatidylethanolamine phospholipase D	1.95	Down	3.9e-07	4.23e-05
NM_005245	FAT tumor suppressor homolog 1 (Drosophila)	1.95	Down	8.17e-05	0.000421
NM_016388	T cell receptor associated transmembrane adaptor 1	1.95	Up	0.00169392	0.00332
AF495725	Solute carrier family 25, member 37	1.95	Down	0.000411964	0.00119
NR_002763	Homo sapiens PRO0132 protein (PRO0132) on chromosome 2.	1.95	Down	0.00421815	0.00687
NM_003027	SH3-domain GRB2-like 3	1.95	Down	0.00118064	0.00255
NM_138793	Calcium activated nucleotidase 1	1.95	Down	0.000101773	0.000479
NM_007199	Interleukin-1 receptor-associated kinase 3	1.95	Up	0.000289184	0.000938
NM_080706	Transient receptor potential cation channel, subfamily V, member 1	1.95	Down	0.000419508	0.0012
NM_153461	Interleukin 17 receptor C	1.95	Down	1.44e-06	6.63e-05
NM_181521	CKLF-like MARVEL transmembrane domain containing 4	1.95	Down	5.38e-05	0.000338
NM_000893	Kininogen 1	1.95	Down	0.0224482	0.0277
NM_001001290	Solute carrier family 2 (facilitated glucose transporter), member 9	1.95	Down	0.000242884	0.000831
NM_021202	Tumor protein p53 inducible nuclear protein 2	1.95	Down	0.000321945	0.00101
NM_001018073	Phosphoenolpyruvate carboxykinase 2 (mitochondrial)	1.95	Down	0.0045173	0.00727
NM_018728	Myosin VC	1.95	Down	1.77e-05	0.000185
NM_001040	Sex hormone-binding globulin	1.95	Down	0.0166665	0.0213
NM_017893	Sema domain, immunoglobulin domain (Ig), transmembrane domain (TM) and short cytoplasmic domain, (semaphorin) 4G	1.95	Down	4.13e-06	9.08e-05
NR_004428	ref|Homo sapiens eosinophil granule ontogeny transcript (non-protein coding) (EGOT), non-coding RNA [NR_004428]	1.95	Up	0.0141716	0.0185
XM_944447	PREDICTED: Homo sapiens hypothetical LOC645722 (LOC645722), mRNA.	1.95	Down	2.36e-05	0.000217
NM_033631	Leucine zipper protein 1	1.94	Down	0.000314809	0.000996
NM_017771	PX domain containing serine/threonine kinase	1.94	Up	0.000123125	0.000542
AY746436	Defensin, alpha 11 pseudogene	1.94	Down	0.0345371	0.0404
BC012091	Hairy and enhancer of split 2 (Drosophila)	1.94	Down	4.69e-05	0.000314
NM_001099219	Keratin associated protein 19-8	1.94	Down	0.0301608	0.036
NM_199206	T-cell leukemia/lymphoma 1B	1.94	Up	0.005957	0.00907
NM_004131	Granzyme B (granzyme 2, cytotoxic T-lymphocyte-associated serine esterase 1)	1.94	Up	0.00239837	0.00439
NM_003474	ADAM metallopeptidase domain 12	1.94	Up	0.00279684	0.00497
NM_206927	Synaptotagmin-like 2	1.94	Down	3.9e-06	8.72e-05
NM_003468	Frizzled homolog 5 (Drosophila)	1.94	Down	0.000345969	0.00107
NM_002397	Myocyte enhancer factor 2C	1.94	Up	0.00341991	0.00582
NM_052845	Methylmalonic aciduria (cobalamin deficiency) cblB type	1.94	Down	0.000220899	0.000785
NM_004063	Cadherin 17, LI cadherin (liver-intestine)	1.94	Down	0.000211837	0.000761
NM_133456	Shroom family member 1	1.94	Down	0.000482333	0.00133
NM_012163	Leucine rich repeat containing 29	1.94	Down	0.000895857	0.00207
NM_203339	Clusterin	1.94	Up	0.0428759	0.0489
NM_001025366	Vascular endothelial growth factor A	1.94	Down	0.000613424	0.00156
NM_000439	Proprotein convertase subtilisin/kexin type 1	1.94	Down	0.0028396	0.00503
XM_926017	PREDICTED: Homo sapiens similar to nuclear DNA-binding protein (LOC642521), mRNA.	1.94	Up	0.0311842	0.0371
NM_152311	Clarin 3	1.94	Down	0.000190478	0.000716
NM_014053	Feline leukemia virus subgroup C cellular receptor 1	1.94	Down	5.08e-05	0.00033
NM_000302	Procollagen-lysine 1, 2-oxoglutarate 5-dioxygenase 1	1.94	Down	7.16e-06	0.000118
NM_000061	Bruton agammaglobulinemia tyrosine kinase	1.94	Up	0.0101052	0.0139
NM_024589	Rogdi homolog (Drosophila)	1.94	Down	0.000509784	0.00138
NM_025257	Solute carrier family 44, member 4	1.94	Down	0.000143419	0.000598
NM_001263	CDP-diacylglycerol synthase (phosphatidate cytidylyltransferase) 1	1.94	Down	0.000470312	0.0013
NM_173842	Interleukin 1 receptor antagonist	1.94	Up	0.000911763	0.0021
NM_003649	D-aspartate oxidase	1.93	Down	0.00297155	0.00521
NM_001552	Insulin-like growth factor binding protein 4	1.93	Down	0.000241451	0.000829
NM_020945	WDFY family member 4	1.93	Up	0.00545519	0.00842
NM_004826	Endothelin converting enzyme-like 1	1.93	Up	0.00734143	0.0108
NM_030758	Oxysterol binding protein 2	1.93	Down	0.0108484	0.0148
NM_032622	Ligand of numb-protein X 1	1.93	Down	0.000164917	0.000658
NM_015065	Exophilin 5	1.93	Down	0.000101875	0.000479
NM_175737	Klotho beta	1.93	Down	0.000687039	0.00169
NM_014522	Protocadherin 11 X-linked	1.93	Up	0.0398222	0.0458
NM_006840	Leukocyte immunoglobulin-like receptor, subfamily B (with TM and ITIM domains), member 5	1.93	Down	0.000411103	0.00119
NM_004970	Insulin-like growth factor binding protein, acid labile subunit	1.93	Up	0.000455631	0.00128
NM_052969	Ribosomal protein L39-like	1.93	Up	0.00160782	0.0032
NM_001111101	Cannabinoid receptor interacting protein 1	1.93	Up	0.0102627	0.0141
NM_033300	Low density lipoprotein receptor-related protein 8, apolipoprotein e receptor	1.93	Up	0.00597956	0.0091
NM_015503	SH2B adaptor protein 1	1.93	Down	0.00463681	0.00742
NM_032117	Meiotic nuclear divisions 1 homolog (S. cerevisiae)	1.93	Up	0.00268943	0.00482
NM_004173	Solute carrier family 7 (cationic amino acid transporter, y+ system), member 4	1.93	Down	0.000168101	0.000664
NM_000632	Integrin, alpha M (complement component 3 receptor 3 subunit)	1.93	Up	0.00164922	0.00326
NM_012212	Prostaglandin reductase 1	1.93	Down	0.000563974	0.00148
NM_025188	Tripartite motif-containing 45	1.93	Down	0.000351637	0.00107
NM_144707	Prominin 2	1.93	Down	0.000957037	0.00218
NM_147127	Ellis van Creveld syndrome 2	1.93	Up	0.0210183	0.0261
NM_016591	Glucosaminyl (N-acetyl) transferase 4, core 2 (beta-1,6-N-acetylglucosaminyltransferase)	1.93	Down	0.00488539	0.00773
NM_145176	Solute carrier family 2 (facilitated glucose transporter), member 12	1.93	Down	0.00749933	0.0109
NM_000392	ATP-binding cassette, sub-family C (CFTR/MRP), member 2	1.93	Down	0.00141457	0.00292
NM_019119	Protocadherin beta 9	1.93	Down	0.00144555	0.00295
NM_005524	Hairy and enhancer of split 1, (Drosophila)	1.93	Down	0.0229748	0.0282
NM_003874	CD84 molecule	1.93	Up	0.000554436	0.00146
NM_152680	Transmembrane protein 154	1.93	Up	0.00129295	0.00272
NM_015148	PAS domain containing serine/threonine kinase	1.93	Up	0.00937245	0.0131
NM_002565	Pyrimidinergic receptor P2Y, G-protein coupled, 4	1.92	Down	0.0407131	0.0467
NM_144586	LY6/PLAUR domain containing 1	1.92	Up	0.0282035	0.0339
NM_000114	Endothelin 3	1.92	Down	0.000760483	0.00182
NM_178176	Monoacylglycerol O-acyltransferase 3	1.92	Down	0.000104436	0.000484
NM_198576	Agrin	1.92	Down	1.54e-06	6.81e-05
NM_138451	IQ motif containing D	1.92	Up	0.0134065	0.0177
NM_001080467	Myosin VB	1.92	Down	0.0001438	0.000598
NM_005189	Chromobox homolog 2 (Pc class homolog, Drosophila)	1.92	Up	0.000669523	0.00166
NR_002964	Small nucleolar RNA, H/ACA box 28	1.92	Down	0.00404247	0.00665
NM_003480	Microfibrillar associated protein 5	1.92	Down	4.3e-05	0.000297
NM_002193	Inhibin, beta B	1.92	Up	0.00430844	0.007
NM_030943	Amnionless homolog (mouse)	1.92	Down	0.00113838	0.00247
NM_172217	Interleukin 16 (lymphocyte chemoattractant factor)	1.92	Up	0.00412488	0.00676
NM_000600	Interleukin 6 (interferon, beta 2)	1.92	Up	0.0384692	0.0444
NM_001244	Tumor necrosis factor (ligand) superfamily, member 8	1.92	Up	0.0154309	0.0199
NM_173799	T cell immunoreceptor with Ig and ITIM domains	1.92	Up	0.000951483	0.00217
NM_033334	Nuclear receptor subfamily 6, group A, member 1	1.92	Down	0.000365635	0.0011
NM_002923	Regulator of G-protein signaling 2, 24kDa	1.92	Down	3.05e-06	7.57e-05
NM_152988	Signal peptide peptidase-like 2B	1.92	Down	0.00147354	0.003
NM_002829	Protein tyrosine phosphatase, non-receptor type 3	1.92	Down	4.25e-05	0.000295
NM_001151	Solute carrier family 25 (mitochondrial carrier; adenine nucleotide translocator), member 4	1.92	Down	0.000189881	0.000715
NM_020145	SH3-domain GRB2-like endophilin B2	1.92	Down	0.000352537	0.00108
NM_001005915	V-erb-b2 erythroblastic leukemia viral oncogene homolog 3 (avian)	1.92	Down	5.73e-05	0.000346
NM_007170	Testis-specific kinase 2	1.92	Down	3.55e-08	1.4e-05
NM_001018004	Tropomyosin 1 (alpha)	1.92	Down	3.73e-05	0.00028
NM_001008224	Uveal autoantigen with coiled-coil domains and ankyrin repeats	1.92	Down	0.00166067	0.00327
NM_145252	Zymogen granule protein 16 homolog B (rat)	1.91	Down	0.000190997	0.000717
NM_003835	Regulator of G-protein signaling 9	1.91	Up	0.00657997	0.00981
NM_004951	G protein-coupled receptor 183	1.91	Up	0.00179372	0.00348
NM_181900	StAR-related lipid transfer (START) domain containing 5	1.91	Down	1.15e-06	5.8e-05
NM_001226	Caspase 6, apoptosis-related cysteine peptidase	1.91	Down	4.23e-06	9.13e-05
NM_020963	Mov10, Moloney leukemia virus 10, homolog (mouse)	1.91	Down	8.37e-05	0.000429
NM_138966	Neuropilin (NRP) and tolloid (TLL)-like 1	1.91	Up	0.0430841	0.0491
NM_212543	UDP-Gal:betaGlcNAc beta 1,4- galactosyltransferase, polypeptide 4	1.91	Down	6.32e-05	0.000367
NM_021127	Phorbol-12-myristate-13-acetate-induced protein 1	1.91	Up	0.000245807	0.000838
NM_198129	Laminin, alpha 3	1.91	Down	1.32e-05	0.000159
NM_005238	V-ets erythroblastosis virus E26 oncogene homolog 1 (avian)	1.91	Up	0.00113245	0.00247
NM_016220	Zinc finger protein 107	1.91	Up	0.00892166	0.0126
NM_018663	Peroxisomal membrane protein 2, 22kDa	1.91	Down	6.42e-05	0.000371
NM_001218	Carbonic anhydrase XII	1.91	Down	0.000814478	0.00192
NM_005249	Forkhead box G1	1.91	Up	0.00381554	0.00635
NM_033105	DnaJ (Hsp40) homolog, subfamily C, member 5 beta	1.91	Up	0.0336397	0.0396
NM_002928	Regulator of G-protein signaling 16	1.91	Up	0.00264036	0.00475
NM_199127	Gamma-glutamyltransferase light chain 2	1.91	Down	0.000520879	0.0014
NM_022071	SH2 domain containing 4A	1.91	Down	5.46e-05	0.00034
FJ236306	Chromosome 10 open reading frame 81	1.91	Down	0.00102463	0.00229
NM_080801	Collagen, type XIII, alpha 1	1.91	Down	7.86e-06	0.000122
NM_014398	Lysosomal-associated membrane protein 3	1.91	Up	0.00320367	0.00552
NM_024660	Transmembrane protein 149	1.91	Up	0.0046365	0.00742
NM_016341	Phospholipase C, epsilon 1	1.91	Down	0.000143059	0.000598
NM_003326	Tumor necrosis factor (ligand) superfamily, member 4	1.91	Up	0.011054	0.0151
NM_002022	Flavin containing monooxygenase 4	1.91	Down	9.78e-07	5.27e-05
NM_032717	1-acylglycerol-3-phosphate O-acyltransferase 9	1.91	Down	0.000524452	0.0014
NM_001004354	NOTCH-regulated ankyrin repeat protein	1.91	Down	5.13e-05	0.00033
NM_015020	PH domain and leucine rich repeat protein phosphatase-like	1.91	Down	0.000148693	0.000615
NM_019043	Amyloid beta (A4) precursor protein-binding, family B, member 1 interacting protein	1.9	Up	0.000624832	0.00158
NM_001045556	Src-like-adaptor	1.9	Up	0.000649672	0.00163
NM_017899	Tescalcin	1.9	Up	0.000211896	0.000761
NM_015980	HMP19 protein	1.9	Down	0.0317443	0.0376
NM_133491	Spermidine/spermine N1-acetyltransferase family member 2	1.9	Down	2.31e-06	7.29e-05
NM_173623	Tubulin tyrosine ligase-like family, member 6	1.9	Down	0.0172699	0.022
NM_002067	Guanine nucleotide binding protein (G protein), alpha 11 (Gq class)	1.9	Down	0.00101573	0.00227
NM_005515	Motor neuron and pancreas homeobox 1	1.9	Down	1.8e-05	0.000186
NM_198148	Carboxypeptidase X (M14 family), member 2	1.9	Down	0.00292707	0.00514
NM_024930	ELOVL family member 7, elongation of long chain fatty acids (yeast)	1.9	Down	8.08e-05	0.000421
ENST00000392164	ens|zinc finger protein 382 [Source:HGNC Symbol;Acc:17409] [ENST00000392164]	1.9	Up	0.0180986	0.0229
NM_004174	Solute carrier family 9 (sodium/hydrogen exchanger), member 3	1.9	Down	0.014628	0.019
NM_147130	Natural cytotoxicity triggering receptor 3	1.9	Up	0.0017378	0.00339
NM_002357	MAX dimerization protein 1	1.9	Down	0.000157586	0.000641
NM_003558	Phosphatidylinositol-4-phosphate 5-kinase, type I, beta	1.9	Down	0.000123954	0.000544
NM_017857	Slingshot homolog 3 (Drosophila)	1.9	Down	0.000760087	0.00182
NM_001025195	Carboxylesterase 1 (monocyte/macrophage serine esterase 1)	1.9	Down	0.000424355	0.00121
NM_002351	SH2 domain protein 1A	1.9	Up	0.00365838	0.00615
NM_020464	ref|Homo sapiens NHS-like 1 (NHSL1), transcript variant 1, mRNA [NM_020464]	1.9	Down	0.000485415	0.00134
NM_021004	Dehydrogenase/reductase (SDR family) member 4	1.9	Down	0.000187547	0.00071
NM_004055	Calpain 5	1.9	Down	0.000179044	0.000689
NM_001017970	Transmembrane protein 30B	1.89	Down	0.000229923	0.000806
NM_139161	Crumbs homolog 3 (Drosophila)	1.89	Down	0.00011405	0.000516
NM_001080519	BAH domain and coiled-coil containing 1	1.89	Down	3.63e-05	0.000276
NM_213601	Transmembrane emp24 protein transport domain containing 8	1.89	Up	0.0223742	0.0276
NM_020987	Ankyrin 3, node of Ranvier (ankyrin G)	1.89	Down	4.18e-06	9.13e-05
NM_002447	Macrophage stimulating 1 receptor (c-met-related tyrosine kinase)	1.89	Down	1.94e-05	0.000192
NM_032787	G protein-coupled receptor 128	1.89	Down	0.00068355	0.00169
NM_015364	Lymphocyte antigen 96	1.89	Up	8.85e-05	0.000445
NM_013993	Discoidin domain receptor tyrosine kinase 1	1.89	Down	1.53e-05	0.000171
NM_005434	Mal, T-cell differentiation protein-like	1.89	Down	0.000305026	0.000979
NM_001031803	Lethal giant larvae homolog 2 (Drosophila)	1.89	Down	2.37e-05	0.000217
NM_001008747	Similar to CTAGE6	1.89	Down	0.000196412	0.000726
NM_005544	Insulin receptor substrate 1	1.89	Up	0.000102004	0.000479
NM_020659	Tweety homolog 1 (Drosophila)	1.89	Down	5.71e-06	0.000106
NM_002183	Interleukin 3 receptor, alpha (low affinity)	1.89	Up	0.00161173	0.0032
NM_015886	Peptidase inhibitor 15	1.89	Down	0.0297582	0.0356
NM_178125	Tripartite motif-containing 50	1.89	Down	0.00431972	0.00701
NM_018571	STE20-related kinase adaptor beta	1.89	Down	0.000103111	0.000481
BC048416	gb|Homo sapiens protein tyrosine phosphatase, receptor type, F, mRNA (cDNA clone IMAGE:5303842), with apparent retained intron. [BC048416]	1.89	Down	9.31e-05	0.000459
NM_173490	Transmembrane protein 171	1.89	Down	0.00189511	0.00364
NM_014068	Psoriasis susceptibility 1 candidate 1	1.89	Down	0.0143919	0.0188
NM_005257	GATA binding protein 6	1.89	Down	0.000255118	0.000861
NM_000437	Platelet-activating factor acetylhydrolase 2, 40kDa	1.89	Down	0.000175616	0.000682
NM_020770	Cingulin	1.89	Down	3.44e-05	0.000267
NM_001304	Carboxypeptidase D	1.89	Down	0.00107054	0.00236
NM_024307	Glycerophosphodiester phosphodiesterase domain containing 3	1.89	Down	0.00141059	0.00291
NR_003610	Homo sapiens pyridoxal-dependent decarboxylase domain containing 2 (PDXDC2) on chromosome 16.	1.88	Down	0.00604067	0.00917
NM_198098	Aquaporin 1 (Colton blood group)	1.88	Down	6.22e-06	0.000108
NM_139176	NLR family, pyrin domain containing 7	1.88	Up	0.0495224	0.0558
NM_033046	Rhotekin	1.88	Down	2.28e-05	0.000212
NM_153811	Solute carrier family 38, member 6	1.88	Up	0.0136039	0.0179
NM_138802	Zinc finger, AN1-type domain 2B	1.88	Down	0.000196618	0.000726
NM_144669	Glycosyltransferase 1 domain containing 1	1.88	Up	0.0424367	0.0484
NM_000035	Aldolase B, fructose-bisphosphate	1.88	Down	0.000169916	0.000667
NM_014737	Ras association (RalGDS/AF-6) domain family member 2	1.88	Up	0.00336565	0.00575
NM_003115	UDP-N-acteylglucosamine pyrophosphorylase 1	1.88	Down	0.000229928	0.000806
NM_031430	Rab interacting lysosomal protein	1.88	Down	6.73e-05	0.000379
NM_012331	Methionine sulfoxide reductase A	1.88	Down	4.97e-05	0.000324
NM_144966	FRAS1 related extracellular matrix 1	1.88	Down	0.000503506	0.00138
NM_012140	Solute carrier family 25 (mitochondrial carrier; dicarboxylate transporter), member 10	1.88	Down	8.57e-05	0.000436
NM_031894	Ferritin, heavy polypeptide-like 17	1.88	Down	0.000365718	0.0011
NM_006458	Tripartite motif-containing 3	1.88	Down	5.97e-05	0.000354
NM_001146274	ref|Homo sapiens transcription factor 7-like 2 (T-cell specific, HMG-box) (TCF7L2), transcript variant 1, mRNA [NM_001146274]	1.88	Down	0.000704809	0.00172
NM_014697	Nitric oxide synthase 1 (neuronal) adaptor protein	1.88	Down	0.000283153	0.000922
NR_000005	Small nucleolar RNA, C/D box 15A	1.88	Down	0.00725103	0.0107
NM_000873	Intercellular adhesion molecule 2	1.88	Up	9.36e-05	0.000459
NM_002611	Pyruvate dehydrogenase kinase, isozyme 2	1.88	Down	3.64e-05	0.000276
BC015009	Inositol 1,4,5-trisphosphate 3-kinase B	1.88	Up	0.0042103	0.00686
NM_021784	Forkhead box A2	1.88	Down	0.000329721	0.00103
NM_033510	Dispatched homolog 2 (Drosophila)	1.88	Down	0.00103186	0.0023
NM_016315	GULP, engulfment adaptor PTB domain containing 1	1.88	Down	4.26e-05	0.000295
NM_025098	Monoacylglycerol O-acyltransferase 2	1.88	Down	0.00605027	0.00918
NM_002664	Pleckstrin	1.88	Up	0.00145975	0.00298
NM_145202	Proline-rich acidic protein 1	1.88	Down	8.15e-05	0.000421
NM_176891	Interferon, epsilon	1.88	Down	0.0207687	0.0258
NM_004168	Succinate dehydrogenase complex, subunit A, flavoprotein (Fp)	1.88	Down	0.000605099	0.00155
NM_181795	Protein kinase (cAMP-dependent, catalytic) inhibitor beta	1.88	Down	0.0155613	0.0201
NM_019894	Transmembrane protease, serine 4	1.88	Down	0.000221228	0.000785
NM_018423	Serine/threonine/tyrosine kinase 1	1.88	Down	0.000117145	0.000526
NM_005186	Calpain 1, (mu/I) large subunit	1.88	Down	0.00162997	0.00323
NM_152430	Olfactory receptor, family 51, subfamily E, member 1	1.88	Down	0.000511654	0.00138
NM_148916	Abhydrolase domain containing 11	1.88	Down	0.00117103	0.00253
NM_001674	Activating transcription factor 3	1.88	Down	0.00374345	0.00625
NM_032972	Protocadherin 11 Y-linked	1.87	Up	0.0283984	0.0341
NM_015873	Villin-like	1.87	Down	1.45e-06	6.63e-05
NM_005398	Protein phosphatase 1, regulatory (inhibitor) subunit 3C	1.87	Down	0.000932604	0.00214
NM_004474	Forkhead box D2	1.87	Down	0.00187076	0.0036
NM_018050	MANSC domain containing 1	1.87	Down	0.000878966	0.00204
NM_181716	Centromere protein V	1.87	Down	7.11e-05	0.00039
NM_153446	Beta-1,4-N-acetyl-galactosaminyl transferase 2	1.87	Down	0.0204532	0.0255
NM_030583	Matrilin 2	1.87	Down	7.37e-06	0.000119
NM_001029870	Ankyrin repeat domain 56	1.87	Down	0.0112504	0.0153
NM_000071	Cystathionine-beta-synthase	1.87	Down	9.36e-05	0.000459
NM_006314	Connector enhancer of kinase suppressor of Ras 1	1.87	Down	1.08e-05	0.000145
BC040649	gb|Homo sapiens SRY (sex determining region Y)-box 13, mRNA (cDNA clone IMAGE:4794944), with apparent retained intron. [BC040649]	1.87	Down	0.000465772	0.00129
NM_001017916	Cytochrome b-561	1.87	Down	2.37e-05	0.000217
NM_001040105	Mucin 17, cell surface associated	1.87	Down	0.00176094	0.00342
NM_004177	Syntaxin 3	1.87	Down	0.000309599	0.000984
NM_020826	Synaptotagmin XIII	1.87	Down	0.000175915	0.000682
NM_002122	Major histocompatibility complex, class II, DQ alpha 1	1.87	Up	0.00878557	0.0125
NM_001040716	Pyruvate carboxylase	1.87	Down	1.24e-05	0.000155
NM_002852	Pentraxin-related gene, rapidly induced by IL-1 beta	1.87	Down	0.000356615	0.00108
NM_018397	Choline dehydrogenase	1.87	Down	8.33e-07	5.04e-05
NM_178859	Organic solute transporter beta	1.87	Down	0.000531917	0.00142
NM_002428	Matrix metallopeptidase 15 (membrane-inserted)	1.87	Down	4.66e-05	0.000314
NM_003019	Surfactant protein D	1.87	Up	0.0429419	0.049
NM_003984	Solute carrier family 13 (sodium-dependent dicarboxylate transporter), member 2	1.87	Down	0.000361252	0.00109
NM_005608	Protein tyrosine phosphatase, receptor type, C-associated protein	1.87	Up	0.00728364	0.0107
NM_152552	Sterile alpha motif domain containing 3	1.87	Up	0.0313372	0.0372
NM_003849	Succinate-CoA ligase, alpha subunit	1.87	Down	4.11e-05	0.000291
NM_020431	Transmembrane protein 63C	1.87	Down	0.0022538	0.00421
NM_013243	Secretogranin III	1.87	Down	0.00235914	0.00434
NM_002558	Purinergic receptor P2X, ligand-gated ion channel, 1	1.87	Down	0.000440083	0.00125
NM_002371	Mal, T-cell differentiation protein	1.87	Up	0.00912865	0.0128
NM_006105	Rap guanine nucleotide exchange factor (GEF) 3	1.87	Down	0.00349606	0.00593
NM_002747	Mitogen-activated protein kinase 4	1.87	Down	0.00309605	0.00537
NM_000915	Oxytocin, prepropeptide	1.86	Down	5.34e-05	0.000337
NM_002594	Proprotein convertase subtilisin/kexin type 2	1.86	Down	0.00538404	0.00832
NM_007001	Solute carrier family 35, member D2	1.86	Down	0.000121062	0.000538
NM_014696	G protein regulated inducer of neurite outgrowth 2	1.86	Down	2.48e-05	0.000222
NM_001167598	ref|Homo sapiens alpha-methylacyl-CoA racemase (AMACR), nuclear gene encoding mitochondrial protein, transcript variant 6, mRNA [NM_001167598]	1.86	Down	0.000231024	0.000807
NM_021080	Disabled homolog 1 (Drosophila)	1.86	Down	1.13e-05	0.000148
NR_026854	ref|Homo sapiens WD repeat domain 5 pseudogene (LOC401127), non-coding RNA [NR_026854]	1.86	Down	2.62e-05	0.000226
NM_153827	Misshapen-like kinase 1 (zebrafish)	1.86	Down	0.00232395	0.00429
NM_001042	Solute carrier family 2 (facilitated glucose transporter), member 4	1.86	Down	0.000655856	0.00164
NM_018413	Carbohydrate (chondroitin 4) sulfotransferase 11	1.86	Up	0.00207337	0.00393
NM_014636	Ral GEF with PH domain and SH3 binding motif 1	1.86	Down	2.22e-05	0.000208
NM_002298	Lymphocyte cytosolic protein 1 (L-plastin)	1.86	Up	0.000836889	0.00196
NM_001677	ATPase, Na+/K+ transporting, beta 1 polypeptide	1.86	Down	0.000535199	0.00143
NM_001004760	Olfactory receptor, family 51, subfamily V, member 1	1.86	Up	0.0300377	0.0359
NM_017726	Protein phosphatase 1, regulatory (inhibitor) subunit 14D	1.86	Down	0.000713857	0.00174
NM_024505	NADPH oxidase, EF-hand calcium binding domain 5	1.86	Down	0.0481372	0.0543
NM_005603	ATPase, class I, type 8B, member 1	1.86	Down	0.000251063	0.00085
NM_002342	Lymphotoxin beta receptor (TNFR superfamily, member 3)	1.86	Down	0.000504448	0.00138
NM_001097634	Glucosaminyl (N-acetyl) transferase 1, core 2 (beta-1,6-N-acetylglucosaminyltransferase)	1.86	Down	0.000146614	0.000607
NM_025268	Transmembrane protein 121	1.86	Up	4.83e-05	0.000319
NM_198482	SH2 domain containing 6	1.86	Down	0.00639317	0.00961
NM_001018116	Muscle-related coiled-coil protein	1.86	Up	0.0172799	0.022
NM_001781	CD69 molecule	1.86	Up	0.00189457	0.00364
NM_016725	Folate receptor 1 (adult)	1.86	Down	0.000944284	0.00216
NM_024803	Tubulin, alpha-like 3	1.86	Down	0.000364857	0.0011
NM_012166	F-box protein 10	1.86	Up	0.00368226	0.00618
NR_024449	ref|Homo sapiens IQ motif and Sec7 domain 2 (IQSEC2), transcript variant 3, non-coding RNA [NR_024449]	1.86	Down	3.55e-06	8.22e-05
NM_206862	Transforming, acidic coiled-coil containing protein 2	1.86	Down	4.09e-05	0.000291
NM_002773	Protease, serine, 8	1.86	Down	0.000264983	0.00088
NM_138412	Retinol dehydrogenase 13 (all-trans/9-cis)	1.86	Down	0.000366541	0.0011
NM_001042432	Ceroid-lipofuscinosis, neuronal 3	1.86	Down	0.00045156	0.00127
NM_005485	Poly (ADP-ribose) polymerase family, member 3	1.86	Down	0.00240058	0.00439
NM_152487	Transmembrane protein 56	1.86	Down	0.00260215	0.00469
NM_003122	Serine peptidase inhibitor, Kazal type 1	1.86	Down	0.0228785	0.0281
BC070035	Nuclear receptor subfamily 1, group D, member 2	1.86	Down	0.00513331	0.00803
NM_024016	Homeobox B8	1.86	Down	0.0166384	0.0213
NM_016357	LIM domain and actin binding 1	1.86	Down	8.07e-05	0.000421
NM_006667	Progesterone receptor membrane component 1	1.86	Down	1.79e-05	0.000186
NM_001072	UDP glucuronosyltransferase 1 family, polypeptide A1	1.86	Down	0.00131199	0.00276
NM_198315	Von Willebrand factor A domain containing 5A	1.86	Down	0.000457305	0.00128
NM_004210	Neuralized homolog (Drosophila)	1.85	Down	3.09e-05	0.000252
NM_014207	CD5 molecule	1.85	Up	0.00550199	0.00848
NM_019851	Fibroblast growth factor 20	1.85	Up	0.0058619	0.00895
NM_016029	Dehydrogenase/reductase (SDR family) member 7	1.85	Down	0.000453457	0.00127
NM_003660	Protein tyrosine phosphatase, receptor type, f polypeptide (PTPRF), interacting protein (liprin), alpha 3	1.85	Down	0.00164449	0.00325
NM_032945	Tumor necrosis factor receptor superfamily, member 6b, decoy	1.85	Up	0.0206297	0.0257
NM_198517	TBC1 domain family, member 10C	1.85	Up	0.0101014	0.0139
NM_005209	Crystallin, beta A2	1.85	Down	0.000572312	0.00149
NM_006949	Syntaxin binding protein 2	1.85	Down	0.00373601	0.00625
NM_001013641	Transmembrane protein 82	1.85	Down	3.46e-05	0.000267
NM_000701	ATPase, Na+/K+ transporting, alpha 1 polypeptide	1.85	Down	0.000803342	0.0019
NM_032464	Linker for activation of T cells family, member 2	1.85	Up	0.00195107	0.00373
XR_015594	Similar to core 1 UDP-galactose:N-acetylgalactosamine-alpha-R beta 1,3-galactosyltransferase	1.85	Up	0.00796639	0.0115
NM_003889	Nuclear receptor subfamily 1, group I, member 2	1.85	Down	1.15e-05	0.000149
NM_138801	Galactose mutarotase (aldose 1-epimerase)	1.85	Down	1.72e-05	0.000182
NM_021724	Nuclear receptor subfamily 1, group D, member 1	1.85	Down	0.0225028	0.0277
NM_016518	Pipecolic acid oxidase	1.85	Down	0.00513788	0.00803
NM_198042	PDZ and LIM domain 2 (mystique)	1.85	Down	0.000178943	0.000689
BC017967	Major histocompatibility complex, class II, DP beta 2 (pseudogene)	1.85	Up	0.0161451	0.0207
NM_031455	Coiled-coil domain containing 3	1.85	Down	2.44e-05	0.000219
NM_147161	Acyl-CoA thioesterase 11	1.85	Down	6.89e-05	0.000384
NM_012237	Sirtuin (silent mating type information regulation 2 homolog) 2 (S. cerevisiae)	1.85	Down	0.000935687	0.00214
NM_032211	Lysyl oxidase-like 4	1.85	Down	8.17e-05	0.000421
NM_017898	MOCO sulphurase C-terminal domain containing 2	1.85	Down	4.41e-05	0.000301
NM_003224	ADP-ribosylation factor related protein 1	1.85	Down	0.00313584	0.00542
NM_018171	Adaptor protein, phosphotyrosine interaction, PH domain and leucine zipper containing 2	1.85	Down	0.000170257	0.000668
NM_032167	RUN domain containing 2A	1.85	Up	0.00165405	0.00326
NM_052987	Cyclin-dependent kinase 10	1.85	Down	0.0012681	0.00269
NM_005128	Dopey family member 2	1.85	Down	0.000140639	0.000593
NM_019058	DNA-damage-inducible transcript 4	1.85	Up	0.000586823	0.00152
NM_020843	S-phase cyclin A-associated protein in the ER	1.85	Down	0.000212683	0.000762
NM_000458	HNF1 homeobox B	1.85	Down	0.000126059	0.000551
NM_000087	Cyclic nucleotide gated channel alpha 1	1.85	Down	0.00311185	0.00539
NM_020171	G protein-coupled receptor 108	1.85	Down	3.1e-05	0.000252
NM_001144875	Docking protein 3	1.85	Up	0.015162	0.0197
NM_001001924	Mitochondrial tumor suppressor 1	1.85	Down	9.14e-05	0.000454
NM_145235	Fibronectin type III and ankyrin repeat domains 1	1.85	Down	0.00360556	0.00608
NM_183001	SHC (Src homology 2 domain containing) transforming protein 1	1.85	Down	0.00183269	0.00354
NM_018049	Pleckstrin homology domain containing, family J member 1	1.85	Down	9.01e-05	0.000451
NM_024103	Solute carrier family 25 (mitochondrial carrier; phosphate carrier), member 23	1.85	Down	1.05e-05	0.000143
NM_002213	Integrin, beta 5	1.85	Down	0.000177679	0.000687
NM_002197	Aconitase 1, soluble	1.85	Down	3.85e-05	0.000281
BC098577	KIAA1217	1.85	Down	0.00212787	0.00401
NM_032868	MPN domain containing	1.85	Down	2.3e-05	0.000213
NM_003179	Synaptophysin	1.85	Down	0.0444709	0.0505
NM_000788	Deoxycytidine kinase	1.85	Up	0.0141179	0.0185
NM_174934	Sodium channel, voltage-gated, type IV, beta	1.85	Down	0.0001419	0.000596
NM_153210	Ubiquitin specific peptidase 43	1.85	Down	0.000103223	0.000481
NM_015842	LIM domain 7	1.85	Down	0.00680094	0.0101
NM_032047	UDP-GlcNAc:betaGal beta-1,3-N-acetylglucosaminyltransferase 5	1.85	Down	0.000267059	0.000884
NM_004451	Estrogen-related receptor alpha	1.85	Down	2.07e-05	0.000201
NM_004118	Forkhead box S1	1.85	Up	0.000200922	0.000737
NM_005495	Solute carrier family 17 (sodium phosphate), member 4	1.85	Down	0.000668463	0.00166
NM_003486	Solute carrier family 7 (cationic amino acid transporter, y+ system), member 5	1.85	Up	0.00750508	0.011
NM_173065	Interleukin 28 receptor, alpha (interferon, lambda receptor)	1.85	Down	0.000721416	0.00175
NM_006149	Lectin, galactoside-binding, soluble, 4	1.85	Down	0.000127081	0.000554
NM_001024948	Formin binding protein 1-like	1.85	Down	1.11e-05	0.000147
NM_001467	Solute carrier family 37 (glucose-6-phosphate transporter), member 4	1.85	Down	2.82e-05	0.000238
BX647358	Pyridoxal-dependent decarboxylase domain containing 2	1.85	Down	0.00882102	0.0125
NM_138809	Carboxymethylenebutenolidase homolog (Pseudomonas)	1.84	Down	0.0198637	0.0248
NM_001040454	Solute carrier family 26, member 6	1.84	Down	1.58e-05	0.000173
NM_000857	Guanylate cyclase 1, soluble, beta 3	1.84	Up	0.00976199	0.0136
NM_015055	SWAP-70 protein	1.84	Up	0.000997554	0.00224
NM_001015880	3-phosphoadenosine 5-phosphosulfate synthase 2	1.84	Down	0.000380542	0.00112
NM_007037	ADAM metallopeptidase with thrombospondin type 1 motif, 8	1.84	Down	0.00364282	0.00613
NM_031925	Transmembrane protein 120A	1.84	Down	6.19e-05	0.000362
NM_015086	Dendrin	1.84	Down	0.0399862	0.046
NM_152621	Sphingomyelin synthase 2	1.84	Down	0.00035403	0.00108
NM_015986	Cytokine receptor-like factor 3	1.84	Up	4.45e-05	0.000302
NM_138711	Peroxisome proliferator-activated receptor gamma	1.84	Down	4.74e-05	0.000316
ENST00000398669	ens|cDNA FLJ46121 fis, clone TESTI2039342 [Source:UniProtKB/TrEMBL;Acc:Q6ZQQ9] [ENST00000398669]	1.84	Up	0.0374216	0.0434
NM_014310	RASD family, member 2	1.84	Down	8.81e-05	0.000444
NM_006871	Receptor-interacting serine-threonine kinase 3	1.84	Down	0.000950008	0.00217
NM_014470	Rho family GTPase 1	1.84	Down	0.0270253	0.0326
NM_152386	Sphingosine-1-phosphate phosphotase 2	1.84	Down	0.00039572	0.00116
NM_032784	R-spondin 3 homolog (Xenopus laevis)	1.84	Up	0.00503457	0.00791
NM_001703	Brain-specific angiogenesis inhibitor 2	1.84	Down	8.28e-06	0.000125
NM_004877	Glia maturation factor, gamma	1.84	Up	0.000646082	0.00162
BC110288	WAS/WASL interacting protein family, member 1	1.84	Up	0.00220823	0.00414
NM_004963	Guanylate cyclase 2C (heat stable enterotoxin receptor)	1.84	Down	0.000362239	0.00109
ENST00000361227	Homo sapiens mitochondrial mRNA for AD 1, partial cds. [AB017116]	1.84	Down	0.00169308	0.00332
NM_134421	Hippocalcin-like 1	1.84	Down	0.000213509	0.000763
NM_030929	Kazal-type serine peptidase inhibitor domain 1	1.84	Down	3.76e-05	0.00028
NM_138387	Glucose 6 phosphatase, catalytic, 3	1.84	Down	0.00170326	0.00334
ENST00000361567	Homo sapiens NADH dehydrogenase subunit 5 (MTND5) mRNA, RNA 5, complete cds; mitochondrial gene for mitochondrial product. [AF339085]	1.84	Down	2.53e-05	0.000223
ENST00000359354	Human secreted fibroblast growth factor receptor (K-sam-IV) mRNA, complete cds. [M87772]	1.84	Down	0.0384516	0.0444
NM_153229	Transmembrane protein 92	1.84	Down	0.000140309	0.000592
NM_022474	Membrane protein, palmitoylated 5 (MAGUK p55 subfamily member 5)	1.84	Down	6.11e-05	0.00036
NM_012484	Hyaluronan-mediated motility receptor (RHAMM)	1.84	Up	0.00393039	0.00649
NM_021959	Protein phosphatase 1, regulatory (inhibitor) subunit 11	1.84	Down	0.000583358	0.00152
NM_138375	Cdk5 and Abl enzyme substrate 1	1.84	Down	1.61e-05	0.000176
NM_003202	Transcription factor 7 (T-cell specific, HMG-box)	1.84	Up	0.0047533	0.00756
NM_002048	Growth arrest-specific 1	1.84	Up	0.0265854	0.0321
NM_153478	Chondrosarcoma associated gene 1	1.84	Up	0.0340035	0.0399
NM_003887	ArfGAP with SH3 domain, ankyrin repeat and PH domain 2	1.84	Down	2.49e-05	0.000222
NM_003199	Transcription factor 4	1.84	Up	8.73e-05	0.000442
NM_002649	Phosphoinositide-3-kinase, catalytic, gamma polypeptide	1.83	Up	0.000363207	0.00109
BC048301	gb|Homo sapiens zinc finger, CCHC domain containing 11, mRNA (cDNA clone IMAGE:5505348), with apparent retained intron. [BC048301]	1.83	Up	0.00781197	0.0113
NM_198236	Rho guanine nucleotide exchange factor (GEF) 11	1.83	Down	7.44e-05	0.000403
NM_033429	Calmodulin-like 4	1.83	Down	0.000154945	0.000634
NM_206893	Membrane-spanning 4-domains, subfamily A, member 10	1.83	Down	0.00110068	0.00241
NM_174922	AarF domain containing kinase 5	1.83	Down	0.000156524	0.000638
NM_015696	Glutathione peroxidase 7	1.83	Up	0.00557806	0.00858
NM_004644	Adaptor-related protein complex 3, beta 2 subunit	1.83	Up	0.035488	0.0415
NM_003956	Cholesterol 25-hydroxylase	1.83	Up	0.00194287	0.00372
NM_000351	Steroid sulfatase (microsomal), isozyme S	1.83	Down	0.0237757	0.0291
NM_000031	Aminolevulinate, delta-, dehydratase	1.83	Down	6.15e-05	0.000361
NM_148923	Cytochrome b5 type A (microsomal)	1.83	Down	0.000355887	0.00108
NM_012338	Tetraspanin 12	1.83	Down	0.000503093	0.00138
NM_016176	Stromal cell derived factor 4	1.83	Down	0.000660567	0.00165
NM_006307	Sushi-repeat-containing protein, X-linked	1.83	Down	7.72e-05	0.000411
NM_014787	DnaJ (Hsp40) homolog, subfamily C, member 6	1.83	Down	0.00352835	0.00597
NM_198540	UDP-GlcNAc:betaGal beta-1,3-N-acetylglucosaminyltransferase 8	1.83	Down	0.000164541	0.000658
NM_001024912	Carcinoembryonic antigen-related cell adhesion molecule 1 (biliary glycoprotein)	1.83	Down	0.0167238	0.0214
NM_002432	Myeloid cell nuclear differentiation antigen	1.83	Up	0.00120489	0.00258
NM_002178	Insulin-like growth factor binding protein 6	1.83	Down	5.19e-05	0.000332
NM_001039775	Absent in melanoma 1-like	1.83	Down	0.00108121	0.00238
NM_001175	Rho GDP dissociation inhibitor (GDI) beta	1.83	Up	0.00110671	0.00242
NM_033316	Antigen p97 (melanoma associated) identified by monoclonal antibodies 133.2 and 96.5	1.83	Down	0.00820081	0.0118
NM_206808	Citrate lyase beta like	1.83	Down	0.000890953	0.00206
NM_005099	ADAM metallopeptidase with thrombospondin type 1 motif, 4	1.83	Up	0.0224947	0.0277
NM_002872	Ras-related C3 botulinum toxin substrate 2 (rho family, small GTP binding protein Rac2)	1.83	Up	0.00101646	0.00227
NM_006018	Niacin receptor 2	1.83	Down	0.0332093	0.0391
NM_176072	Purinergic receptor P2Y, G-protein coupled, 2	1.83	Down	0.000349427	0.00107
NM_002354	Epithelial cell adhesion molecule	1.83	Down	0.000122584	0.00054
NM_000285	Peptidase D	1.83	Down	9.84e-05	0.000471
NR_027083	ref|Homo sapiens arylformamidase (AFMID), transcript variant 3, transcribed RNA [NR_027083]	1.83	Down	0.0356221	0.0416
NR_003268	ref|Homo sapiens CTAGE family, member 5 pseudogene (LOC220429), non-coding RNA [NR_003268]	1.83	Down	0.000688033	0.00169
NM_005242	Coagulation factor II (thrombin) receptor-like 1	1.83	Down	0.0052417	0.00817
NM_015044	Golgi associated, gamma adaptin ear containing, ARF binding protein 2	1.83	Up	0.00141462	0.00292
NM_001005175	Olfactory receptor, family 52, subfamily N, member 4	1.83	Up	0.0345228	0.0404
NM_003500	Acyl-Coenzyme A oxidase 2, branched chain	1.83	Down	0.000150349	0.000619
NM_007283	Monoglyceride lipase	1.83	Down	5.62e-06	0.000105
NM_015888	Hook homolog 1 (Drosophila)	1.83	Down	0.0010154	0.00227
NM_020731	Programmed cell death 6	1.83	Down	0.00104734	0.00233
NM_000846	Glutathione S-transferase alpha 2	1.83	Down	0.00235361	0.00433
AF132201	Transcribed locus, strongly similar to XP_001716284.1 PREDICTED: similar to PRO1804 [Homo sapiens]	1.83	Down	0.000120946	0.000538
NM_004664	Lin-7 homolog A (C. elegans)	1.83	Down	0.00127441	0.00269
NM_001338	Coxsackie virus and adenovirus receptor	1.83	Down	0.00167572	0.0033
NM_153702	ELMO/CED-12 domain containing 2	1.82	Down	0.000369969	0.00111
NM_019076	UDP glucuronosyltransferase 1 family, polypeptide A1	1.82	Down	0.00215905	0.00406
NM_006648	WNK lysine deficient protein kinase 2	1.82	Down	7.52e-05	0.000404
NM_001873	Carboxypeptidase E	1.82	Down	4.87e-06	9.84e-05
NM_005824	Leucine rich repeat containing 17	1.82	Down	0.00256785	0.00465
ENST00000397024	ens|MCF.2 cell line derived transforming sequence-like [Source:HGNC Symbol;Acc:14576] [ENST00000397024]	1.82	Down	0.00672264	0.00999
NM_002460	Interferon regulatory factor 4	1.82	Up	0.0115337	0.0156
NM_015265	SATB homeobox 2	1.82	Down	0.000388231	0.00114
NM_001102598	Carcinoembryonic antigen-related cell adhesion molecule 20	1.82	Down	0.0026597	0.00478
NM_213647	Fibroblast growth factor receptor 4	1.82	Down	4.15e-05	0.000292
NM_020223	Family with sequence similarity 20, member C	1.82	Down	2.45e-06	7.29e-05
NM_015987	Heme binding protein 1	1.82	Down	5.46e-05	0.00034
AF343662	Fc receptor-like 5	1.82	Up	0.0298956	0.0357
NM_152414	Basic helix-loop-helix family, member e22	1.82	Up	0.012791	0.0171
NM_018490	Leucine-rich repeat-containing G protein-coupled receptor 4	1.82	Down	0.000259891	0.00087
NM_000494	Collagen, type XVII, alpha 1	1.82	Down	0.00172086	0.00336
NM_198584	Carbonic anhydrase XIII	1.82	Down	0.000523683	0.0014
NM_001012973	Placenta-specific 9	1.82	Down	0.00135887	0.00283
NM_054024	Melanoma inhibitory activity 2	1.82	Down	0.00071775	0.00175
NM_001009555	SH3 domain containing 19	1.82	Down	5.82e-05	0.000349
NM_020664	2,4-dienoyl CoA reductase 2, peroxisomal	1.82	Down	0.000129107	0.000559
NM_001113347	Endothelin converting enzyme 1	1.82	Down	0.00138457	0.00288
NR_003038	Homo sapiens small nucleolar RNA host gene (non-protein coding) 5 (SNHG5) on chromosome 6.	1.82	Up	0.000746829	0.00179
NM_017641	Kinesin family member 21A	1.82	Down	0.000281964	0.00092
NM_152309	Phosphoinositide-3-kinase adaptor protein 1	1.82	Up	0.0188315	0.0237
NM_170601	Sialic acid acetylesterase	1.82	Down	8.47e-05	0.000433
NM_018841	Guanine nucleotide binding protein (G protein), gamma 12	1.82	Down	0.000159623	0.000648
NM_182491	Zinc finger, AN1-type domain 2A	1.82	Down	3.36e-05	0.000263
NM_016612	Solute carrier family 25, member 37	1.82	Down	0.00119539	0.00256
NM_002276	Keratin 19	1.82	Down	0.00046511	0.00129
NM_005126	Nuclear receptor subfamily 1, group D, member 2	1.82	Down	0.00245	0.00447
NM_018211	Ribonucleoprotein, PTB-binding 2	1.81	Down	0.000124566	0.000546
NM_002738	Protein kinase C, beta	1.81	Up	0.0107525	0.0147
NM_001018005	Tropomyosin 1 (alpha)	1.81	Down	0.000214915	0.000767
BC022258	Von Willebrand factor	1.81	Up	0.00216914	0.00408
NM_002612	Pyruvate dehydrogenase kinase, isozyme 4	1.81	Up	0.00180408	0.00349
NM_001017915	Inositol polyphosphate-5-phosphatase, 145kDa	1.81	Up	0.00540193	0.00835
NM_134269	Smoothelin	1.81	Down	5.94e-06	0.000108
NM_138501	Glycoprotein, synaptic 2	1.81	Down	6.42e-05	0.000371
NM_002306	Lectin, galactoside-binding, soluble, 3	1.81	Down	0.000199531	0.000734
NM_007274	Acyl-CoA thioesterase 7	1.81	Down	0.000316607	0.001
NM_032521	Par-6 partitioning defective 6 homolog beta (C. elegans)	1.81	Down	0.00100205	0.00225
NM_016577	RAB6A, member RAS oncogene family	1.81	Up	0.0340904	0.04
NM_001080545	Protein phosphatase 1, regulatory (inhibitor) subunit 1C	1.81	Down	0.0144647	0.0189
NM_002275	Keratin 15	1.81	Down	2.7e-06	7.33e-05
NM_014067	MACRO domain containing 1	1.81	Down	0.00041095	0.00119
NM_138578	BCL2-like 1	1.81	Down	0.000464068	0.00129
NM_175060	C-type lectin domain family 14, member A	1.81	Down	0.00299277	0.00524
NM_001199	Bone morphogenetic protein 1	1.81	Down	0.00567472	0.00871
NM_005230	ELK3, ETS-domain protein (SRF accessory protein 2)	1.81	Up	0.000935305	0.00214
NM_031899	Golgi reassembly stacking protein 1, 65kDa	1.81	Down	0.000812769	0.00192
NM_139164	StAR-related lipid transfer (START) domain containing 4	1.81	Down	6.55e-05	0.000374
NM_173853	Keratinocyte associated protein 3	1.81	Down	0.000503777	0.00138
NM_181738	Peroxiredoxin 2	1.81	Down	0.00103857	0.00231
NM_004119	Fms-related tyrosine kinase 3	1.81	Up	0.00582621	0.00891
NM_031207	Hydroxypyruvate isomerase homolog (E. coli)	1.81	Down	3.08e-06	7.57e-05
NM_033274	ADAM metallopeptidase domain 19 (meltrin beta)	1.81	Up	0.00131811	0.00276
NM_007236	Calcium binding protein P22	1.81	Down	0.00038546	0.00113
NM_006042	Heparan sulfate (glucosamine) 3-O-sulfotransferase 3A1	1.81	Up	0.0318095	0.0377
NM_000507	Fructose-1,6-bisphosphatase 1	1.81	Down	0.000883949	0.00205
NM_173560	Regulatory factor X, 6	1.81	Down	0.00360183	0.00608
NM_198691	Keratin associated protein 10-1	1.81	Down	0.000696869	0.00171
NM_014471	Serine peptidase inhibitor, Kazal type 4	1.81	Down	0.00626068	0.00944
NM_001167945	ref|Homo sapiens calcium channel, voltage-dependent, beta 2 subunit (CACNB2), transcript variant 9, mRNA [NM_001167945]	1.81	Down	5.07e-05	0.00033
NM_003636	Potassium voltage-gated channel, shaker-related subfamily, beta member 2	1.81	Up	0.0054341	0.00839
NM_016657	KDEL (Lys-Asp-Glu-Leu) endoplasmic reticulum protein retention receptor 3	1.81	Down	0.00368442	0.00618
NM_003040	Solute carrier family 4, anion exchanger, member 2 (erythrocyte membrane protein band 3-like 1)	1.8	Down	0.00413048	0.00677
ENST00000370964	ens|DEP domain containing 1 [Source:HGNC Symbol;Acc:22949] [ENST00000370964]	1.8	Up	0.0224483	0.0277
NM_006669	Leukocyte immunoglobulin-like receptor, subfamily B (with TM and ITIM domains), member 1	1.8	Up	0.00479058	0.0076
NM_207406	BEN domain containing 4	1.8	Up	0.00663599	0.00987
NM_007289	Membrane metallo-endopeptidase	1.8	Down	0.000243789	0.000833
NM_012129	Claudin 12	1.8	Down	0.000802393	0.0019
NM_024783	ATP/GTP binding protein-like 2	1.8	Down	0.0256903	0.0311
NM_020139	3-hydroxybutyrate dehydrogenase, type 2	1.8	Down	8.28e-05	0.000426
NM_004336	Budding uninhibited by benzimidazoles 1 homolog (yeast)	1.8	Up	0.00400483	0.0066
NM_000051	Ataxia telangiectasia mutated	1.8	Up	0.000954742	0.00218
ENST00000328207	ens|Seven transmembrane helix receptor [Source:UniProtKB/TrEMBL;Acc:Q8NH44] [ENST00000328207]	1.8	Down	0.00451627	0.00727
NM_033128	Scinderin	1.8	Down	0.000639024	0.00161
NM_181785	Solute carrier family 46, member 3	1.8	Down	0.000234049	0.000814
NM_005435	Rho guanine nucleotide exchange factor (GEF) 5	1.8	Down	0.000164097	0.000658
NM_001164761	ref|Homo sapiens protein kinase, cAMP-dependent, regulatory, type I, beta (PRKAR1B), transcript variant 1, mRNA [NM_001164761]	1.8	Down	0.00983919	0.0137
NM_001018112	Fanconi anemia, complementation group A	1.8	Up	0.00238183	0.00437
NM_001153	Annexin A4	1.8	Down	0.000331246	0.00103
NM_020672	S100 calcium binding protein A14	1.8	Down	3.02e-05	0.000249
NM_001007156	Neurotrophic tyrosine kinase, receptor, type 3	1.8	Up	0.0347939	0.0407
NM_152280	Synaptotagmin XI	1.8	Up	0.0045187	0.00727
NM_001077186	Myosin, heavy chain 14	1.8	Down	1.11e-05	0.000147
NM_024710	Isochorismatase domain containing 2	1.8	Down	2.83e-05	0.000239
ENST00000324613	ens|Transmembrane protein C20orf108 [Source:UniProtKB/Swiss-Prot;Acc:Q96KR6] [ENST00000324613]	1.8	Down	0.0106541	0.0146
NM_012243	Solute carrier family 35 (UDP-N-acetylglucosamine (UDP-GlcNAc) transporter), member A3	1.8	Down	0.000643936	0.00162
CR992331	Hypothetical protein LOC100131646	1.8	Up	0.00247224	0.00451
NM_001718	Bone morphogenetic protein 6	1.8	Down	0.000373969	0.00111
NM_181531	Butyrophilin, subfamily 2, member A2	1.8	Up	0.0116449	0.0157
NM_001943	Desmoglein 2	1.8	Down	0.00132723	0.00278
NM_000749	Cholinergic receptor, nicotinic, beta 3	1.8	Down	0.0402184	0.0462
NM_006096	N-myc downstream regulated 1	1.8	Down	1.12e-05	0.000147
NM_203402	Fat-inducing transcript 1	1.8	Down	5.16e-05	0.000331
NM_198495	CTAGE family, member 4	1.8	Down	7.71e-05	0.00041
NM_004721	Mitogen-activated protein kinase kinase kinase 13	1.8	Down	0.000189195	0.000714
NM_001146	Angiopoietin 1	1.8	Down	1.75e-06	7.01e-05
NM_001037131	ArfGAP with GTPase domain, ankyrin repeat and PH domain 1	1.8	Down	0.000192903	0.00072
NM_004550	NADH dehydrogenase (ubiquinone) Fe-S protein 2, 49kDa (NADH-coenzyme Q reductase)	1.8	Down	0.00194642	0.00372
ENST00000453263	ens|ISPF6484 [Source:UniProtKB/TrEMBL;Acc:Q6UXR9] [ENST00000453263]	1.8	Down	0.0021764	0.00409
NM_002256	KiSS-1 metastasis-suppressor	1.8	Down	0.00374429	0.00625
NM_152897	Sorting nexin family member 21	1.8	Down	0.013474	0.0177
ENST00000326348	ens|cDNA FLJ40144 fis, clone TESTI2013012 [Source:UniProtKB/TrEMBL;Acc:Q8N811] [ENST00000326348]	1.8	Up	0.017598	0.0223
NM_004252	Solute carrier family 9 (sodium/hydrogen exchanger), member 3 regulator 1	1.8	Down	9.34e-05	0.000459
X99663	SH3-domain GRB2-like pseudogene 3	1.8	Down	0.00566393	0.0087
NM_000484	Amyloid beta (A4) precursor protein	1.8	Down	0.000361436	0.00109
NM_015917	Glutathione S-transferase kappa 1	1.8	Down	0.000179363	0.000689
NM_001897	Chondroitin sulfate proteoglycan 4	1.8	Down	6.79e-05	0.000381
NM_145068	Transient receptor potential cation channel, subfamily V, member 3	1.8	Down	0.0429629	0.049
NM_004513	Interleukin 16 (lymphocyte chemoattractant factor)	1.8	Up	0.00746611	0.0109
NM_018039	Lysine (K)-specific demethylase 4D	1.8	Up	0.0382886	0.0442
NM_001042747	Gardner-Rasheed feline sarcoma viral (v-fgr) oncogene homolog	1.8	Up	0.00701053	0.0103
NM_138341	Transmembrane protein 116	1.79	Down	1.45e-05	0.000165
NM_006498	Lectin, galactoside-binding, soluble, 2	1.79	Down	0.000203879	0.000745
NM_006841	Solute carrier family 38, member 3	1.79	Down	0.0423858	0.0484
NM_001606	ATP-binding cassette, sub-family A (ABC1), member 2	1.79	Down	0.0129325	0.0172
NM_002727	Serglycin	1.79	Up	0.00021877	0.000779
NM_001822	Chimerin (chimaerin) 1	1.79	Up	0.0121389	0.0163
NM_024782	Nonhomologous end-joining factor 1	1.79	Down	0.000106023	0.00049
NM_014715	Rho GTPase-activating protein	1.79	Down	0.000524029	0.0014
NM_001159708	ref|Homo sapiens butyrophilin-like 8 (BTNL8), transcript variant 4, mRNA [NM_001159708]	1.79	Down	0.00816417	0.0117
NM_001085474	Phospholipase inhibitor	1.79	Down	0.0120762	0.0162
NM_172006	WAP four-disulfide core domain 10B	1.79	Down	0.0257779	0.0312
NM_138636	Toll-like receptor 8	1.79	Up	0.00404634	0.00666
NM_001012508	Shadow of prion protein homolog (zebrafish)	1.79	Down	0.0467369	0.0529
NM_014298	Quinolinate phosphoribosyltransferase	1.79	Down	6.27e-05	0.000365
NM_031924	Radial spoke 3 homolog (Chlamydomonas)	1.79	Down	0.000166453	0.000661
NM_006103	WAP four-disulfide core domain 2	1.79	Down	0.00117771	0.00254
NM_138568	Exocyst complex component 3-like 2	1.79	Down	0.000581502	0.00151
NM_006086	Tubulin, beta 3	1.79	Up	0.0210637	0.0261
NM_018281	Enoyl Coenzyme A hydratase domain containing 2	1.79	Down	7.14e-05	0.00039
NM_203286	Poliovirus receptor-related 1 (herpesvirus entry mediator C)	1.79	Down	0.0326403	0.0385
NM_000196	Hydroxysteroid (11-beta) dehydrogenase 2	1.79	Down	0.000508319	0.00138
NM_002621	Complement factor properdin	1.79	Up	0.000345109	0.00106
NM_014350	Tumor necrosis factor, alpha-induced protein 8	1.79	Up	0.00165751	0.00327
NM_002181	Indian hedgehog homolog (Drosophila)	1.79	Down	1.89e-05	0.00019
NM_002744	Protein kinase C, zeta	1.79	Down	1.04e-05	0.000143
NM_005938	Forkhead box O4	1.79	Down	0.00073848	0.00179
NM_172171	Calcium/calmodulin-dependent protein kinase II gamma	1.79	Down	1.34e-05	0.00016
NM_000767	Cytochrome P450, family 2, subfamily B, polypeptide 6	1.79	Down	0.00251349	0.00456
NM_002986	Chemokine (C-C motif) ligand 11	1.79	Down	0.00247004	0.0045
NM_005378	V-myc myelocytomatosis viral related oncogene, neuroblastoma derived (avian)	1.79	Down	0.000144563	0.0006
NM_001243	Tumor necrosis factor receptor superfamily, member 8	1.79	Up	0.0112541	0.0153
NM_000949	Prolactin receptor	1.79	Down	7.19e-05	0.000392
NM_001017402	Laminin, beta 3	1.79	Down	0.000135133	0.000577
NM_001080530	Sorting nexin 29	1.79	Up	0.00160283	0.0032
NR_027466	ref|Homo sapiens CTAGE family, member 5 pseudogene (LOC647288), non-coding RNA [NR_027466]	1.79	Down	5.51e-05	0.00034
NM_139177	Solute carrier family 39 (metal ion transporter), member 11	1.79	Down	5.34e-05	0.000337
NM_005531	Interferon, gamma-inducible protein 16	1.79	Up	0.000401616	0.00117
NM_001006946	Syndecan 1	1.79	Down	1.67e-05	0.00018
AB051520	Phosphatase and actin regulator 1	1.79	Up	0.013917	0.0182
NM_001039547	Glycerol kinase 5 (putative)	1.79	Down	0.000756023	0.00181
NM_004570	Phosphoinositide-3-kinase, class 2, gamma polypeptide	1.78	Down	0.0252718	0.0306
NM_002729	Hematopoietically expressed homeobox	1.78	Up	0.00477253	0.00759
NM_021083	X-linked Kx blood group (McLeod syndrome)	1.78	Down	0.00185813	0.00358
NM_024807	Triggering receptor expressed on myeloid cells-like 2	1.78	Up	0.038201	0.0442
NM_001089	ATP-binding cassette, sub-family A (ABC1), member 3	1.78	Up	0.00362546	0.00611
NM_000775	Cytochrome P450, family 2, subfamily J, polypeptide 2	1.78	Down	0.00196222	0.00374
NM_001295	Chemokine (C-C motif) receptor 1	1.78	Up	0.00225702	0.00421
NM_001040114	Myosin, heavy chain 11, smooth muscle	1.78	Down	1.41e-05	0.000163
NM_001275	Chromogranin A (parathyroid secretory protein 1)	1.78	Down	0.00173237	0.00338
NM_005668	ST8 alpha-N-acetyl-neuraminide alpha-2,8-sialyltransferase 4	1.78	Up	9.85e-05	0.000471
NM_145802	Septin 6	1.78	Up	0.00570568	0.00874
NM_020056	Major histocompatibility complex, class II, DQ alpha 2	1.78	Up	0.00948519	0.0132
NM_001074	UDP glucuronosyltransferase 2 family, polypeptide B7	1.78	Down	0.00105536	0.00234
NM_002129	High-mobility group box 2	1.78	Up	0.00201127	0.00382
NM_001005747	Calcium channel, voltage-dependent, beta 4 subunit	1.78	Up	0.00825553	0.0118
NM_020870	SH3 domain containing ring finger 1	1.78	Down	0.000209773	0.000757
NM_172241	Cutaneous T-cell lymphoma-associated antigen 1	1.78	Down	0.000185456	0.000705
NM_024602	HECT domain containing 3	1.78	Down	3.12e-05	0.000253
NM_002661	Phospholipase C, gamma 2 (phosphatidylinositol-specific)	1.78	Up	0.00474081	0.00755
NM_006745	Sterol-C4-methyl oxidase-like	1.78	Down	0.00797616	0.0115
NM_002501	Nuclear factor I/X (CCAAT-binding transcription factor)	1.78	Down	0.00341177	0.00582
NM_004169	Serine hydroxymethyltransferase 1 (soluble)	1.78	Down	0.000544796	0.00144
NM_004133	Hepatocyte nuclear factor 4, gamma	1.78	Down	0.00280947	0.00499
NM_001161357	ref|Homo sapiens FCH domain only 1 (FCHO1), transcript variant 1, mRNA [NM_001161357]	1.78	Up	0.00915474	0.0128
NM_023943	Transmembrane protein 108	1.78	Up	0.0210034	0.0261
NM_004219	Pituitary tumor-transforming 1	1.78	Up	0.00054263	0.00144
NM_020724	Ring finger protein 150	1.78	Up	0.010443	0.0143
NM_001167882	ref|Homo sapiens ankyrin repeat domain 50 (ANKRD50), transcript variant 2, mRNA [NM_001167882]	1.78	Down	5.88e-05	0.00035
NM_000689	Aldehyde dehydrogenase 1 family, member A1	1.78	Down	0.000113372	0.000515
NM_019027	RNA binding motif protein 47	1.78	Down	0.000745858	0.00179
NM_173803	Chromosome 16 open reading frame 45	1.78	Down	0.00100908	0.00226
NM_005943	Molybdenum cofactor synthesis 1	1.78	Down	6.82e-05	0.000382
ENST00000441070	ens|MAM and LDL-receptor class A domain-containing protein C10orf112 [Source:UniProtKB/Swiss-Prot;Acc:Q5VYJ5] [ENST00000441070]	1.78	Down	0.00231869	0.00429
NM_203356	CTAGE family, member 5	1.78	Down	0.00235291	0.00433
NM_172095	Cation channel, sperm associated 2	1.78	Down	0.00137455	0.00286
NM_006319	CDP-diacylglycerol--inositol 3-phosphatidyltransferase (phosphatidylinositol synthase)	1.78	Down	0.000248991	0.000845
NM_001163257	ref|Homo sapiens plexin B3 (PLXNB3), transcript variant 2, mRNA [NM_001163257]	1.78	Down	0.0245216	0.0298
ENST00000314113	ens|5-hydroxytryptamine (serotonin) receptor 1D [Source:HGNC Symbol;Acc:5289] [ENST00000314113]	1.78	Down	0.00257004	0.00465
NR_003717	ref|Homo sapiens maltase-glucoamylase-like pseudogene (LOC100124692), non-coding RNA [NR_003717]	1.78	Down	0.000383085	0.00113
NM_001859	Solute carrier family 31 (copper transporters), member 1	1.78	Down	0.000458788	0.00128
NM_133635	Protein O-fucosyltransferase 2	1.78	Down	0.0106964	0.0146
NM_001040033	CD53 molecule	1.78	Up	0.00934168	0.0131
NM_033319	Centromere protein L	1.78	Up	0.000804698	0.0019
NM_001266	Carboxylesterase 1 (monocyte/macrophage serine esterase 1)	1.78	Down	0.000194605	0.000723
NM_005094	Solute carrier family 27 (fatty acid transporter), member 4	1.77	Down	0.00154464	0.00311
NM_001075	UDP glucuronosyltransferase 2 family, polypeptide B10	1.77	Down	0.00142546	0.00293
NM_014603	Cerebellar degeneration-related protein 2-like	1.77	Down	3.24e-05	0.000257
NM_198391	Fibronectin leucine rich transmembrane protein 3	1.77	Down	0.0071919	0.0106
NM_033419	Per1-like domain containing 1	1.77	Down	2.07e-06	7.11e-05
NM_178540	C1q and tumor necrosis factor related protein 9	1.77	Down	0.0213946	0.0265
NM_015112	Microtubule associated serine/threonine kinase 2	1.77	Down	1.2e-05	0.000153
NM_198717	Prostaglandin E receptor 3 (subtype EP3)	1.77	Up	0.0035302	0.00597
NM_016245	Hydroxysteroid (17-beta) dehydrogenase 11	1.77	Down	0.000522624	0.0014
NM_001017535	Vitamin D (1,25- dihydroxyvitamin D3) receptor	1.77	Down	0.000205327	0.000746
NM_022054	Potassium channel, subfamily K, member 13	1.77	Up	0.0132339	0.0175
NM_014328	RUN and SH3 domain containing 1	1.77	Down	6.77e-05	0.000381
ENST00000410117	ens|WAS/WASL interacting protein family, member 1 [Source:HGNC Symbol;Acc:12736] [ENST00000410117]	1.77	Up	0.0289965	0.0348
NM_022152	Transmembrane BAX inhibitor motif containing 1	1.77	Down	0.000384727	0.00113
NM_152727	Copine II	1.77	Down	0.000194673	0.000723
NM_004795	Klotho	1.77	Down	0.0053361	0.00827
NM_014731	ProSAPiP1 protein	1.77	Down	0.000278703	0.000911
NM_006573	Tumor necrosis factor (ligand) superfamily, member 13b	1.77	Up	0.000782207	0.00186
NM_148977	Pantothenate kinase 1	1.77	Down	6.57e-05	0.000374
NM_001032998	Kynureninase (L-kynurenine hydrolase)	1.77	Up	0.0134392	0.0177
NM_001532	Solute carrier family 29 (nucleoside transporters), member 2	1.77	Down	0.00780477	0.0113
NM_080588	Protein tyrosine phosphatase, non-receptor type 7	1.77	Up	0.0118733	0.016
NM_000663	4-aminobutyrate aminotransferase	1.77	Down	3.52e-05	0.00027
NM_181712	KN motif and ankyrin repeat domains 4	1.77	Down	8.66e-06	0.000128
NM_032387	WNK lysine deficient protein kinase 4	1.77	Down	0.000322127	0.00101
NM_001003927	Ecotropic viral integration site 2A	1.77	Up	0.00158811	0.00318
NM_006569	Cell growth regulator with EF-hand domain 1	1.77	Down	0.0246252	0.0299
NM_003800	RNA guanylyltransferase and 5-phosphatase	1.77	Up	0.000959416	0.00218
ENST00000221130	ens|Glutathione reductase, mitochondrial precursor (EC 1.8.1.7) (GR) (GRase). [Source:Uniprot/SWISSPROT;Acc:P00390] [ENST00000221130]	1.77	Down	0.000277707	0.000909
NM_172088	Tumor necrosis factor (ligand) superfamily, member 13	1.77	Down	0.00252509	0.00458
NM_015520	Membrane associated guanylate kinase, WW and PDZ domain containing 1	1.77	Down	0.0239222	0.0293
NM_173480	Zinc finger protein 57	1.77	Down	0.000236555	0.000819
NM_003740	Potassium channel, subfamily K, member 5	1.77	Down	0.000469405	0.0013
NM_033086	FYVE, RhoGEF and PH domain containing 3	1.77	Up	0.0141464	0.0185
NM_153613	Lysophosphatidylcholine acyltransferase 4	1.77	Down	0.000380528	0.00112
NM_032928	Transmembrane protein 141	1.76	Down	2.91e-05	0.000243
NM_145236	UDP-GlcNAc:betaGal beta-1,3-N-acetylglucosaminyltransferase 7	1.76	Down	0.000429085	0.00122
NM_024686	Tubulin tyrosine ligase-like family, member 7	1.76	Down	0.00490404	0.00775
AF258585	PP5241	1.76	Down	0.00106829	0.00236
NM_002662	Phospholipase D1, phosphatidylcholine-specific	1.76	Down	0.00020934	0.000756
NM_033284	Transducin (beta)-like 1Y-linked	1.76	Up	0.000209702	0.000757
NM_012472	Leucine rich repeat containing 6	1.76	Down	0.0190234	0.0238
NM_001047160	Neuroepithelial cell transforming 1	1.76	Down	0.000121771	0.000538
NM_022893	B-cell CLL/lymphoma 11A (zinc finger protein)	1.76	Up	0.000123652	0.000544
NM_001098	Aconitase 2, mitochondrial	1.76	Down	2.51e-05	0.000222
NM_183393	Ca++-dependent secretion activator	1.76	Down	0.0212243	0.0263
NM_001127899	Chloride channel 5	1.76	Down	9.04e-05	0.000451
NM_019072	Small glutamine-rich tetratricopeptide repeat (TPR)-containing, beta	1.76	Up	0.0026	0.00469
NM_001558	Interleukin 10 receptor, alpha	1.76	Up	0.000782119	0.00186
NM_152550	SH3 domain containing ring finger 2	1.76	Down	2.75e-05	0.000233
NM_000213	Integrin, beta 4	1.76	Down	5.56e-05	0.000341
BC052611	Paxillin	1.76	Down	0.0404442	0.0464
NM_002676	Phosphomannomutase 1	1.76	Down	1.53e-05	0.000171
ENST00000219090	Homo sapiens similar to RIKEN cDNA 4933437K13, mRNA (cDNA clone IMAGE:5177668), partial cds. [BC029857]	1.76	Up	0.000859745	0.00201
NM_006617	Nestin	1.76	Down	5.02e-05	0.000327
NM_001031806	Aldehyde dehydrogenase 3 family, member A2	1.76	Down	2.51e-05	0.000222
NM_198930	Pyrin and HIN domain family, member 1	1.76	Up	0.00619878	0.00936
NM_012137	Dimethylarginine dimethylaminohydrolase 1	1.76	Down	0.000430706	0.00123
NM_006342	Transforming, acidic coiled-coil containing protein 3	1.76	Up	0.00410398	0.00673
NM_015398	Family with sequence similarity 149, member A	1.76	Down	8.04e-05	0.000421
ENST00000316506	ens|Seven transmembrane helix receptor [Source:UniProtKB/TrEMBL;Acc:Q8NGM6] [ENST00000316506]	1.76	Down	0.00906007	0.0128
NM_203400	Reprimo-like	1.76	Down	0.00769322	0.0112
NM_020180	Bruno-like 4, RNA binding protein (Drosophila)	1.76	Up	0.000951275	0.00217
NM_172037	Retinol dehydrogenase 10 (all-trans)	1.76	Down	0.000106044	0.00049
NM_015277	Neural precursor cell expressed, developmentally down-regulated 4-like	1.76	Down	0.000832461	0.00195
NM_004164	Retinol binding protein 2, cellular	1.76	Down	0.00195029	0.00373
NM_005566	Lactate dehydrogenase A	1.76	Down	0.000341555	0.00106
NM_214462	Dapper, antagonist of beta-catenin, homolog 2 (Xenopus laevis)	1.76	Up	0.00121489	0.0026
NM_015600	Abhydrolase domain containing 12	1.76	Down	0.00050878	0.00138
NM_006038	Spermatogenesis associated 2	1.76	Down	0.000394524	0.00115
NM_003064	Secretory leukocyte peptidase inhibitor	1.76	Down	0.0397722	0.0458
NM_153267	MAM domain containing 2	1.76	Down	0.0376282	0.0435
NM_003253	T-cell lymphoma invasion and metastasis 1	1.76	Up	0.00125023	0.00266
NM_001031834	RAB40A, member RAS oncogene family-like	1.76	Down	0.00108447	0.00239
NM_138433	Kelch domain containing 7B	1.76	Up	0.0118478	0.016
NM_001405	Ephrin-A2	1.76	Down	0.00388285	0.00644
NM_004199	Prolyl 4-hydroxylase, alpha polypeptide II	1.76	Down	0.000101448	0.000479
NM_032330	Calpain, small subunit 2	1.76	Down	0.00160711	0.0032
NM_006147	Interferon regulatory factor 6	1.76	Down	0.000973182	0.0022
NM_001024629	Neuropilin 1	1.76	Down	0.00125513	0.00267
AK125979	Kalirin, RhoGEF kinase	1.75	Down	0.00185629	0.00358
NM_012377	Olfactory receptor, family 7, subfamily C, member 2	1.75	Down	0.0023802	0.00437
NM_198719	Prostaglandin E receptor 3 (subtype EP3)	1.75	Up	0.0130269	0.0173
NM_001125	ADP-ribosylarginine hydrolase	1.75	Up	0.00344362	0.00585
NM_000928	Phospholipase A2, group IB (pancreas)	1.75	Down	0.01878	0.0236
NM_012084	Glutamate dehydrogenase 2	1.75	Down	0.000325523	0.00102
NM_182663	Ras association (RalGDS/AF-6) domain family member 5	1.75	Up	0.00306815	0.00534
NM_001102566	Purkinje cell protein 4 like 1	1.75	Down	0.027104	0.0327
NM_033260	Forkhead box Q1	1.75	Up	0.000370734	0.00111
NM_002337	Low density lipoprotein receptor-related protein associated protein 1	1.75	Down	0.00392944	0.00649
[truncated: 1,504 more rows]
