# Supplementary material for: A Putative Blood-Based Biomarker for Autism Spectrum Disorder-Associated Ileocolitis
Source: Sci Rep. 2016 Oct 21;6:35820. doi: 10.1038/srep35820 (PMC5073317; doi:10.1038/srep35820)
Supplement: Supplementary Table S6 [file srep35820-s5.xlsx]

## Sheet: ASDTI v TDTI_study 2_2451 DETs_
Table S6	2451 transcripts differentially regulated in terminal ileum in ASDIC+ compared to TD control samples from this 2nd cohort study.
Group 1:	TDTI
Group 2:	ASDTI-inflamed
Statistics:	t-test
Data Transformation:	Log Transformed
Gene Identifier	Gene Name	Ratio	Direction	p-value
NM_002125	MHC class II HLA-DRB3 mRNA (HLA-DRB3*01012 allele)	29.2	Up	0.0452906
XM_001724542	PREDICTED: Homo sapiens similar to hCG23738 (LOC100133565), mRNA.	18.16	Down	0.0135179
NM_002994	Chemokine (C-X-C motif) ligand 5	14.87	Up	0.00189448
XM_941337	PREDICTED: Homo sapiens hypothetical protein LOC649812 (LOC649812), mRNA.	14.57	Down	2.08555e-05
NR_030341	Homo sapiens microRNA 610 (MIR610), microRNA.	12.73	Up	3.98957e-06
NM_001009909	Leucine zipper protein 2	11.88	Down	5.35057e-05
XM_001716002	PREDICTED: Homo sapiens hypothetical protein LOC100133581 (LOC100133581), mRNA.	11.43	Down	6.51467e-05
NM_005947	Metallothionein 1B	11.28	Up	0.0385626
NM_006547	Insulin-like growth factor 2 mRNA binding protein 3	11.05	Up	0.00662352
NM_032229	SLIT and NTRK-like family, member 6	10.69	Down	0.000627859
NM_000807	Gamma-aminobutyric acid (GABA) A receptor, alpha 2	10.6	Down	0.0016181
XM_001127359	PREDICTED: Homo sapiens hypothetical LOC727827 (LOC727827), mRNA.	10.36	Down	0.000228435
NM_207472	Homo sapiens FLJ46020 protein (FLJ46020), mRNA.	10.27	Up	0.000110913
XM_933528	PREDICTED: Homo sapiens hypothetical protein LOC646304 (LOC646304), mRNA.	10.22	Up	0.000349833
XM_937602	PREDICTED: Homo sapiens similar to T-box 1 isoform C (LOC648548), mRNA.	9.55	Down	0.00114956
XM_001725955	PREDICTED: Homo sapiens hypothetical protein LOC100134027 (LOC100134027), mRNA.	9.47	Up	0.00196614
NM_018088	Family with sequence similarity 90, member A1	9.45	Up	0.000272647
Hs.177532	BX355045 Homo sapiens NEUROBLASTOMA COT 25-NORMALIZED Homo sapiens cDNA clone CS0DC029YI23 5-PRIME, mRNA sequence	9.18	Down	0.000105253
NM_203347	Lipocalin 15	9.18	Down	0.00453525
XM_933787	PREDICTED: Homo sapiens hypothetical protein LOC646632 (LOC646632), mRNA.	9.18	Down	0.000155402
NM_021015	Synovial sarcoma, X breakpoint 5	9.09	Down	0.000531861
Hs.544557	xm77f11.x1 NCI_CGAP_Kid11 Homo sapiens cDNA clone IMAGE:2690253 3, mRNA sequence	8.95	Down	0.00158064
Hs.539714	Hypothetical LOC647131	8.88	Down	0.000526779
XM_941981	PREDICTED: Homo sapiens similar to double homeobox 4c (LOC652510), mRNA.	8.86	Up	0.000148288
NM_006865	Leukocyte immunoglobulin-like receptor, subfamily A (without TM domain), member 3	8.63	Up	0.0028249
XM_942158	PREDICTED: Homo sapiens hypothetical protein LOC649813 (LOC649813), mRNA.	8.55	Down	0.000104121
NM_001136509	Zinc finger protein 843	8.55	Up	0.000476326
NM_144615	Transmembrane and immunoglobulin domain containing 2	8.53	Up	0.000632862
NM_152457	Zinc finger protein 597	8.48	Up	0.00176299
NM_024410	Outer dense fiber of sperm tails 1	8.39	Up	0.00128292
XR_019614	PREDICTED: Homo sapiens misc_RNA (LOC648279), miscRNA.	8.29	Down	0.000284872
NM_020890	KIAA1524	8.19	Up	0.00256779
NM_001004705	Olfactory receptor, family 4, subfamily D, member 10	8.16	Down	0.000190262
NM_001099854	PRAME family member 14	8.16	Down	6.56452e-05
NM_006668	Cytochrome P450, family 46, subfamily A, polypeptide 1	8.16	Up	0.00145251
XM_932844	PREDICTED: Homo sapiens hypothetical protein LOC643432, transcript variant 1 (LOC643432), mRNA.	8.15	Down	0.000382438
Hs.565151	Transcribed locus	8.1	Up	0.00233106
XM_001716956	Hypothetical protein LOC100132761	8.08	Down	0.0258558
XM_928554	PREDICTED: Homo sapiens hypothetical protein LOC645535 (LOC645535), mRNA.	8.07	Down	0.000130942
NM_022755	Inositol 1,3,4,5,6-pentakisphosphate 2-kinase	8.04	Up	0.00464394
Hs.563654	Transcribed locus	7.97	Down	0.000314554
NM_001005192	Olfactory receptor, family 7, subfamily G, member 1	7.94	Up	0.000332787
NM_198844	Zona pellucida binding protein 2	7.94	Up	0.000246811
NM_144617	Heat shock protein, alpha-crystallin-related, B6	7.88	Down	0.00048643
NM_001024598	Hairy and enhancer of split 3 (Drosophila)	7.86	Down	0.00105073
XM_370758	PREDICTED: Homo sapiens chromosome 14 open reading frame 23 (C14orf23), mRNA.	7.81	Down	0.000540691
XM_941044	PREDICTED: Homo sapiens similar to cis-Golgi matrix protein GM130 (LOC651807), mRNA.	7.8	Down	0.000747819
NM_031898	Tektin 3	7.72	Down	0.00326775
NM_016941	Delta-like 3 (Drosophila)	7.64	Up	0.00341509
XM_926824	PREDICTED: Homo sapiens similar to large subunit ribosomal protein L36a (LOC643505), mRNA.	7.63	Down	0.00604369
NM_153614	DnaJ (Hsp40) related, subfamily B, member 13	7.63	Down	0.00101909
NM_001025357	Chromosome 8 open reading frame 85	7.62	Up	0.00123426
NM_004218	RAB11B, member RAS oncogene family	7.62	Down	0.000370649
Hs.539736	Transcribed locus	7.57	Down	0.0034519
Hs.127874	Transcribed locus	7.55	Down	0.00574527
XM_930608	PREDICTED: Homo sapiens hypothetical protein LOC641700 (LOC641700), mRNA.	7.52	Up	0.000551134
Hs.135282	CDNA FLJ11554 fis, clone HEMBA1003037	7.37	Up	0.000556956
XM_939092	PREDICTED: Homo sapiens hypothetical protein LOC650003 (LOC650003), mRNA.	7.33	Up	0.000203541
Hs.539760	Transcribed locus	7.24	Down	0.00426444
NM_207581	Dual oxidase maturation factor 2	7.14	Up	0.0115998
XM_001723119	PREDICTED: Homo sapiens hypothetical protein LOC100133771 (LOC100133771), mRNA.	7.14	Up	0.000584125
NM_002025	AF4/FMR2 family, member 2	7.14	Up	0.0385315
XR_037431	PREDICTED: Homo sapiens misc_RNA (LOC442041), partial miscRNA.	7.09	Up	0.000802466
Hs.580699	Transcribed locus	7.06	Down	0.000993537
NM_005368	Myoglobin	7.06	Down	0.0185885
XM_943064	PREDICTED: Homo sapiens hypothetical protein LOC647854 (LOC647854), mRNA.	7.06	Down	0.00956131
Hs.544265	DB045003 TESTI2 Homo sapiens cDNA clone TESTI2033116 5, mRNA sequence	7.04	Down	0.00171947
NR_002958	Small nucleolar RNA, H/ACA box 43	7.01	Up	0.00048399
NM_004975	Potassium voltage-gated channel, Shab-related subfamily, member 1	6.97	Up	0.00313865
NR_030353	Homo sapiens microRNA 623 (MIR623), microRNA.	6.94	Up	0.0051099
NM_014080	Dual oxidase 2	6.94	Up	0.0494704
Hs.577328	Hypothetical protein LOC100129208	6.92	Down	0.000800581
XM_926900	PREDICTED: Homo sapiens similar to C06A5.8a (LOC643596), mRNA.	6.91	Up	0.0014811
NM_173842	Interleukin 1 receptor antagonist	6.91	Up	0.00100082
NM_199328	Claudin 8	6.88	Down	0.0322265
XM_946376	PREDICTED: Homo sapiens PRAME family member 17 (PRAMEF17), mRNA.	6.87	Down	0.00168171
XM_001720726	PREDICTED: Homo sapiens hypothetical protein LOC100129936 (LOC100129936), mRNA.	6.87	Down	0.000226551
NM_031900	Alanine-glyoxylate aminotransferase 2	6.84	Down	0.000731836
XR_039823	PREDICTED: Homo sapiens misc_RNA (CROCCL1), partial miscRNA.	6.79	Up	0.000738444
NM_032237	Protein kinase-like protein SgK196	6.78	Down	0.00117302
NR_003073	Homo sapiens small nucleolar RNA, C/D box 91B (SNORD91B), small nucleolar RNA.	6.78	Up	0.00143575
NM_138383	Metastasis suppressor 1-like	6.78	Up	0.00020546
NM_173509	Family with sequence similarity 163, member A	6.77	Up	0.00945632
XM_001713824	PREDICTED: Homo sapiens hypothetical protein LOC100128761 (LOC100128761), partial mRNA.	6.76	Up	0.0012717
XM_941478	PREDICTED: Homo sapiens similar to Ig heavy chain V-III region VH26 precursor (LOC652141), mRNA.	6.75	Up	0.0021006
NM_178160	Otopetrin 2	6.73	Down	0.0176445
NM_022131	Calsyntenin 2	6.71	Down	0.0054056
XR_079560	PREDICTED: Homo sapiens hypothetical LOC84777 (MGC11082), miscRNA.	6.65	Up	5.56976e-05
NM_031939	Maestro	6.63	Down	0.00976949
NM_001244	Tumor necrosis factor (ligand) superfamily, member 8	6.62	Up	0.00164055
Hs.575831	Transcribed locus	6.62	Down	0.00659744
Hs.539990	yy43f04.s1 Soares melanocyte 2NbHM Homo sapiens cDNA clone IMAGE:274015 3, mRNA sequence	6.62	Up	0.00602373
Hs.527387	Transcribed locus	6.6	Up	0.00975524
NM_001101391	Leucine rich repeat and Ig domain containing 3	6.58	Up	0.00327724
NM_001024656	Aspartate dehydrogenase domain containing	6.58	Down	0.0130373
Hs.444785	Transcribed locus	6.57	Up	0.00360696
NM_005643	TAF11 RNA polymerase II, TATA box binding protein (TBP)-associated factor, 28kDa	6.55	Down	0.00476257
XM_001721670	PREDICTED: Homo sapiens hypothetical protein LOC100133551 (LOC100133551), mRNA.	6.54	Down	0.012687
NM_017417	UDP-N-acetyl-alpha-D-galactosamine:polypeptide N-acetylgalactosaminyltransferase 8 (GalNAc-T8)	6.52	Down	0.00255693
Hs.267120	Ring finger protein 146	6.51	Up	0.00541835
NM_152363	Chromosome 19 open reading frame 62	6.5	Up	0.00556339
XM_931900	PREDICTED: Homo sapiens hypothetical LOC643901 (LOC643901), mRNA.	6.43	Down	0.00463367
XM_943571	PREDICTED: Homo sapiens hypothetical protein LOC649086 (LOC649086), mRNA.	6.41	Up	0.0032787
XR_036903	PREDICTED: Homo sapiens misc_RNA (LOC100129708), miscRNA.	6.39	Up	0.0015452
XM_001714492	PREDICTED: Homo sapiens hypothetical protein LOC100133152 (LOC100133152), mRNA.	6.35	Down	0.0091981
XM_939038	PREDICTED: Homo sapiens similar to solute carrier family 19, member 3 (LOC649957), mRNA.	6.33	Up	0.00125752
XM_942166	Homo sapiens chromosome 10 open reading frame 141 (C10orf141), mRNA.	6.3	Down	0.0175618
NM_020939	Copine V	6.3	Up	0.0220927
Hs.30495	Maestro	6.28	Down	0.00439916
NM_005373	Myeloproliferative leukemia virus oncogene	6.25	Down	0.00591712
XM_001718131	PREDICTED: Homo sapiens hypothetical protein LOC100128640 (LOC100128640), mRNA.	6.23	Down	0.000209766
Hs.137466	MRNA; cDNA DKFZp434P0722 (from clone DKFZp434P0722)	6.23	Down	0.00143492
XM_942248	PREDICTED: Homo sapiens similar to promyelocytic leukemia protein isoform 9 (LOC652671), mRNA.	6.21	Up	0.00294617
Hs.192280	AV707313 ADB Homo sapiens cDNA clone ADBCTB12 5, mRNA sequence	6.19	Down	0.00701458
NM_031965	Germ cell associated 2 (haspin)	6.18	Up	0.0274256
NM_020432	Putative homeodomain transcription factor 2	6.15	Up	0.00660355
XR_041931	PREDICTED: Homo sapiens misc_RNA (LOC727757), miscRNA.	6.14	Up	0.00615752
NM_053051	Centrobin, centrosomal BRCA2 interacting protein	6.14	Up	0.0086528
XM_942199	PREDICTED: Homo sapiens similar to tumor protein p53 inducible protein 5 (LOC652644), mRNA.	6.14	Up	0.00452207
XM_937786	PREDICTED: Homo sapiens similar to A-kinase anchor protein 8 (LOC648704), mRNA.	6.11	Down	0.00278072
NM_003256	TIMP metallopeptidase inhibitor 4	6.08	Down	0.0113071
Hs.562435	UI-E-CL1-aeq-d-11-0-UI.r1 UI-E-CL1 Homo sapiens cDNA clone UI-E-CL1-aeq-d-11-0-UI 5, mRNA sequence	6.04	Up	0.0105314
XM_941359	PREDICTED: Homo sapiens hypothetical protein LOC652044 (LOC652044), mRNA.	6.03	Down	0.0182163
XM_001721903	PREDICTED: Homo sapiens similar to KIAA1620 protein (LOC100129857), mRNA.	6.03	Up	0.0010927
Hs.539384	Transcribed locus	6.01	Down	0.00897657
NM_001738	Carbonic anhydrase I	5.99	Down	0.00955151
NM_001024452	Glycine receptor, alpha 4	5.99	Down	0.00728662
NR_024321	Homo sapiens non-protein coding RNA 115 (NCRNA00115), non-coding RNA.	5.97	Up	0.00149218
XR_037167	PREDICTED: Homo sapiens misc_RNA (LOC100131447), miscRNA.	5.95	Up	0.00179451
XM_944465	Homo sapiens Pvt1 oncogene (non-protein coding) (PVT1), non-coding RNA.	5.94	Up	0.00272556
NM_003167	Sulfotransferase family, cytosolic, 2A, dehydroepiandrosterone (DHEA)-preferring, member 1	5.94	Down	0.0174347
NM_207370	G protein-coupled receptor 153	5.92	Down	0.0110426
Hs.543175	Transcribed locus	5.91	Down	0.0119067
NM_181539	Keratin 26	5.9	Down	0.00596364
NM_031919	Fibronectin type III and SPRY domain containing 1-like	5.89	Up	0.00986596
XM_926093	PREDICTED: Homo sapiens hypothetical protein LOC642621 (LOC642621), mRNA.	5.89	Down	0.00568367
Hs.568157	Hypothetical gene supported by BC046381	5.88	Down	0.00600138
XR_042044	PREDICTED: Homo sapiens misc_RNA (LOC729057), miscRNA.	5.87	Up	0.00885397
Hs.565552	UI-H-BI1-aew-c-10-0-UI.s1 NCI_CGAP_Sub3 Homo sapiens cDNA clone IMAGE:2720658 3, mRNA sequence	5.87	Up	0.00412919
NR_001545	Homo sapiens testis-specific transcript, Y-linked 15 (TTTY15) on chromosome Y.	5.87	Up	0.0103566
NR_029498	Homo sapiens microRNA 25 (MIR25), microRNA.	5.85	Up	0.00629695
NM_025217	UL16 binding protein 2	5.84	Up	0.00851256
NM_014509	Serine hydrolase-like 2	5.84	Up	0.00133907
NM_014312	V-set and immunoglobulin domain containing 2	5.84	Down	0.0413462
XM_928521	PREDICTED: Homo sapiens chromosome 9 open reading frame 31 (C9orf31), mRNA.	5.83	Up	0.00442059
NM_003960	N-acetyltransferase 8 (GCN5-related, putative)	5.82	Down	0.0160262
NM_080822	DPH1 homolog (S. cerevisiae)	5.82	Up	0.0081986
Hs.562980	Transcribed locus	5.81	Down	0.0126698
XR_039366	PREDICTED: Homo sapiens misc_RNA (LOC100133596), miscRNA.	5.8	Down	0.00869157
Hs.566669	Transcribed locus	5.8	Up	0.00941921
NM_152520	Zinc finger protein 385B	5.79	Up	0.00274349
Hs.571013	AV750156 NPC Homo sapiens cDNA clone NPCCTG12 5, mRNA sequence	5.78	Down	0.0080946
XM_944151	PREDICTED: Homo sapiens hypothetical protein LOC650341 (LOC650341), mRNA.	5.76	Down	0.00414391
NM_178483	Chromosome 20 open reading frame 79	5.75	Up	0.000990444
NM_003259	Intercellular adhesion molecule 5, telencephalin	5.75	Up	0.000300693
XM_001720735	Hypothetical protein LOC100132396	5.75	Down	0.00415832
XM_931951	PREDICTED: Homo sapiens chromosome 10 open reading frame 18, transcript variant 1 (C10orf18), mRNA.	5.74	Down	0.013856
XR_042338	PREDICTED: Homo sapiens misc_RNA (LOC728615), miscRNA.	5.73	Down	0.00203791
NM_000715	Complement component 4 binding protein, alpha	5.72	Up	0.015674
NR_002932	Homo sapiens glutathione S-transferase M1 pseudogene (LOC442245), non-coding RNA.	5.71	Down	0.000994785
NM_058169	Loss of heterozygosity, 12, chromosomal region 1	5.7	Down	0.0074382
Hs.526748	Transcribed locus	5.7	Down	0.00508107
XM_001718525	PREDICTED: Homo sapiens similar to ubiquitin associated and SH3 domain containing, A (LOC100134052), mRNA.	5.69	Down	0.0133579
NM_173657	Chromosome 3 open reading frame 33	5.69	Up	0.000773116
NR_024452	Homo sapiens similar to hCG1987718 (LOC100134259), non-coding RNA.	5.69	Up	0.00172058
NR_002955	Small nucleolar RNA, H/ACA box 14A	5.65	Down	0.00750474
NM_006799	Protease, serine, 21 (testisin)	5.65	Up	0.000526403
XM_929688	PREDICTED: Homo sapiens hypothetical protein LOC646740 (LOC646740), mRNA.	5.64	Up	0.00706027
NM_006563	Kruppel-like factor 1 (erythroid)	5.61	Down	0.00731201
XM_499025	PREDICTED: Homo sapiens hypothetical LOC441127 (LOC441127), mRNA.	5.61	Down	0.00181979
NM_020979	SH2B adaptor protein 2	5.6	Up	0.0153668
XM_942243	PREDICTED: Homo sapiens similar to RAS p21 protein activator 4 (LOC652668), mRNA.	5.59	Down	0.00742377
XM_059166	PREDICTED: Homo sapiens dynein, axonemal, heavy chain 14 (DNAH14), mRNA.	5.58	Up	0.00184462
NM_173571	Cancer/testis antigen family 47, member A11	5.57	Up	0.00559149
XM_934186	PREDICTED: Homo sapiens similar to echinoderm microtubule associated protein like 5, transcript variant 3 (LOC400954), mRNA.	5.57	Up	0.0234231
XM_942830	PREDICTED: Homo sapiens similar to zinc finger protein 266 (LOC653905), mRNA.	5.54	Up	0.00580756
Hs.148448	Transcribed locus	5.54	Down	0.0228416
Hs.71947	MRNA full length insert cDNA clone EUROIMAGE 994183	5.54	Up	0.00512577
Hs.567127	Transcribed locus	5.54	Down	0.00483965
XM_001719929	PREDICTED: Homo sapiens hypothetical LOC100133758 (LOC100133758), partial mRNA.	5.53	Down	0.0225888
NM_014227	Solute carrier family 5 (low affinity glucose cotransporter), member 4	5.53	Down	0.0215118
NM_144697	Chromosome 1 open reading frame 51	5.53	Down	0.0211732
NM_138326	Aminocarboxymuconate semialdehyde decarboxylase	5.52	Up	0.0159016
NR_015383	Homo sapiens hypothetical LOC340357 (LOC340357), non-coding RNA.	5.52	Down	0.0164176
NM_152769	Chromosome 19 open reading frame 26	5.51	Up	0.0280171
NM_021101	Claudin 1	5.49	Up	0.0244501
NM_031283	Transcription factor 7-like 1 (T-cell specific, HMG-box)	5.47	Up	0.0121571
XM_292122	PREDICTED: Homo sapiens hypothetical LOC338829 (LOC338829), mRNA.	5.47	Up	0.00359709
NR_024072	Homo sapiens MRS2 magnesium homeostasis factor homolog (S. cerevisiae) pseudogene 2 (MRS2P2), non-coding RNA.	5.47	Down	0.00515137
XM_927324	PREDICTED: Homo sapiens hypothetical protein LOC644097 (LOC644097), mRNA.	5.46	Up	0.0142794
Hs.133257	Transcribed locus	5.45	Up	0.00682498
NM_032279	ATPase type 13A4	5.44	Up	0.00513033
Hs.543172	Transcribed locus	5.43	Down	0.00531918
NM_199189	Matrin 3	5.42	Up	0.0105423
Hs.44984	Transcribed locus	5.41	Down	0.0144302
Hs.564676	Transcribed locus	5.4	Down	0.0181764
XM_939971	PREDICTED: Homo sapiens similar to pyruvate dehydrogenase phosphatase regulatory subunit (LOC650883), mRNA.	5.39	Up	0.0080941
NM_152760	Sorting nexin 32	5.38	Down	0.0113683
Hs.535592	UI-H-BI2-aie-e-08-0-UI.s1 NCI_CGAP_Sub4 Homo sapiens cDNA clone IMAGE:2729174 3, mRNA sequence	5.38	Down	0.0111272
XM_945280	PREDICTED: Homo sapiens hypothetical protein LOC652202 (LOC652202), mRNA.	5.38	Up	0.00170184
NR_002830	Homo sapiens FAM51A1 pseudogene (LOC492303), non-coding RNA.	5.38	Up	0.00191426
XM_933070	PREDICTED: Homo sapiens hypothetical protein LOC645708 (LOC645708), mRNA.	5.38	Up	0.00787169
NM_214462	Dapper, antagonist of beta-catenin, homolog 2 (Xenopus laevis)	5.37	Up	0.00960528
Hs.317051	Hypothetical protein LOC100131941	5.36	Down	0.0081223
XM_928606	PREDICTED: Homo sapiens similar to cAMP-dependent protein kinase type I-beta regulatory subunit (LOC645590), mRNA.	5.35	Down	0.00872214
XM_001722862	PREDICTED: Homo sapiens similar to LOC392621 (LOC100134728), mRNA.	5.35	Up	0.00625411
XM_942761	PREDICTED: Homo sapiens hypothetical protein LOC642133 (LOC642133), mRNA.	5.35	Down	0.00410687
NM_182592	Yip1 domain family, member 7	5.35	Down	0.002563
NM_005769	Carbohydrate (N-acetylglucosamine 6-O) sulfotransferase 4	5.34	Up	0.0195566
Hs.573956	Transcribed locus	5.34	Up	0.00783626
NM_006536	Chloride channel accessory 2	5.33	Down	0.0239502
NM_001003807	Homo sapiens hypothetical protein FLJ35429 (FLJ35429), mRNA.	5.33	Up	0.00700075
NM_001004059	Olfactory receptor, family 4, subfamily S, member 2	5.33	Down	0.00986225
NM_018974	Unc-93 homolog A (C. elegans)	5.32	Down	0.00687665
NR_029493	Homo sapiens microRNA 21 (MIR21), microRNA.	5.32	Up	0.00924217
XM_941444	PREDICTED: Homo sapiens similar to Ig heavy chain V-III region VH26 precursor (LOC652113), mRNA.	5.32	Up	0.0176482
NM_198452	Homo sapiens pregnancy upregulated non-ubiquitously expressed CaM kinase (PNCK), mRNA.	5.31	Down	0.00502806
NM_017442	Toll-like receptor 9	5.3	Up	0.0397519
NM_173495	Patched domain containing 1	5.27	Down	0.00773217
XM_932619	PREDICTED: Homo sapiens hypothetical protein LOC286411 (LOC286411), mRNA.	5.27	Up	0.00496021
Hs.170035	Transcribed locus	5.26	Down	0.0160672
NM_001024675	Chromosome 20 open reading frame 134	5.26	Up	0.0160342
XM_940923	PREDICTED: Homo sapiens hypothetical protein LOC651711 (LOC651711), mRNA.	5.25	Up	0.0107753
Hs.260074	Cytochrome P450, family 19, subfamily A, polypeptide 1	5.24	Down	0.00892804
NM_033480	F-box protein 9	5.24	Up	0.00388763
XM_371726	PREDICTED: Homo sapiens similar to Mucin-4 (Tracheobronchial mucin) (LOC389267), mRNA.	5.24	Down	0.0102374
NM_006183	Neurotensin	5.23	Down	0.00213347
XM_928115	PREDICTED: Homo sapiens similar to Endoplasmin precursor (94 kDa glucose-regulated protein) (GRP94) (gp96 homolog) (Tumor rejection antigen 1) (LOC643430), mRNA.	5.23	Up	0.00612526
NM_144668	WD repeat domain 66	5.23	Up	0.0118867
XM_925944	PREDICTED: Homo sapiens similar to SLIT and NTRK-like family, member 2 (LOC653092), mRNA.	5.23	Up	0.00972027
NR_031598	Homo sapiens microRNA 1229 (MIR1229), microRNA.	5.22	Down	0.0139568
NM_001056	Sulfotransferase family, cytosolic, 1C, member 2	5.21	Up	0.00438537
XM_372556	PREDICTED: Homo sapiens similar to hect domain and RLD 2 (LOC390551), mRNA.	5.21	Up	0.00755881
NM_021977	Solute carrier family 22 (extraneuronal monoamine transporter), member 3	5.2	Up	0.00460352
Hs.554039	Transcribed locus	5.2	Down	0.0104474
NM_032094	Protocadherin gamma subfamily C, 3	5.2	Up	0.0064948
XM_375928	PREDICTED: Homo sapiens similar to IQ motif and Sec7 domain 3 (LOC728056), mRNA.	5.19	Up	0.00979841
NM_175878	XK, Kell blood group complex subunit-related family, member 3	5.19	Up	0.0010367
NM_174951	Family with sequence similarity 9, member A	5.18	Up	0.0179932
NM_130899	Family with sequence similarity 71, member B	5.17	Down	0.00383789
NM_024689	Chromosome X open reading frame 36	5.16	Up	0.00683322
NM_032129	Pleckstrin homology domain containing, family N member 1	5.15	Down	0.0161411
XM_942110	PREDICTED: Homo sapiens similar to solute carrier family 34 (sodium phosphate), member 3 (LOC652589), mRNA.	5.15	Up	0.0228329
Hs.306394	Homo sapiens cDNA FLJ20387 fis, clone KAIA4452	5.14	Down	0.0311716
XM_001717544	Zinc finger protein 852	5.13	Down	0.0150126
NM_001123375	Histone cluster 2, H3d	5.11	Down	0.0145829
XM_937468	PREDICTED: Homo sapiens olfactory receptor, family 2, subfamily T, member 2 (OR2T2), mRNA.	5.1	Up	0.00964418
XR_037916	PREDICTED: Homo sapiens misc_RNA (LOC100132153), miscRNA.	5.1	Down	0.00979439
NR_023358	Homo sapiens small Cajal body-specific RNA 9-like (retrotransposed) (SCARNA9L), guide RNA.	5.09	Down	0.0172981
Hs.116333	Transcribed locus	5.08	Down	0.00847639
NM_153215	Chromosome 3 open reading frame 45	5.07	Down	0.00132669
NM_183242	BTB (POZ) domain containing 8	5.06	Up	0.00814254
XM_941046	Homo sapiens actin pseudogene (LOC148709), non-coding RNA.	5.06	Down	0.0113829
NM_006262	Peripherin	5.06	Down	0.0211269
NM_016584	Interleukin 23, alpha subunit p19	5.06	Up	0.015511
XM_929645	PREDICTED: Homo sapiens similar to Phosphatidylinositol-glycan biosynthesis, class F protein (PIG-F) (LOC646699), mRNA.	5.05	Down	0.00829
XM_938617	PREDICTED: Homo sapiens hypothetical protein LOC649542 (LOC649542), mRNA.	5.05	Down	0.0167443
XM_934985	PREDICTED: Homo sapiens hypothetical LOC400879, transcript variant 2 (LOC400879), mRNA.	5.04	Up	0.00696823
XM_942185	PREDICTED: Homo sapiens similar to fem-1 homolog a (LOC652634), mRNA.	5.04	Up	0.00942838
XM_940254	PREDICTED: Homo sapiens similar to ATP-binding cassette sub-family D member 1 (Adrenoleukodystrophy protein) (ALDP) (LOC651123), mRNA.	5.04	Up	0.0185807
NM_001112734	Zinc finger protein 397 opposite strand	5.03	Up	0.0134176
XM_001716323	Similar to hCG1775427	5.03	Down	0.00485041
XR_000217	PREDICTED: Homo sapiens similar to Zinc finger protein Kr18 (HKr18) (LOC648253), mRNA.	5.03	Up	0.0189192
NM_182509	Isthmin 2 homolog (zebrafish)	5.03	Up	0.00431182
NM_001123068	Peptidylprolyl isomerase A (cyclophilin A)-like 4G	5.02	Up	0.0129702
XM_937346	PREDICTED: Homo sapiens hypothetical protein LOC648287 (LOC648287), mRNA.	5.02	Down	0.00581674
Hs.564111	Transcribed locus	5.02	Down	0.0119852
XM_001714109	PREDICTED: Homo sapiens hypothetical protein LOC100129954 (LOC100129954), mRNA.	5.02	Down	0.0109054
NM_033328	Capping protein (actin filament) muscle Z-line, alpha 3	5.01	Down	0.00649959
XM_941201	PREDICTED: Homo sapiens similar to chromosome 1 open reading frame 36 (LOC647286), mRNA.	5.01	Down	0.00179646
NM_021228	SR-related CTD-associated factor 1	5.01	Up	0.0106507
Hs.538498	Transcribed locus	5.01	Down	0.012336
NM_015210	KIAA0802	5	Down	0.0184473
XR_042388	PREDICTED: Homo sapiens misc_RNA (LOC648665), miscRNA.	5	Up	0.00925291
XM_942203	PREDICTED: Homo sapiens similar to phosphodiesterase 4D interacting protein isoform 1 (LOC652647), mRNA.	5	Down	0.00485717
NM_001009813	Meis homeobox 3	4.99	Up	0.0116924
XM_942177	PREDICTED: Homo sapiens similar to synovial sarcoma, X breakpoint 9 (LOC652630), mRNA.	4.99	Up	0.015843
NM_153264	Collagen, type XXIX, alpha 1	4.99	Down	0.00779995
XM_926602	PREDICTED: Homo sapiens similar to Cas-Br-M (murine) ecotropic retroviral transforming sequence-like 1 (LOC643240), mRNA.	4.99	Down	0.00715171
XM_938067	PREDICTED: Homo sapiens misc_RNA (LOC648987), miscRNA.	4.98	Up	0.0204625
NM_000504	Coagulation factor X	4.98	Down	0.00782485
XR_036902	PREDICTED: Homo sapiens misc_RNA (LOC100134101), partial miscRNA.	4.98	Up	0.0114258
XM_941499	PREDICTED: Homo sapiens similar to Ig heavy chain V-I region HG3 precursor (LOC652155), mRNA.	4.97	Down	0.0455353
Hs.463489	Transcribed locus	4.97	Down	0.00202306
XM_211040	Similar to hCG2045487	4.96	Down	0.014949
NM_021992	Thymosin beta 15a	4.96	Up	0.0203047
XM_936700	Homo sapiens KIAA0226 (KIAA0226), transcript variant 2, mRNA.	4.95	Up	0.00655203
XM_944414	PREDICTED: Homo sapiens hypothetical protein LOC650905 (LOC650905), mRNA.	4.94	Up	0.00623253
NM_001072	UDP glucuronosyltransferase 1 family, polypeptide A1	4.94	Down	0.00681724
XM_938807	PREDICTED: Homo sapiens B-cell CLL/lymphoma 8 (BCL8), mRNA.	4.94	Up	0.0205727
XM_928235	PREDICTED: Homo sapiens similar to hypothetical protein FLJ12688 (LOC645198), mRNA.	4.94	Down	0.0202637
XM_001719344	PREDICTED: Homo sapiens similar to HIG1 domain family, member 2A (LOC100132514), mRNA.	4.94	Down	0.0103222
NM_178516	Exocyst complex component 3-like	4.93	Down	0.0279875
Hs.544721	Transcribed locus	4.91	Down	0.0357935
NM_002864	Alpha-2-macroglobulin	4.9	Down	0.0124254
XM_928753	PREDICTED: Homo sapiens hypothetical protein LOC645743 (LOC645743), mRNA.	4.9	Up	0.0102186
XM_001719481	PREDICTED: Homo sapiens hypothetical protein LOC100129852 (LOC100129852), mRNA.	4.9	Up	0.0111901
XM_001720547	PREDICTED: Homo sapiens similar to D-2-hydroxyglutarate dehydrogenase (LOC257054), mRNA.	4.9	Up	0.00905963
XM_933470	PREDICTED: Homo sapiens similar to zinc finger protein 62 homolog (mouse) (LOC646210), mRNA.	4.89	Up	0.00813873
Hs.578698	1008982 Human Fat Cell 5-Stretch Plus cDNA Library Homo sapiens cDNA 5, mRNA sequence	4.89	Down	0.000422203
XR_041146	PREDICTED: Homo sapiens misc_RNA (HCG8), miscRNA.	4.89	Up	0.00401611
NM_000905	Neuropeptide Y	4.89	Down	0.0161004
XM_001713713	Heat shock transcription factor family, X linked 1	4.88	Up	0.0214151
XM_926086	PREDICTED: Homo sapiens hypothetical LOC653114 (LOC653114), mRNA.	4.88	Up	0.0206804
XM_499305	Hypothetical gene supported by BC063653	4.88	Up	0.00814697
NM_001004756	Olfactory receptor, family 51, subfamily M, member 1	4.88	Down	0.0179293
XM_931000	Hypothetical LOC642666	4.87	Down	0.0121402
NM_020416	Protein phosphatase 2 (formerly 2A), regulatory subunit B, gamma isoform	4.87	Down	0.00902678
NM_001888	Crystallin, mu	4.87	Down	0.00677546
XM_001714669	PREDICTED: Homo sapiens hypothetical protein LOC100134815 (LOC100134815), mRNA.	4.87	Down	0.0237278
NM_198991	Potassium channel tetramerisation domain containing 1	4.86	Up	0.00622252
NM_004622	Translin	4.86	Down	0.0014682
Hs.561625	Transcribed locus	4.85	Down	0.0233559
NM_005747	Elastase 3A, pancreatic	4.85	Down	0.00753807
Hs.550248	Transcribed locus	4.85	Up	0.00423236
NM_005042	Proline-rich protein HaeIII subfamily 2	4.85	Down	0.00514227
NR_030369	Homo sapiens microRNA 639 (MIR639), microRNA.	4.84	Up	0.0291915
NM_001005172	Olfactory receptor, family 52, subfamily K, member 2	4.83	Down	0.0133015
NM_005761	Plexin C1	4.83	Up	0.0206494
Hs.567186	Transcribed locus	4.82	Up	0.0175978
XM_931614	PREDICTED: Homo sapiens similar to protein tyrosine phosphatase, non-receptor type 20, transcript variant 2 (LOC653129), mRNA.	4.82	Up	0.0021949
NR_031603	Homo sapiens microRNA 1238 (MIR1238), microRNA.	4.82	Up	0.00872488
NM_000575	Interleukin 1, alpha	4.81	Up	0.0492101
XM_936328	PREDICTED: Homo sapiens similar to Ig heavy chain V-III region VH26 precursor (LOC642173), mRNA.	4.81	Up	0.0214585
XM_926802	Similar to hCG201267	4.81	Down	0.017942
XR_037909	PREDICTED: Homo sapiens misc_RNA (LOC729863), miscRNA.	4.8	Down	0.00764073
NM_001130677	Chromosome 17 open reading frame 96	4.8	Up	0.0165535
Hs.85888	Transcribed locus	4.78	Down	0.00853231
NM_002465	Myosin binding protein C, slow type	4.77	Up	0.0149761
Hs.557039	he11a05.x1 NCI_CGAP_CML1 Homo sapiens cDNA clone IMAGE:2918672 3, mRNA sequence	4.77	Down	0.0178044
XM_377527	PREDICTED: Homo sapiens similar to 60S ribosomal protein L29 (Cell surface heparin binding protein HIP) (LOC401911), mRNA.	4.77	Down	0.010802
XM_497711	PREDICTED: Homo sapiens similar to H3 histone, family 2 isoform 2 (LOC653604), mRNA.	4.77	Up	0.00187234
NM_001007540	Cadherin-like 29	4.77	Down	0.00359555
NM_017691	Leucine rich repeat containing 49	4.77	Down	0.0159595
NM_021801	Matrix metallopeptidase 26	4.76	Up	0.00859878
XM_001719651	PREDICTED: Homo sapiens similar to Zinc finger protein 679 (LOC730291), mRNA.	4.76	Up	0.0255975
Hs.541781	Transcribed locus	4.76	Down	0.0139655
Hs.76704	Transcribed locus	4.76	Down	0.0315759
XM_934160	PREDICTED: Homo sapiens hypothetical protein LOC647006 (LOC647006), mRNA.	4.75	Down	0.00499672
XR_001262	PREDICTED: Homo sapiens hypothetical LOC389362 (LOC389362), misc RNA.	4.75	Up	0.00433791
XM_941911	PREDICTED: Homo sapiens similar to Plectin-1 (PLTN) (PCN) (Hemidesmosomal protein 1) (HD1) (LOC652460), mRNA.	4.74	Up	0.0107844
NR_031748	Homo sapiens microRNA 2114 (MIR2114), microRNA.	4.74	Up	0.00453371
NM_201594	Homo sapiens similar to B-cell linker; B cell linker protein (LOC284948), transcript variant 2, mRNA.	4.74	Down	0.0220483
XM_941070	Homo sapiens carcinoembryonic antigen-related cell adhesion molecule 16 (CEACAM16), mRNA.	4.74	Down	0.0252143
XR_036931	PREDICTED: Homo sapiens misc_RNA (LOC100133967), miscRNA.	4.73	Down	0.0133161
NM_005054	RANBP2-like and GRIP domain containing 5	4.73	Down	0.0150516
XM_291671	PREDICTED: Homo sapiens RNA binding motif protein 20 (RBM20), mRNA.	4.73	Up	0.00896723
NM_006025	26 serine protease	4.73	Down	0.00931454
Hs.541757	Transcribed locus	4.73	Down	0.0032045
NM_004660	DEAD (Asp-Glu-Ala-Asp) box polypeptide 3, Y-linked	4.73	Up	0.0167711
Hs.545251	Transcribed locus	4.73	Down	0.0357559
XM_373469	PREDICTED: Homo sapiens hypothetical LOC387701 (LOC387701), mRNA.	4.73	Down	0.00519104
Hs.551136	Transcribed locus	4.72	Down	0.00972795
XM_932328	PREDICTED: Homo sapiens hypothetical protein LOC283104 (LOC283104), mRNA.	4.72	Down	0.0333068
XM_945232	PREDICTED: Homo sapiens hypothetical protein LOC652160 (LOC652160), mRNA.	4.72	Up	0.0315689
NM_133468	BMP binding endothelial regulator	4.72	Down	0.0253779
XM_927948	PREDICTED: Homo sapiens similar to XAGE-3 protein (LOC644856), mRNA.	4.71	Down	0.0148476
NM_002042	Gamma-aminobutyric acid (GABA) receptor, rho 1	4.71	Down	0.0103875
NM_015595	Src homology 3 domain-containing guanine nucleotide exchange factor	4.71	Down	0.0342908
Hs.547366	UI-E-EO0-ahw-b-19-0-UI.s1 UI-E-EO0 Homo sapiens cDNA clone UI-E-EO0-ahw-b-19-0-UI 3, mRNA sequence	4.7	Up	0.0138098
XM_001723586	PREDICTED: Homo sapiens similar to hCG2040214 (LOC100129856), mRNA.	4.7	Up	0.0061467
Hs.579870	Transcribed locus	4.7	Down	0.0205563
Hs.26010	Phosphofructokinase, platelet	4.69	Down	0.0128765
NM_058188	Homo sapiens chromosome 21 open reading frame 67 (C21orf67), mRNA.	4.69	Down	0.0310347
NM_178543	Ectonucleotide pyrophosphatase/phosphodiesterase 7	4.69	Down	0.00966009
NM_002307	Lectin, galactoside-binding, soluble, 7	4.69	Up	0.0222865
NM_152495	Cornichon homolog 3 (Drosophila)	4.68	Down	0.0286042
NM_177986	Desmoglein 4	4.68	Down	0.0294196
NR_002556	Homo sapiens coiled-coil domain containing 101 pseudogene (LOC388242), non-coding RNA.	4.68	Up	0.0192843
XM_929347	PREDICTED: Homo sapiens similar to family with sequence similarity 76, member A (LOC654163), mRNA.	4.68	Down	0.0153291
NM_024336	Iroquois homeobox 3	4.67	Up	0.0359193
XM_001720692	PREDICTED: Homo sapiens hypothetical LOC727872 (LOC727872), mRNA.	4.66	Down	0.018087
NM_001257	Cadherin 13, H-cadherin (heart)	4.66	Down	0.0198972
XR_019110	PREDICTED: Homo sapiens misc_RNA (LOC392382), miscRNA.	4.66	Down	0.0112872
Hs.212582	DKFZp781H2216_r1 781 (synonym: hlcc4) Homo sapiens cDNA clone DKFZp781H2216 5, mRNA sequence	4.65	Down	0.0396056
Hs.63311	Transcribed locus	4.64	Up	0.0251679
XM_379141	PREDICTED: Homo sapiens hypothetical gene supported by BC043549; BX648102 (DKFZp686O1327), mRNA.	4.64	Down	0.0102512
NM_006522	Wingless-type MMTV integration site family, member 6	4.63	Down	0.0149503
Hs.569199	CR747253 NCI_CGAP_Kid11 Homo sapiens cDNA clone IMAGp998J216211 ; IMAGE:2495732 5, mRNA sequence	4.63	Up	0.0305281
XM_926140	PREDICTED: Homo sapiens similar to heat shock protein 90Bf (LOC642688), mRNA.	4.62	Up	0.0136102
XM_941616	PREDICTED: Homo sapiens hypothetical protein LOC652227 (LOC652227), mRNA.	4.62	Up	0.00907464
XM_939632	PREDICTED: Homo sapiens similar to GTF2I repeat domain containing 1 isoform 2 (LOC650543), mRNA.	4.62	Down	0.0267923
XM_938217	PREDICTED: Homo sapiens similar to stereocilin (LOC649139), mRNA.	4.62	Down	0.0180215
Hs.150734	Transcribed locus	4.62	Up	0.0328545
XM_939542	PREDICTED: Homo sapiens hypothetical protein LOC650454 (LOC650454), mRNA.	4.61	Down	0.0188456
NM_001004489	Olfactory receptor, family 2, subfamily AG, member 1	4.61	Up	0.0114436
Hs.377419	Transcribed locus	4.61	Up	0.0250314
NM_001007033	C-type lectin domain family 6, member A	4.61	Up	0.0146251
Hs.492496	Transcribed locus	4.61	Up	0.014015
XM_001714134	PREDICTED: Homo sapiens similar to hCG1647535, transcript variant 1 (LOC100134499), mRNA.	4.6	Up	0.00700204
XM_930806	PREDICTED: Homo sapiens hypothetical protein LOC642428 (LOC642428), mRNA.	4.6	Down	0.0173594
NM_006056	Neuromedin U receptor 1	4.6	Down	0.0193756
XM_001717577	PREDICTED: Homo sapiens similar to Ankyrin repeat domain 36 (LOC400987), mRNA.	4.6	Up	0.0208699
NM_173482	Coiled-coil domain containing 105	4.59	Up	0.00174388
NM_006143	G protein-coupled receptor 19	4.59	Up	0.0263421
NR_031649	Homo sapiens microRNA 1247 (MIR1247), microRNA.	4.58	Down	0.0183088
XM_944279	PREDICTED: Homo sapiens hypothetical LOC646932 (LOC646932), mRNA.	4.58	Down	0.0203344
XM_925783	PREDICTED: Homo sapiens similar to ribosomal protein S6 kinase, polypeptide 1 (LOC641697), mRNA.	4.58	Up	0.0233774
XM_940255	PREDICTED: Homo sapiens similar to zinc finger protein 567 (LOC651125), mRNA.	4.57	Down	0.0256107
XM_930492	PREDICTED: Homo sapiens similar to signal-transducing adaptor protein-2 isoform 1, transcript variant 1 (LOC645520), mRNA.	4.57	Up	0.010455
NM_016276	Serum/glucocorticoid regulated kinase 2	4.57	Down	0.00565748
NM_001001888	Variable charge, X-linked 3B	4.57	Up	0.0148767
Hs.127384	DKFZP564C196 protein	4.56	Up	0.0129715
Hs.568618	Transcribed locus, strongly similar to XP_001715767.1 PREDICTED: hypothetical protein [Homo sapiens]	4.56	Up	0.0185549
XR_038591	PREDICTED: Homo sapiens misc_RNA (LOC100132793), miscRNA.	4.56	Up	0.0342601
NR_029637	Homo sapiens microRNA 223 (MIR223), microRNA.	4.56	Up	0.0301532
NM_006105	Rap guanine nucleotide exchange factor (GEF) 3	4.56	Down	0.0160748
Hs.572124	Transcribed locus	4.56	Up	0.00324116
NM_017711	Glycerophosphodiester phosphodiesterase domain containing 2	4.56	Down	0.00533234
NM_001004479	Olfactory receptor, family 11, subfamily H, member 4	4.55	Up	0.0296326
Hs.563863	Transcribed locus	4.55	Up	0.037416
Hs.539213	Transcribed locus	4.55	Up	0.0104598
XM_943362	PREDICTED: Homo sapiens similar to membrane-spanning 4-domains, subfamily A, member 4 isoform a, transcript variant 6 (LOC648625), mRNA.	4.55	Down	0.0192645
Hs.583585	Transcribed locus	4.55	Down	0.0171892
XR_038343	PREDICTED: Homo sapiens misc_RNA (LOC100133200), miscRNA.	4.55	Down	0.0435014
XR_016411	Similar to solute carrier family 9, member 7	4.54	Down	0.039406
NM_001010978	Low density lipoprotein receptor class A domain containing 1	4.54	Down	0.0115763
NM_147164	Ciliary neurotrophic factor receptor	4.53	Down	0.0244312
Hs.123396	Transcribed locus	4.53	Down	0.0292355
XR_015246	PREDICTED: Homo sapiens misc_RNA (LOC728592), miscRNA.	4.53	Down	0.0116859
Hs.158691	Transcribed locus	4.53	Up	0.00244242
XM_001716307	PREDICTED: Homo sapiens similar to GDNF family receptor alpha-2 precursor (GFR-alpha-2) (LOC100133881), mRNA.	4.52	Down	0.00762589
XM_929811	PREDICTED: Homo sapiens similar to Nonhistone chromosomal protein HMG-17 (High-mobility group nucleosome binding domain 2) (LOC646853), mRNA.	4.52	Down	0.0443521
NM_006862	Tudor and KH domain containing	4.52	Up	0.0360135
NM_005835	Solute carrier family 17 (sodium phosphate), member 2	4.52	Up	0.00715606
NM_214710	Protease, serine-like 1	4.52	Up	0.0207845
XM_940479	PREDICTED: Homo sapiens transmembrane protein 46-like (LOC440829), mRNA.	4.51	Up	0.0243559
NR_030360	Homo sapiens microRNA 631 (MIR631), microRNA.	4.5	Down	0.00832837
NM_020993	B-cell CLL/lymphoma 7A	4.5	Up	0.00816674
NM_152480	Homo sapiens chromosome 19 open reading frame 23 (C19orf23), mRNA.	4.5	Down	0.0234672
NM_025129	Fuzzy homolog (Drosophila)	4.49	Up	0.00813471
NM_153330	DnaJ (Hsp40) homolog, subfamily B, member 8	4.49	Down	0.00529655
NM_176072	Purinergic receptor P2Y, G-protein coupled, 2	4.49	Down	0.00257501
NM_173157	Nuclear receptor subfamily 4, group A, member 1	4.49	Down	0.00758525
NR_029669	Homo sapiens microRNA 124-2 (MIR124-2), microRNA.	4.49	Down	0.0175105
XM_928445	PREDICTED: Homo sapiens hypothetical protein LOC643364, transcript variant 1 (LOC643365), mRNA.	4.48	Up	0.0300195
Hs.552496	Transcribed locus	4.48	Down	0.0446203
XM_001717955	PREDICTED: Homo sapiens similar to Mucin-3A precursor (Intestinal mucin-3A) (LOC100134674), mRNA.	4.47	Down	0.0399524
NM_001004335	Homo sapiens FLJ42842 protein (FLJ42842), mRNA.	4.47	Down	0.0126339
Hs.544228	Clone HEA10 Cri-du-chat critical region mRNA	4.47	Down	0.0240958
XM_931729	PREDICTED: Homo sapiens hypothetical LOC643665 (LOC643665), mRNA.	4.47	Up	0.0229841
XM_937754	PREDICTED: Homo sapiens hypothetical protein LOC648684 (LOC648684), mRNA.	4.46	Up	0.0109338
XM_926258	PREDICTED: Homo sapiens similar to Iduronate 2-sulfatase precursor (Alpha-L-iduronate sulfate sulfatase) (Idursulfase) (LOC653157), mRNA.	4.46	Up	0.0119483
XM_944701	PREDICTED: Homo sapiens hypothetical protein LOC651476 (LOC651476), mRNA.	4.45	Down	0.0194589
Hs.558271	CD58 T3 protein	4.45	Down	0.0334398
XM_001715313	PREDICTED: Homo sapiens hypothetical LOC100128131 (LOC100128131), mRNA.	4.45	Up	0.0129534
NM_198956	Sp8 transcription factor	4.44	Down	0.023713
XM_932025	Hypothetical LOC644171	4.44	Down	0.0188197
XM_929759	PREDICTED: Homo sapiens similar to lecithin retinol acyltransferase (phosphatidylcholine--retinol O-acyltransferase) (LOC731017), mRNA.	4.43	Down	0.0216122
Hs.311193	Hypothetical protein LOC199800	4.43	Up	0.0208169
XM_926511	PREDICTED: Homo sapiens similar to Guanine nucleotide-binding protein G(s), alpha subunit (Adenylate cyclase-stimulating G alpha protein) (G-alpha-8) (LOC643138), mRNA.	4.43	Down	0.00973163
XM_941361	PREDICTED: Homo sapiens similar to ribosomal protein S27 (LOC652046), mRNA.	4.43	Down	0.00836315
XM_943469	PREDICTED: Homo sapiens hypothetical protein LOC648803 (LOC648803), mRNA.	4.43	Down	0.00981027
NM_173802	Antagonist of mitotic exit network 1 homolog (S. cerevisiae)	4.43	Down	0.0317054
NM_001031618	Speedy homolog E2 (Xenopus laevis)	4.42	Up	0.0294297
XM_933084	PREDICTED: Homo sapiens hypothetical protein LOC645724 (LOC645724), mRNA.	4.42	Down	0.0151316
NM_006293	TYRO3 protein tyrosine kinase	4.41	Up	0.0392349
NM_001098806	Coiled-coil domain containing 29	4.41	Down	0.0301021
NM_002944	C-ros oncogene 1 , receptor tyrosine kinase	4.41	Down	0.00114375
NM_181791	G protein-coupled receptor 141	4.41	Up	0.0116355
XM_001722466	PREDICTED: Homo sapiens hypothetical protein LOC100129186 (LOC100129186), mRNA.	4.41	Up	0.0202995
XM_001719568	PREDICTED: Homo sapiens similar to Protein SSX2 (Synovial sarcoma, X breakpoint 2) (Cancer/testis antigen 5.2) (CT5.2) (SSX) (HOM-MEL-40) (LOC100130648), mRNA.	4.41	Up	0.0285096
XM_001725125	PREDICTED: Homo sapiens hypothetical LOC100131209 (LOC100131209), mRNA.	4.4	Down	0.00364824
XM_931621	Homo sapiens dermatan sulfate epimerase-like (DSEL), mRNA.	4.4	Down	0.0137157
NM_018986	SH3 domain and tetratricopeptide repeats 1	4.4	Up	0.0141314
XM_001128535	Similar to Vesicle-fusing ATPase (Vesicular-fusion protein NSF) (N-ethylmaleimide sensitive fusion protein) (NEM-sensitive fu	4.4	Down	0.0183186
NM_199037	Sodium channel, voltage-gated, type I, beta	4.39	Down	0.0170066
NM_025145	Chromosome 10 open reading frame 79	4.38	Up	0.0158569
NM_053276	Vitrin	4.38	Up	0.0415579
NM_005213	Cystatin A (stefin A)	4.38	Up	0.0462489
XM_931993	PREDICTED: Homo sapiens hypothetical LOC644065 (LOC644065), mRNA.	4.37	Up	0.0133328
XM_001126424	PREDICTED: Homo sapiens similar to hCG1807133 (LOC728045), mRNA.	4.36	Up	0.014564
XM_942292	PREDICTED: Homo sapiens hypothetical protein LOC652687 (LOC652687), mRNA.	4.36	Down	0.0173743
NM_194303	Homo sapiens chromosome 10 open reading frame 39 (C10orf39), mRNA.	4.36	Down	0.0205176
NM_004334	Hypothetical protein LOC285550	4.35	Down	0.0141586
Hs.549966	Transcribed locus	4.35	Down	0.0169802
XM_933456	PREDICTED: Homo sapiens hypothetical LOC646179 (LOC646179), mRNA.	4.35	Down	0.0308237
XM_373252	PREDICTED: Homo sapiens similar to Coiled-coil-helix-coiled-coil-helix domain-containing protein 2 (HCV NS2 trans-regulated protein) (NS2TP) (LOC392221), mRNA.	4.34	Down	0.0341655
Hs.147575	Transcribed locus	4.34	Down	0.0172303
XM_933798	PREDICTED: Homo sapiens hypothetical protein LOC646653 (LOC646653), mRNA.	4.34	Down	0.0186798
XR_040321	PREDICTED: Homo sapiens misc_RNA (FAM74A4), miscRNA.	4.34	Down	0.026673
NM_133180	EPS8-like 1	4.32	Down	0.0175295
XM_940141	PREDICTED: Homo sapiens Fc-gamma receptor I B2 (LOC440607), mRNA.	4.32	Down	0.0147883
XM_941108	PREDICTED: Homo sapiens similar to testis specific protein, Ddc8 (LOC732206), mRNA.	4.32	Down	0.0407362
XR_040339	PREDICTED: Homo sapiens misc_RNA (FAM71E2), miscRNA.	4.32	Down	0.00462606
Hs.437160	Hypothetical protein LOC642597	4.32	Down	0.03252
XM_209505	PREDICTED: Homo sapiens similar to ciliary rootlet coiled-coil, rootletin (LOC728763), mRNA.	4.32	Down	0.00467661
NR_031659	Homo sapiens microRNA 1258 (MIR1258), microRNA.	4.31	Up	0.00679766
NM_005286	Neuropeptides B/W receptor 2	4.31	Down	0.00764772
NM_006174	Neuropeptide Y receptor Y5	4.31	Up	0.0172415
Hs.570535	Transcribed locus	4.31	Up	0.00638822
XM_937552	PREDICTED: Homo sapiens similar to Temporarily Assigned Gene name family member (tag-58) (LOC648502), mRNA.	4.31	Up	0.00752949
XM_936031	PREDICTED: Homo sapiens similar to rho guanine nucleotide exchange factor 5 isoform 1, transcript variant 2 (LOC653855), mRNA.	4.31	Down	0.0105398
NM_153233	Homo sapiens chromosome 19 open reading frame 46 (C19orf46), mRNA.	4.31	Down	0.0064079
Hs.539721	Transcribed locus	4.3	Down	0.0228241
XM_925818	PREDICTED: Homo sapiens similar to Tektin-3, transcript variant 1 (LOC642282), mRNA.	4.3	Up	0.00412319
NM_006683	Family with sequence similarity 12, member A	4.3	Down	0.020795
Hs.163813	Transcribed locus	4.3	Up	0.0470093
NM_005021	Ectonucleotide pyrophosphatase/phosphodiesterase 3	4.29	Down	0.0225023
NR_030737	Homo sapiens tetratricopeptide repeat domain 3-like (TTC3L), non-coding RNA.	4.29	Up	0.0171736
NM_001085	Serpin peptidase inhibitor, clade A (alpha-1 antiproteinase, antitrypsin), member 3	4.29	Up	0.0162391
NM_001013728	Homo sapiens similar to bA255A11.3 (novel protein similar to KIAA1074) (LOC441459), mRNA.	4.29	Down	0.00722734
XM_943871	PREDICTED: Homo sapiens hypothetical LOC649723 (LOC649723), mRNA.	4.29	Down	0.0158412
NR_024144	Homo sapiens ghrelin opposite strand (non-protein coding) (GHRLOS), transcript variant 2, non-coding RNA.	4.29	Up	0.0253338
NM_021197	WAP four-disulfide core domain 1	4.28	Down	0.00203972
NM_183059	Retinal degeneration 3	4.27	Down	0.0291812
NR_003033	Homo sapiens small nucleolar RNA, C/D box 5 (SNORD5), small nucleolar RNA.	4.27	Down	0.0154267
XM_001721302	Similar to rCG30376	4.27	Up	0.039929
NM_005322	Histone cluster 1, H1b	4.27	Up	0.0196307
XM_001725481	PREDICTED: Homo sapiens hypothetical protein LOC100131554 (LOC100131554), mRNA.	4.26	Up	0.0282699
NM_000144	Frataxin	4.26	Up	0.0260482
NM_198570	Von Willebrand factor C domain containing 2	4.25	Down	0.0392612
Hs.405877	CDNA FLJ32881 fis, clone TESTI2004153	4.25	Up	0.0355728
XM_937830	PREDICTED: Homo sapiens similar to hydrocephalus inducing (LOC648748), mRNA.	4.25	Down	0.0229082
XM_928291	Hypothetical protein LOC645249	4.25	Down	0.0473608
Hs.554603	Transcribed locus	4.25	Down	0.0217238
XM_931298	PREDICTED: Homo sapiens hypothetical LOC643081 (LOC643081), mRNA.	4.25	Down	0.0146481
XM_001720983	PREDICTED: Homo sapiens similar to hCG1642538 (LOC100128009), mRNA.	4.25	Down	0.0133383
XM_001714626	PREDICTED: Homo sapiens hypothetical LOC728148 (LOC728148), mRNA.	4.24	Up	0.026239
NR_030286	Homo sapiens microRNA 559 (MIR559), microRNA.	4.24	Down	0.00387561
XM_371197	PREDICTED: Homo sapiens similar to zinc finger protein 91 (LOC388565), mRNA.	4.24	Up	0.0135747
Hs.564657	Transcribed locus	4.23	Down	0.040008
Hs.569411	Transcribed locus	4.23	Down	0.0142944
XM_166571	NAC alpha domain containing	4.23	Down	0.0137456
Hs.544400	Transcribed locus	4.22	Down	0.0254143
XM_001715499	PREDICTED: Homo sapiens similar to rCG63049 (LOC100131525), mRNA.	4.22	Down	0.0170412
NM_003460	Zona pellucida glycoprotein 2 (sperm receptor)	4.22	Down	0.0420671
XM_933390	Homo sapiens Na+/H+ exchanger domain containing 2 (NHEDC2), mRNA.	4.22	Up	0.01223
XM_936636	PREDICTED: Homo sapiens similar to GRB2-related adaptor protein (LOC647585), mRNA.	4.22	Down	0.0411422
NM_000866	5-hydroxytryptamine (serotonin) receptor 1F	4.22	Up	0.00887178
NM_025002	Homo sapiens chromosome 6 open reading frame 208 (C6orf208), mRNA.	4.22	Down	0.0125445
NM_004676	PTPN13-like, Y-linked	4.21	Up	0.0123108
NM_024027	Collectin sub-family member 11	4.21	Down	0.0457679
XR_001531	PREDICTED: Homo sapiens leukocyte immunoglobulin-like receptor pseudogene 2 (LILRP2), misc RNA.	4.21	Down	0.00700188
NM_002531	Neurotensin receptor 1 (high affinity)	4.2	Down	0.0111155
XM_291007	HEAT repeat containing 7B1	4.2	Down	0.0137917
XR_040021	PREDICTED: Homo sapiens misc_RNA (C6orf176), miscRNA.	4.2	Down	0.0362285
Hs.120208	Transcribed locus	4.2	Up	0.0317206
NR_000005	Small nucleolar RNA, C/D box 15A	4.2	Up	0.0113402
XM_001721651	PREDICTED: Homo sapiens hypothetical LOC731787 (LOC731787), mRNA.	4.2	Down	0.0197928
NM_006941	SRY (sex determining region Y)-box 10	4.19	Down	0.0279166
XM_936617	PREDICTED: Homo sapiens hypothetical protein LOC647531 (LOC647531), mRNA.	4.19	Up	0.0173754
NM_153212	Gap junction protein, beta 4, 30.3kDa	4.19	Up	0.00487149
NM_004072	Chemokine-like receptor 1	4.19	Up	0.00781066
XM_373378	PREDICTED: Homo sapiens similar to paraneoplastic antigen MA3 (LOC392559), mRNA.	4.18	Up	0.0255345
XM_496155	PREDICTED: Homo sapiens similar to similar to protein phosphatase 2A 48 kDa regulatory subunit isoform 1; serine/threonine protein phosphatase 2A, 48kDa regulatory subunit; PP2A, subunit B, PR48 isoform; PP2A B subunit PR48; NY-REN-8 antigen (LOC6472	4.18	Up	0.013158
XM_942518	PREDICTED: Homo sapiens similar to Serine/threonine-protein kinase PRKX (Protein kinase PKX1) (LOC389906), mRNA.	4.18	Up	0.032257
XM_068903	PREDICTED: Homo sapiens similar to odd Oz/ten-m homolog 2 (LOC134541), mRNA.	4.17	Down	0.0147242
Hs.577495	Hypothetical protein LOC100129881	4.17	Down	0.0212813
Hs.583779	DA760637 NTISM1 Homo sapiens cDNA clone NTISM1000035 5, mRNA sequence	4.16	Down	0.0431216
NM_031918	Kruppel-like factor 16	4.16	Down	0.0100336
Hs.118769	Transcribed locus	4.16	Up	0.0167348
NR_002911	Small nucleolar RNA, H/ACA box 71A	4.16	Down	0.027048
XM_001723315	PREDICTED: Homo sapiens similar to PRO2474 (LOC100130332), mRNA.	4.15	Down	0.00397323
Hs.531817	Homo sapiens similar to Dynein heavy chain at 16F, mRNA (cDNA clone MGC:22076 IMAGE:4424085), complete cds	4.15	Down	0.0399145
NM_002735	Protein kinase, cAMP-dependent, regulatory, type I, beta	4.15	Up	0.0126427
XM_001714210	PREDICTED: Homo sapiens similar to growth suppressor related (LOC648742), mRNA.	4.15	Up	0.0308616
Hs.539174	tu21c08.x1 NCI_CGAP_Pr28 Homo sapiens cDNA clone IMAGE:2251694 3, mRNA sequence	4.14	Down	0.0460251
NM_001395	Dual specificity phosphatase 9	4.14	Up	0.0160372
NM_001008540	Chemokine (C-X-C motif) receptor 4	4.14	Up	0.042691
Hs.242717	Transcribed locus	4.13	Up	0.0160892
NM_001024608	Homo sapiens similar to hypothetical protein MGC42630 (LOC158318), mRNA.	4.13	Up	0.0118548
Hs.90866	Clone 23961 mRNA sequence	4.13	Down	0.0118246
Hs.225083	Transcribed locus, strongly similar to XP_001171676.1 PREDICTED: hypothetical protein [Pan troglodytes]	4.13	Up	0.0304069
XM_940712	PREDICTED: Homo sapiens similar to immunoglobulin iota chain preproprotein (LOC651536), mRNA.	4.13	Up	0.0472431
NM_020994	Cancer/testis antigen 2	4.13	Up	0.00757581
XM_941558	PREDICTED: Homo sapiens similar to microtubule-associated proteins 1A/1B light chain 3 (LOC652191), mRNA.	4.13	Down	0.0381261
NM_005503	Amyloid beta (A4) precursor protein-binding, family A, member 2	4.12	Up	0.0454569
NM_021192	Homeobox D11	4.11	Up	0.0120074
NM_181840	Potassium channel, subfamily K, member 18	4.11	Down	0.0237118
XM_932932	PREDICTED: Homo sapiens hypothetical protein LOC645487 (LOC645487), mRNA.	4.11	Down	0.0346853
NM_024954	Ubiquitin domain containing 1	4.11	Up	0.0216905
XM_941901	PREDICTED: Homo sapiens similar to liver and lymph node sinusoidal endothelial cell C-type lectin; DTTR431, transcript variant 1 (LOC440508), mRNA.	4.11	Up	0.0318555
NR_029621	Homo sapiens microRNA 204 (MIR204), microRNA.	4.11	Up	0.0382921
NM_014009	Forkhead box P3	4.1	Down	0.0207859
NM_206923	YY2 transcription factor	4.09	Up	0.0169646
Hs.544719	Transcribed locus	4.09	Up	0.0203766
XR_040106	PREDICTED: Homo sapiens hypothetical LOC554207 (LOC554207), miscRNA.	4.09	Up	0.0129022
XM_939672	PREDICTED: Homo sapiens similar to 60S acidic ribosomal protein P1 (LOC130678), mRNA.	4.09	Down	0.0178973
XM_941032	PREDICTED: Homo sapiens FLJ36157 protein (FLJ36157), mRNA.	4.09	Up	0.011108
NM_004621	Transient receptor potential cation channel, subfamily C, member 6	4.09	Down	0.045787
Hs.545655	Transcribed locus	4.09	Down	0.0162169
NM_004312	Arrestin 3, retinal (X-arrestin)	4.09	Down	0.0366392
XM_930043	PREDICTED: Homo sapiens similar to hypothetical protein BC010062 (LOC647046), mRNA.	4.09	Down	0.0111163
Hs.559654	Transcribed locus	4.08	Up	0.0264626
NM_003429	Zinc finger protein 85	4.08	Up	0.0440031
NM_012128	Chloride channel accessory 4	4.08	Up	0.0140416
NR_002160	Homo sapiens hypothetical LOC401629 (LOC401629), non-coding RNA.	4.07	Up	0.00908212
XM_928532	PREDICTED: Homo sapiens similar to C-terminal binding protein 2 (LOC645508), mRNA.	4.07	Down	0.0397598
XM_930834	PREDICTED: Homo sapiens similar to golgi autoantigen, golgin subfamily a, 8A (LOC729786), mRNA.	4.07	Up	0.0141727
NM_032498	Rhox homeobox family, member 2	4.07	Up	0.0231367
NM_025061	Leucine rich repeat containing 8 family, member E	4.07	Down	0.0446595
XM_377343	PREDICTED: Homo sapiens similar to SERTA domain containing 4 (LOC401778), mRNA.	4.07	Up	0.0413426
NM_207312	Tubulin, alpha 3e	4.07	Up	0.00885274
NM_173535	C-type lectin domain family 4, member F	4.07	Down	0.0209131
XM_932224	PREDICTED: Homo sapiens hypothetical gene supported by AK127288; AY343901 (LOC440896), mRNA.	4.06	Down	0.0373436
Hs.35496	Transcribed locus	4.06	Down	0.0160339
NM_175630	DNA (cytosine-5-)-methyltransferase 3 alpha	4.06	Down	0.0182282
XM_001129169	PREDICTED: Homo sapiens hypothetical LOC731312 (LOC731312), mRNA.	4.06	Up	0.0417362
Hs.44811	Transcribed locus	4.06	Up	0.0346707
XM_001718886	PREDICTED: Homo sapiens similar to FAT tumor suppressor homolog 1 (LOC100130345), mRNA.	4.06	Down	0.00702068
XM_932094	PREDICTED: Homo sapiens hypothetical protein LOC730357 (LOC730357), mRNA.	4.05	Up	0.0267476
NM_033387	Family with sequence similarity 78, member A	4.05	Up	0.0206466
Hs.104091	Transcribed locus	4.05	Down	0.0340753
XM_930284	PREDICTED: Homo sapiens hypothetical LOC441763 (LOC441763), mRNA.	4.04	Down	0.0350457
NM_001080441	Tetratricopeptide repeat domain 36	4.04	Down	0.020397
NM_001001711	DDI1, DNA-damage inducible 1, homolog 1 (S. cerevisiae)	4.04	Down	0.0207676
NM_004646	Nephrosis 1, congenital, Finnish type (nephrin)	4.04	Up	0.0433561
XM_933863	PREDICTED: Homo sapiens PNAS-13, transcript variant 2 (LOC441212), mRNA.	4.04	Down	0.0347182
XM_944948	PREDICTED: Homo sapiens hypothetical protein LOC651794 (LOC651794), mRNA.	4.04	Up	0.0155515
XM_001726743	PREDICTED: Homo sapiens hypothetical protein LOC100133045 (LOC100133045), mRNA.	4.04	Down	0.00189876
NM_020769	Retrotransposon gag domain containing 1	4.03	Down	0.00485792
XR_001498	PREDICTED: Homo sapiens trophoblast-derived noncoding RNA (TncRNA), misc RNA.	4.03	Down	0.0109414
NM_152321	Endoplasmic reticulum protein 27	4.03	Up	0.036509
XM_001713692	PREDICTED: Homo sapiens hypothetical protein LOC100130829 (LOC100130829), mRNA.	4.03	Up	0.021275
XM_001713704	PREDICTED: Homo sapiens hypothetical protein LOC100133905 (LOC100133905), mRNA.	4.03	Down	0.00533249
XM_943964	PREDICTED: Homo sapiens hypothetical protein LOC649859 (LOC649859), mRNA.	4.03	Up	0.022385
NR_024594	Homo sapiens hypothetical LOC100131496 (LOC100131496), non-coding RNA.	4.03	Down	0.0187637
NM_001630	Annexin A8-like 2	4.03	Down	0.00534424
XM_939353	PREDICTED: Homo sapiens similar to NADPH dependent diflavin oxidoreductase 1 (LOC650261), mRNA.	4.03	Up	0.0300025
Hs.580000	Transcribed locus	4.02	Down	0.0465958
NM_006942	SRY (sex determining region Y)-box 15	4.02	Down	0.0316416
NM_018338	WD repeat domain 52	4.02	Up	0.00706005
XM_929666	PREDICTED: Homo sapiens hypothetical protein LOC646717 (LOC646717), mRNA.	4.02	Up	0.0399278
NR_030643	Homo sapiens microRNA 297 (MIR297), microRNA.	4.02	Down	0.0273493
XM_001131954	PREDICTED: Homo sapiens similar to WHDC1L1 protein (LOC732134), mRNA.	4.02	Down	0.0361557
XM_931065	PREDICTED: Homo sapiens hypothetical protein LOC642765 (LOC642765), mRNA.	4.01	Down	0.0369336
Hs.127009	Transcribed locus	4.01	Down	0.0340826
XM_001720201	PREDICTED: Homo sapiens hypothetical protein LOC100130155, transcript variant 1 (LOC100130155), mRNA.	4.01	Up	0.0256843
Hs.444348	Transcribed locus	4.01	Down	0.0162289
Hs.544465	Transcribed locus	4.01	Down	0.0316707
XM_944905	PREDICTED: Homo sapiens hypothetical LOC651752 (LOC651752), mRNA.	4.01	Down	0.0291786
XM_931039	PREDICTED: Homo sapiens similar to hect domain and RLD 2 (LOC390561), mRNA.	4	Up	0.0410427
NM_033113	Zinc finger protein 628	4	Up	0.0176293
NR_002731	Homo sapiens hyaluronoglucosaminidase pseudogene 1 (HYALP1), non-coding RNA.	4	Up	0.0172906
XM_928685	Homo sapiens glucocorticoid receptor DNA binding factor 1 (GRLF1), mRNA.	4	Up	0.0110695
Hs.71657	Transcribed locus	3.99	Down	0.0189922
XM_376869	PREDICTED: Homo sapiens similar to CDK2-associated protein 2 (LOC401525), mRNA.	3.99	Up	0.0363685
XM_932498	PREDICTED: Homo sapiens hypothetical LOC644885 (LOC644885), mRNA.	3.99	Down	0.0136847
XM_001714712	PREDICTED: Homo sapiens hypothetical protein LOC100134267 (LOC100134267), mRNA.	3.99	Up	0.00821889
NM_182775	ALS2 C-terminal like	3.99	Down	0.00950929
XR_000585	PREDICTED: Homo sapiens misc_RNA (LOC401242), miscRNA.	3.99	Up	0.0312688
XM_001714863	PREDICTED: Homo sapiens similar to mitochondrial ribosomal protein S18C (LOC100133779), mRNA.	3.99	Up	0.0352368
NR_030367	Homo sapiens microRNA 637 (MIR637), microRNA.	3.99	Down	0.015164
NM_024941	Chromosome 5 open reading frame 44	3.98	Down	0.025185
NM_024771	N-acetyltransferase 11 (GCN5-related, putative)	3.98	Up	0.036411
XM_944066	PREDICTED: Homo sapiens similar to BTB and CNC homology 1, basic leucine zipper transcription factor 2, transcript variant 2 (LOC653980), mRNA.	3.98	Up	0.0393673
NM_173078	SLIT and NTRK-like family, member 4	3.98	Down	0.0375268
NM_030904	Olfactory receptor, family 2, subfamily T, member 1	3.97	Down	0.0312716
NM_003385	Visinin-like 1	3.97	Up	0.0468872
NM_182596	Homo sapiens hypothetical protein FLJ25037 (FLJ25037), mRNA.	3.97	Up	0.0478407
XM_001718057	PREDICTED: Homo sapiens similar to melanoma antigen (LOC100133313), mRNA.	3.97	Up	0.037801
NM_012146	Double homeobox, 1	3.97	Down	0.0149406
NM_004070	Chloride channel Ka	3.97	Down	0.00611253
NM_001018001	Kazrin, mRNA (cDNA clone MGC:20906 IMAGE:4556194)	3.97	Down	0.00589892
NM_145814	Calcium channel, voltage-dependent, gamma subunit 6	3.97	Up	0.0194117
XM_001718736	Hypothetical protein LOC100129342	3.96	Up	0.0166911
NM_031421	Tetratricopeptide repeat domain 25	3.96	Up	0.0250359
NR_003950	Homo sapiens zinc finger, DHHC-type containing 8 pseudogene (ZDHHC8P), non-coding RNA.	3.96	Down	0.0254785
NM_001029860	F-box protein 43	3.96	Up	0.0244922
Hs.426162	Potassium voltage-gated channel, shaker-related subfamily, member 6	3.96	Up	0.044105
NM_207413	Family with sequence similarity 150, member A	3.95	Down	0.0258613
Hs.539840	oy77f06.x1 NCI_CGAP_CLL1 Homo sapiens cDNA clone IMAGE:1671875 3 similar to contains MSR1.t2 MSR1 repetitive element ;, mRNA sequence	3.95	Down	0.0292125
NM_175769	Transcription factor 23	3.94	Down	0.0334202
Hs.543219	Transcribed locus	3.94	Down	0.00766539
NM_004959	Nuclear receptor subfamily 5, group A, member 1	3.94	Down	0.0112065
ERCC-00170	Methanocaldococcus jannaschii spike-in control MJ-1000-56 genomic sequence	3.94	Up	0.0206077
NR_003195	Homo sapiens small nucleolar RNA, C/D box 114-3 (SNORD114-3), small nucleolar RNA.	3.94	Down	0.0297563
NM_207485	Homo sapiens FLJ41327 protein (FLJ41327), mRNA.	3.94	Up	0.0230052
XM_060943	PREDICTED: Homo sapiens similar to nuclear transport factor 2 (LOC128322), mRNA.	3.93	Down	0.0439899
XM_944529	PREDICTED: Homo sapiens hypothetical protein LOC649316, transcript variant 3 (LOC649317), mRNA.	3.93	Down	0.0448713
NM_053049	Urocortin 3 (stresscopin)	3.93	Down	0.0260498
NM_032967	Protocadherin 11 X-linked	3.93	Up	0.014058
NM_005141	Fibrinogen beta chain	3.93	Up	0.0441655
NM_000785	Cytochrome P450, family 27, subfamily B, polypeptide 1	3.92	Up	0.0302302
NM_199280	Family with sequence similarity 179, member A	3.92	Down	0.0318903
NM_012184	Forkhead box D4-like 1	3.92	Up	0.0104405
NR_030595	Homo sapiens microRNA 889 (MIR889), microRNA.	3.92	Up	0.0243692
XM_495909	PREDICTED: Homo sapiens ovostatin (OVOS), mRNA.	3.92	Down	0.0222636
XM_940424	PREDICTED: Homo sapiens similar to RAB, member of RAS oncogene family-like 2B isoform 1 (LOC651296), mRNA.	3.92	Down	0.0397294
NM_001972	Elastase 2, neutrophil	3.92	Down	0.0456346
XM_943033	PREDICTED: Homo sapiens hypothetical LOC647806 (LOC647806), mRNA.	3.92	Up	0.0312166
XM_941073	PREDICTED: Homo sapiens similar to tyrosine hydroxylase 2 (LOC651821), mRNA.	3.91	Up	0.0378287
XM_036936	PREDICTED: Homo sapiens similar to Peripheral-type benzodiazepine receptor-associated protein 1 (PRAX-1) (Peripheral benzodiazepine receptor interacting protein) (PBR-IP) (RIM binding protein 1) (RIM-BP1) (LOC440804), mRNA.	3.91	Down	0.0480005
XM_944252	PREDICTED: Homo sapiens hypothetical protein LOC650548 (LOC650548), mRNA.	3.9	Up	0.0185293
XM_935841	Homo sapiens dpy-19-like 2 pseudogene 2 (C. elegans) (DPY19L2P2), non-coding RNA.	3.9	Up	0.045202
XM_001721820	PREDICTED: Homo sapiens hypothetical protein LOC100131857 (LOC100131857), mRNA.	3.9	Down	0.0396603
Hs.170946	Transcribed locus	3.9	Down	0.0196004
Hs.541858	Transcribed locus	3.9	Up	0.0403808
XM_926303	PREDICTED: Homo sapiens similar to CG13731-PA (LOC642922), mRNA.	3.9	Down	0.0499436
NM_001256	Cell division cycle 27 homolog (S. cerevisiae)	3.89	Down	0.0140983
Hs.454202	Transcribed locus	3.89	Up	0.0374423
XM_934451	PREDICTED: Homo sapiens hypothetical protein LOC647171 (LOC647171), mRNA.	3.89	Down	0.0491998
NM_194439	Ring finger protein 212	3.89	Up	0.0284969
NM_002297	Lipocalin 1 (tear prealbumin)	3.89	Down	0.04038
XM_942362	PREDICTED: Homo sapiens similar to CG33096-PB, isoform B (LOC652734), mRNA.	3.88	Up	0.0168864
NM_032828	Zinc finger protein 587	3.88	Down	0.0344966
NR_002584	Small nucleolar RNA, H/ACA box 69	3.88	Down	0.0448754
NM_203297	Tripartite motif-containing 7	3.87	Down	0.0152332
Hs.445079	Transcribed locus	3.87	Up	0.0305571
NM_001351	Deleted in azoospermia-like	3.87	Up	0.0135366
XM_001717381	PREDICTED: Homo sapiens hypothetical protein LOC100128610 (LOC100128610), mRNA.	3.87	Up	0.0425456
XM_932721	Hypothetical LOC653264	3.87	Up	0.027766
XM_933376	PREDICTED: Homo sapiens hypothetical protein LOC646067 (LOC646067), mRNA.	3.86	Down	0.0282301
XM_939728	PREDICTED: Homo sapiens similar to SH3 and multiple ankyrin repeat domains protein 2 (Shank2) (Proline-rich synapse associated protein 1) (ProSAP1) (Cortactin-binding protein 1) (CortBP1) (GKAP/SAPAP interacting protein) (SPANK-3) (LOC654128), mRNA.	3.86	Down	0.0427598
XM_926372	PREDICTED: Homo sapiens similar to GDNF family receptor alpha 2 precursor (GFR-alpha 2) (Neurturin receptor alpha) (NTNR-alpha) (NRTNR-alpha) (TGF-beta-related neurotrophic factor receptor 2) (GDNF receptor beta) (GDNFR-beta) (RET ligand 2) (LOC64299	3.86	Down	0.0385937
XR_040299	PREDICTED: Homo sapiens misc_RNA (C5orf27), miscRNA.	3.86	Up	0.0126234
XM_931366	PREDICTED: Homo sapiens hypothetical protein LOC643152 (LOC643152), mRNA.	3.86	Up	0.0343267
NM_153703	Podocan	3.86	Down	0.00445652
XM_926404	PREDICTED: Homo sapiens similar to Heterogeneous nuclear ribonucleoprotein A1 (Helix-destabilizing protein) (Single-strand binding protein) (hnRNP core protein A1) (HDP) (LOC643033), mRNA.	3.86	Up	0.031659
XM_001724520	PREDICTED: Homo sapiens similar to hCG2042168 (LOC100130703), mRNA.	3.85	Down	0.0102598
NM_006043	Heparan sulfate (glucosamine) 3-O-sulfotransferase 2	3.85	Down	0.0130352
NR_002799	Homo sapiens hypothetical LOC256880 (LOC256880), non-coding RNA.	3.85	Up	0.0161797
XM_944017	PREDICTED: Homo sapiens hypothetical LOC400163 (LOC400163), mRNA.	3.84	Down	0.0212012
NM_014817	KIAA0644 gene product	3.84	Down	0.00964828
XM_001715131	Hypothetical protein LOC100132858	3.84	Down	0.0231887
XM_928731	PREDICTED: Homo sapiens hypothetical protein LOC645721 (LOC645721), mRNA.	3.84	Up	0.0308079
Hs.137206	Homo sapiens mRNA; cDNA DKFZp564H1663 (from clone DKFZp564H1663)	3.84	Up	0.037063
Hs.542803	Transcribed locus	3.84	Up	0.0258195
XM_938440	PREDICTED: Homo sapiens similar to Zinc finger protein 431 (LOC400682), mRNA.	3.83	Down	0.0235387
XM_942532	PREDICTED: Homo sapiens similar to lethal giant larvae homolog 2 isoform a (LOC652838), mRNA.	3.83	Down	0.0450921
NM_007253	Cytochrome P450, family 4, subfamily F, polypeptide 8	3.83	Up	0.0304443
NM_001012418	Myosin light chain kinase family, member 4	3.83	Up	0.0484639
NM_198998	Aquaporin 12A	3.83	Down	0.00514739
Hs.570028	Transcribed locus	3.83	Down	0.0424036
NM_015284	KIAA0467	3.83	Down	0.0497205
NM_001001703	Homo sapiens FLJ46010 protein (FLJ46010), mRNA.	3.83	Down	0.0282984
NM_183058	Lysozyme-like 2	3.82	Down	0.0115446
XM_941780	PREDICTED: Homo sapiens similar to Mucin-2 precursor (Intestinal mucin 2) (LOC647163), mRNA.	3.82	Up	0.0279965
NM_014809	KIAA0319	3.82	Up	0.0169781
Hs.132394	Hypothetical protein LOC100132701	3.82	Up	0.0362339
NM_152665	Tctex1 domain containing 1	3.82	Down	0.0332911
XM_001714245	PREDICTED: Homo sapiens similar to actin-related protein 3-beta (LOC100133409), mRNA.	3.82	Down	0.00442233
XM_001723862	Hypothetical protein LOC100130921	3.81	Down	0.0417737
Hs.537591	Transcribed locus	3.81	Down	0.0471431
NR_002730	Homo sapiens bromodomain containing 7 pseudogene 3 (BRD7P3), non-coding RNA.	3.81	Down	0.0362456
XM_059832	Homo sapiens chromosome 7 open reading frame 57 (C7orf57), mRNA.	3.8	Up	0.0354527
NM_001524	Hypocretin (orexin) neuropeptide precursor	3.8	Down	0.0461254
Hs.182045	Transcribed locus	3.8	Down	0.0153804
XM_938670	PREDICTED: Homo sapiens chromosome 1 open reading frame 117 (C1orf117), mRNA.	3.8	Down	0.0111064
Hs.445500	Transcribed locus	3.79	Down	0.0403719
NM_000673	Alcohol dehydrogenase 7 (class IV), mu or sigma polypeptide	3.79	Down	0.0233605
NM_014827	Zinc finger CCCH-type containing 11A	3.79	Up	0.0163355
XM_934770	PREDICTED: Homo sapiens hypothetical protein LOC145837, transcript variant 2 (LOC145837), mRNA.	3.79	Down	0.0274279
XM_925924	PREDICTED: Homo sapiens similar to heat shock protein 90Bf (LOC642403), mRNA.	3.78	Down	0.010553
NM_032831	ORAI calcium release-activated calcium modulator 2	3.78	Up	0.0454156
XM_001720317	PREDICTED: Homo sapiens hypothetical LOC727894 (LOC727894), mRNA.	3.78	Down	0.024101
NM_173595	Ankyrin repeat domain 52	3.78	Up	0.00729258
NM_001137549	Family with sequence similarity 25, member C	3.78	Down	0.00898785
XM_941311	PREDICTED: Homo sapiens chromosome 14 open reading frame 78 (C14orf78), mRNA.	3.78	Down	0.00676858
Hs.66049	Transcribed locus	3.78	Up	0.046851
Hs.187816	Chromosome X open reading frame 28	3.78	Down	0.0363685
NM_017947	Molybdenum cofactor sulfurase	3.78	Down	8.25232e-05
XM_001724568	PREDICTED: Homo sapiens similar to mCG146274 (LOC100133222), mRNA.	3.78	Down	0.0390698
Hs.547858	Transcribed locus	3.78	Down	0.0196324
XR_040514	PREDICTED: Homo sapiens misc_RNA (LOC729681), miscRNA.	3.77	Down	0.044728
NM_013936	Olfactory receptor, family 12, subfamily D, member 2	3.77	Up	0.0314124
Hs.565492	Transcribed locus	3.77	Down	0.0277162
XM_941965	PREDICTED: Homo sapiens similar to isocitrate dehydrogenase 3, gamma (LOC654113), mRNA.	3.77	Up	0.0406102
Hs.523127	Transcribed locus	3.77	Down	0.0475417
NR_024451	Homo sapiens hypothetical protein LOC100134229 (LOC100134229), non-coding RNA.	3.76	Up	0.0417768
NM_005959	Melatonin receptor 1B	3.76	Up	0.0243317
Hs.542013	ya81a07.x5 Stratagene ovary (#937217) Homo sapiens cDNA clone IMAGE:68052 3, mRNA sequence	3.76	Up	0.0167416
Hs.539278	Transcribed locus	3.76	Up	0.0196011
XM_001133753	PREDICTED: Homo sapiens hypothetical LOC727947 (LOC727947), mRNA.	3.76	Up	0.0491672
XM_942641	PREDICTED: Homo sapiens similar to Neuropeptide Y receptor type 4 (NPY4-R) (Pancreatic polypeptide receptor 1) (PP1) (LOC652906), mRNA.	3.76	Down	0.0449454
XM_927881	PREDICTED: Homo sapiens similar to T-box 1 isoform C (LOC644785), mRNA.	3.76	Up	0.0392108
Hs.510638	qu69b04.x1 NCI_CGAP_Brn35 Homo sapiens cDNA clone IMAGE:1977295 3 similar to gb:V00555_rna5 IG EPSILON CHAIN C REGION (HUMAN);, mRNA sequence	3.76	Down	0.0454835
NR_024381	Homo sapiens hypothetical LOC150185 (LOC150185), non-coding RNA.	3.76	Up	0.0257135
XM_943663	PREDICTED: Homo sapiens hypothetical LOC440918 (LOC440918), mRNA.	3.75	Up	0.0319637
NM_198995	Chromosome 18 open reading frame 34	3.75	Up	0.0408583
NM_207463	Homo sapiens FLJ46230 protein (FLJ46230), mRNA.	3.75	Up	0.0366291
NM_005230	ELK3, ETS-domain protein (SRF accessory protein 2)	3.75	Up	0.00510308
NM_001097597	X antigen family, member 1D	3.75	Down	0.0294929
NM_004296	Regulator of G-protein signaling 6	3.75	Down	0.04448
XM_931347	PREDICTED: Homo sapiens similar to RNA binding motif protein 15 (LOC653217), mRNA.	3.75	Up	0.00608178
NM_139076	Family with sequence similarity 175, member A	3.74	Down	0.0359112
XM_001715665	PREDICTED: Homo sapiens similar to ABT1-associated protein (LOC100129527), mRNA.	3.74	Up	0.0270517
XM_944418	PREDICTED: Homo sapiens hypothetical LOC441009 (LOC441009), mRNA.	3.74	Up	0.0129236
NM_170721	Musashi homolog 2 (Drosophila)	3.74	Up	0.0384089
NM_020525	Interleukin 22	3.74	Up	0.0273069
NM_181690	V-akt murine thymoma viral oncogene homolog 3 (protein kinase B, gamma)	3.74	Up	0.0108345
NM_001013630	Arylacetamide deacetylase-like 4	3.73	Up	0.017691
XM_936285	PREDICTED: Homo sapiens hypothetical protein LOC642140 (LOC642140), mRNA.	3.73	Down	0.0330344
NM_005257	GATA binding protein 6	3.72	Down	0.0272913
NM_022354	Homo sapiens spermatogenesis associated 1 (SPATA1), mRNA.	3.72	Down	0.0135677
Hs.443123	Transcribed locus	3.72	Up	0.0389263
NM_024919	FERM domain containing 1	3.71	Down	0.0496866
NM_001017975	HFM1, ATP-dependent DNA helicase homolog (S. cerevisiae)	3.71	Up	0.0168564
NR_026551	Homo sapiens carbonic anhydrase VB pseudogene (CA5BP), non-coding RNA.	3.71	Up	0.0158583
XM_371777	Homo sapiens NIPA-like domain containing 4 (NIPAL4), mRNA.	3.71	Up	0.0383063
XM_943794	PREDICTED: Homo sapiens hypothetical gene supported by AK124699 (FLJ42709), mRNA.	3.71	Down	0.00981481
Hs.134521	Transcribed locus	3.71	Down	0.0349015
NM_020530	Oncostatin M	3.71	Up	0.00337626
XM_926002	PREDICTED: Homo sapiens similar to Septin-2 (Protein NEDD5) (LOC642505), mRNA.	3.71	Down	0.0190309
Hs.583591	Transcribed locus	3.71	Down	0.0264725
NM_001195	Beaded filament structural protein 1, filensin	3.7	Down	0.016911
Hs.250011	xj42a03.x1 Soares_NFL_T_GBC_S1 Homo sapiens cDNA clone IMAGE:2659852 3, mRNA sequence	3.7	Up	0.0461723
NM_053281	Dachshund homolog 2 (Drosophila)	3.7	Down	0.0391041
NR_002804	Homo sapiens sialic acid binding Ig-like lectin, pseudogene 3 (SIGLECP3), non-coding RNA.	3.69	Down	0.0230325
NM_201548	Ceramide kinase-like	3.69	Down	0.0155249
XM_928455	PREDICTED: Homo sapiens similar to Beta-defensin 108B precursor (Defensin, beta 108B) (Defensin, beta 108) (Beta-defensin 8) (DEFB-8) (BD-8) (hBD-8) (LOC645413), mRNA.	3.69	Down	0.0447883
XM_936496	PREDICTED: Homo sapiens similar to complement receptor related protein isoform 1 (LOC653907), mRNA.	3.69	Up	0.0407323
NM_001030004	Hepatocyte nuclear factor 4, alpha	3.69	Down	0.0338822
NM_207428	Homo sapiens chromosome 11 open reading frame 55 (C11orf55), mRNA.	3.68	Down	0.0162402
NM_005374	Membrane protein, palmitoylated 2 (MAGUK p55 subfamily member 2)	3.68	Down	0.0428765
NM_000741	Cholinergic receptor, muscarinic 4	3.68	Up	0.046733
Hs.582161	Homo sapiens SH3 domain and tetratricopeptide repeats 2 (SH3TC2), mRNA.	3.68	Down	0.0161033
Hs.192784	CDNA FLJ36653 fis, clone UTERU2001176	3.67	Up	0.0242093
NM_021232	Proline dehydrogenase (oxidase) 2	3.67	Up	0.0177452
NM_000040	Apolipoprotein C-III	3.67	Down	0.0132588
NM_000634	Interleukin 8 receptor, alpha	3.66	Down	0.0450154
XM_001726945	PREDICTED: Homo sapiens family with sequence similarity 90, member A15 (FAM90A15), mRNA.	3.66	Up	0.0394428
XM_001723468	PREDICTED: Homo sapiens similar to hCG2040244 (LOC100132807), mRNA.	3.66	Down	0.02451
XM_936095	PREDICTED: Homo sapiens similar to olfactory receptor 42 (LOC646317), mRNA.	3.66	Up	0.0453004
NM_000395	Colony stimulating factor 2 receptor, beta, low-affinity (granulocyte-macrophage)	3.66	Up	0.0224714
NR_029484	Homo sapiens microRNA let-7f-2 (MIRLET7F2), microRNA.	3.66	Up	0.0340499
NM_178173	Coiled-coil domain containing 36	3.66	Up	0.043648
Hs.46689	Full length insert cDNA clone YY74A01	3.66	Up	0.00563947
NM_178275	Immunoglobulin-like and fibronectin type III domain containing 1	3.65	Down	0.0227355
XM_931962	PREDICTED: Homo sapiens hypothetical LOC643986 (LOC643986), mRNA.	3.65	Down	0.0205056
Hs.549805	Transcribed locus	3.65	Up	0.0350423
NM_022055	Potassium channel, subfamily K, member 12	3.65	Up	0.0458817
Hs.565708	Transcribed locus	3.65	Down	0.0107725
XM_001720981	PREDICTED: Homo sapiens hypothetical protein LOC100130824 (LOC100130824), mRNA.	3.64	Down	0.0242215
XM_002346379	PREDICTED: Homo sapiens forkhead box protein O6 (FOXO6), mRNA.	3.64	Up	0.0148721
XM_001721932	PREDICTED: Homo sapiens hypothetical protein DKFZp547K054 (DKFZp547K054), mRNA.	3.64	Up	0.0224629
NM_022351	N-terminal EF-hand calcium binding protein 1	3.63	Up	0.0106525
NM_001085398	TLX1 divergent	3.63	Up	0.0493586
XM_941110	PREDICTED: Homo sapiens similar to Aurora kinase A-interacting protein (AURKA-interacting protein) (LOC646012), mRNA.	3.63	Up	0.0100148
Hs.333288	Hypothetical LOC728191	3.63	Up	0.0397993
XM_001716325	PREDICTED: Homo sapiens ankyrin repeat domain 18B (ANKRD18B), mRNA.	3.63	Down	0.0321516
NM_173625	Chromosome 17 open reading frame 78	3.63	Down	0.00994601
XM_939165	PREDICTED: Homo sapiens similar to Keratin, type I cytoskeletal 18 (Cytokeratin-18) (CK-18) (Keratin-18) (K18) (LOC442406), mRNA.	3.63	Up	0.02549
NM_198506	Leucine-rich repeat, immunoglobulin-like and transmembrane domains 3	3.62	Down	0.0282375
NM_006632	Solute carrier family 17 (sodium phosphate), member 3	3.62	Down	0.0387128
NM_002976	Sodium channel, voltage-gated, type VII, alpha	3.62	Down	0.0465097
XM_929139	Homo sapiens Xg pseudogene, Y-linked 2 (XGPY2), non-coding RNA.	3.62	Down	0.040228
NM_002314	LIM domain kinase 1	3.62	Up	0.00996861
XM_933931	PREDICTED: Homo sapiens hypothetical LOC646774 (LOC646774), mRNA.	3.62	Up	0.0170448
XM_001725913	PREDICTED: Homo sapiens similar to mCG1031965 (LOC100132856), mRNA.	3.61	Down	0.021104
XM_932204	PREDICTED: Homo sapiens hypothetical LOC644477 (LOC644477), mRNA.	3.61	Up	0.0487777
Hs.25131	DB304963 BRAWH3 Homo sapiens cDNA clone BRAWH3012387 3, mRNA sequence	3.61	Down	0.0429204
NM_001001697	Homo sapiens FLJ41821 protein (FLJ41821), mRNA.	3.61	Down	0.0468239
NM_174895	Purkinje cell protein 2	3.61	Down	0.0421425
XM_927727	PREDICTED: Homo sapiens hypothetical protein LOC644612 (LOC644612), mRNA.	3.6	Down	0.0376381
Hs.539564	Transcribed locus	3.6	Up	0.0411182
XR_016922	PREDICTED: Homo sapiens misc_RNA (LOC402342), miscRNA.	3.6	Up	0.00779043
NM_144712	Solute carrier family 23 (nucleobase transporters), member 3	3.6	Down	0.00159206
XM_930165	PREDICTED: Homo sapiens hypothetical protein LOC647147 (LOC647147), mRNA.	3.6	Up	0.0360875
NM_001001821	Olfactory receptor, family 2, subfamily T, member 34	3.6	Up	0.0310497
Hs.452702	CDNA clone IMAGE:5259414	3.6	Down	0.0427055
NM_182517	Chromosome 1 open reading frame 210	3.6	Down	0.0231965
NM_032296	FLYWCH-type zinc finger 1	3.59	Down	0.0452199
NM_006121	Keratin 1	3.59	Down	0.0324656
NM_001008387	Regenerating islet-derived 3 gamma	3.59	Up	0.0195436
NM_206895	Chromosome 2 open reading frame 82	3.59	Down	0.0210171
XM_001714796	Chromosome X open reading frame 25	3.59	Down	0.0387424
XM_001716034	PREDICTED: Homo sapiens Uncharacterized protein LOC645277 (LOC645277), mRNA.	3.59	Down	0.038545
XR_037029	PREDICTED: Homo sapiens misc_RNA (LOC728465), miscRNA.	3.59	Up	0.0132295
Hs.356962	Transcribed locus	3.59	Down	0.0347643
NM_182970	Regulating synaptic membrane exocytosis 4	3.59	Down	0.0427296
NM_022574	GRB10 interacting GYF protein 1	3.59	Up	0.024761
XM_930061	PREDICTED: Homo sapiens similar to cytoplasmic polyadenylation element binding protein 1 (LOC653807), mRNA.	3.58	Down	0.0321334
NM_007180	Trehalase (brush-border membrane glycoprotein)	3.58	Down	0.00257032
NM_015063	Solute carrier family 8 (sodium/calcium exchanger), member 2	3.58	Down	0.0098707
NM_015147	Centrosomal protein 68kDa	3.58	Up	0.0220526
NM_138454	Nucleoredoxin-like 1	3.58	Up	0.0304431
XM_001722601	PREDICTED: Homo sapiens hypothetical protein LOC100132276 (LOC100132276), mRNA.	3.58	Up	0.0377991
XM_937217	PREDICTED: Homo sapiens similar to Hornerin (LOC648174), mRNA.	3.58	Down	0.0179566
NM_001007176	Chromosome 8 open reading frame 22	3.58	Up	0.015107
XM_942201	PREDICTED: Homo sapiens similar to RAB1B, member RAS oncogene family (LOC652646), mRNA.	3.57	Down	0.0201326
Hs.545514	Transcribed locus	3.57	Down	0.0377788
NM_174931	Coiled-coil domain containing 75	3.57	Down	0.0355732
XM_001128901	PREDICTED: Homo sapiens hypothetical LOC728956 (LOC728956), mRNA.	3.56	Down	0.0159718
XM_931453	PREDICTED: Homo sapiens hypothetical protein LOC643273 (LOC643273), mRNA.	3.56	Up	0.0468945
NM_001006667	Homo sapiens tachykinin 3 (neuromedin K, neurokinin beta) (TAC3), transcript variant 1, mRNA.	3.56	Up	0.0374274
XM_497517	PREDICTED: Homo sapiens similar to Group X secretory phospholipase A2 precursor (Phosphatidylcholine 2-acylhydrolase GX) (GX sPLA2) (sPLA2-X) (LOC441773), mRNA.	3.56	Up	0.0414755
XM_933803	PREDICTED: Homo sapiens similar to hCG2001482 (LOC729966), mRNA.	3.56	Down	0.029749
NM_005411	Surfactant protein A1B	3.56	Up	0.0353384
XM_379736	PREDICTED: Homo sapiens hypothetical protein LOC646154 (LOC646154), mRNA.	3.55	Down	0.0276441
NR_030203	Homo sapiens microRNA 521-2 (MIR521-2), microRNA.	3.55	Up	0.0154358
XM_938871	PREDICTED: Homo sapiens similar to cell division cycle 10 isoform 1 (LOC649801), mRNA.	3.55	Up	0.0353727
XM_926363	PREDICTED: Homo sapiens hypothetical LOC642313 (LOC642313), mRNA.	3.54	Down	0.0183852
XM_928363	PREDICTED: Homo sapiens similar to ectonucleoside triphosphate diphosphohydrolase 6 (putative function) (LOC653605), mRNA.	3.54	Down	0.0375226
XM_939969	PREDICTED: Homo sapiens similar to HSPC323 (LOC284422), mRNA.	3.54	Down	0.000247764
NM_003963	Transmembrane 4 L six family member 5	3.54	Down	0.00188978
NM_012377	Olfactory receptor, family 7, subfamily C, member 2	3.54	Down	0.0356352
Hs.576274	Transcribed locus	3.54	Down	0.0439728
XM_927467	PREDICTED: Homo sapiens hypothetical protein LOC644294 (LOC644294), mRNA.	3.54	Up	0.0491604
NM_001082	Cytochrome P450, family 4, subfamily F, polypeptide 2	3.53	Down	0.00135961
NM_139155	ADAM metallopeptidase with thrombospondin type 1 motif, 14	3.53	Down	0.0138421
NM_005294	RAB GTPase activating protein 1	3.53	Up	0.0268837
XR_037326	PREDICTED: Homo sapiens misc_RNA (LOC100132238), miscRNA.	3.53	Up	0.0312282
XM_936777	PREDICTED: Homo sapiens similar to Vac14 homolog (LOC647716), mRNA.	3.52	Up	0.0159156
XM_372319	PREDICTED: Homo sapiens similar to acyl-CoA synthetase medium-chain family member 1 (LOC389983), mRNA.	3.52	Up	0.04536
NM_152628	Sorting nexin 31	3.52	Down	0.00988872
NM_152831	Homo sapiens angiotensin I converting enzyme (peptidyl-dipeptidase A) 1 (ACE), transcript variant 3, mRNA.	3.52	Down	0.0085292
XM_933896	PREDICTED: Homo sapiens hypothetical LOC651614 (LOC651614), mRNA.	3.52	Up	0.0282329
XM_932031	PREDICTED: Homo sapiens hypothetical protein LOC644184 (LOC644184), mRNA.	3.51	Up	0.00596775
NM_001005181	Olfactory receptor, family 56, subfamily B, member 4	3.51	Down	0.00188
Hs.512087	J-alpha segment J-alpha FR11 mRNA for J-alpha region of T-cell receptor	3.51	Up	0.0409516
Hs.42612	Full length insert cDNA clone ZE12C10	3.51	Up	0.0332898
XM_944306	PREDICTED: Homo sapiens hypothetical LOC158825 (LOC158825), mRNA.	3.51	Up	0.0361114
XM_941984	PREDICTED: Homo sapiens similar to Baculoviral IAP repeat-containing protein 1 (Neuronal apoptosis inhibitory protein) (LOC652513), mRNA.	3.51	Up	0.0280427
XM_001722183	Hypothetical LOC100127904	3.51	Down	0.0129893
XM_944756	PREDICTED: Homo sapiens hypothetical protein LOC651546 (LOC651546), mRNA.	3.5	Up	0.0283581
NM_144975	Schlafen family member 5	3.5	Up	0.0336192
XM_378044	PREDICTED: Homo sapiens similar to C34G6.1 (LOC642673), mRNA.	3.5	Up	0.0413388
NM_033381	Collagen, type IV, alpha 5	3.5	Down	0.0124092
XR_042283	PREDICTED: Homo sapiens misc_RNA (LOC642935), miscRNA.	3.5	Up	0.0304982
XM_936268	PREDICTED: Homo sapiens PWWP domain containing 2 (PWWP2), mRNA.	3.5	Up	0.0220141
XR_038902	PREDICTED: Homo sapiens misc_RNA (LOC728002), miscRNA.	3.49	Up	0.0399069
NM_020804	Protein kinase C and casein kinase substrate in neurons 1	3.49	Up	0.0171943
NM_001185	Alpha-2-glycoprotein 1, zinc-binding	3.49	Down	0.0491542
XR_041424	PREDICTED: Homo sapiens misc_RNA (KPNA7), miscRNA.	3.49	Down	0.0161884
NM_005059	Relaxin 2	3.49	Up	0.0440459
XR_040841	PREDICTED: Homo sapiens misc_RNA (LOC729810), miscRNA.	3.49	Down	0.00966146
XM_933636	PREDICTED: Homo sapiens hypothetical protein LOC646461 (LOC646461), mRNA.	3.48	Down	0.03649
NM_145282	Mitochondrial carrier protein-like	3.47	Down	0.0148085
NM_145171	Glycoprotein hormone beta 5	3.47	Up	0.023884
XM_928559	PREDICTED: Homo sapiens similar to Hypothetical FRG1-like protein c20orf80 (LOC653636), mRNA.	3.47	Up	0.0473946
XM_372693	PREDICTED: Homo sapiens similar to Golgi SNAP receptor complex member 2 (27 kDa Golgi SNARE protein) (Membrin) (LOC390846), mRNA.	3.47	Up	0.0284947
NM_178827	IQ motif and ubiquitin domain containing	3.47	Down	0.0448905
NM_182495	Family with sequence similarity 55, member B	3.47	Down	0.0257933
XM_941494	PREDICTED: Homo sapiens similar to Ig heavy chain V-I region V35 precursor (LOC652152), mRNA.	3.47	Up	0.0407712
NM_001004488	Olfactory receptor, family 2, subfamily A, member 25	3.47	Up	0.0215696
XR_038370	PREDICTED: Homo sapiens misc_RNA (LOC100127884), miscRNA.	3.46	Up	0.0436379
XM_939059	Homo sapiens transmembrane protein 213 (TMEM213), mRNA.	3.46	Up	0.0458877
XM_001713833	PREDICTED: Homo sapiens hypothetical protein LOC100133814 (LOC100133814), mRNA.	3.46	Up	0.0277776
Hs.134634	Transcribed locus	3.46	Up	0.0461505
NM_004187	Lysine (K)-specific demethylase 5C	3.46	Up	0.0169153
NM_203394	E2F transcription factor 7	3.46	Up	0.0204759
XM_939774	PREDICTED: Homo sapiens similar to nuclear RNA export factor 2, transcript variant 2 (LOC728343), mRNA.	3.46	Up	0.0206303
NM_173830	Chromosome 6 open reading frame 182	3.46	Up	0.0220254
NR_031663	Homo sapiens microRNA 1261 (MIR1261), microRNA.	3.45	Down	0.0386185
NM_013366	Anaphase promoting complex subunit 2	3.45	Up	0.0253743
NM_006456	ST6 (alpha-N-acetyl-neuraminyl-2,3-beta-galactosyl-1,3)-N-acetylgalactosaminide alpha-2,6-sialyltransferase 2	3.45	Down	0.0355434
NM_018043	Anoctamin 1, calcium activated chloride channel	3.45	Down	0.0280056
Hs.163084	Transcribed locus	3.45	Up	0.0260015
Hs.120364	Hypothetical LOC285194	3.45	Down	0.0450122
NM_001252	CD70 molecule	3.45	Up	0.0437877
XM_001717374	PREDICTED: Homo sapiens hypothetical protein LOC100134282 (LOC100134282), mRNA.	3.45	Down	0.0297061
NM_022375	Oculomedin	3.45	Down	0.0428264
NR_029597	Homo sapiens microRNA 148a (MIR148A), microRNA.	3.44	Down	0.0194313
XM_933280	PREDICTED: Homo sapiens similar to similar to hypothetical protein (LOC653686), mRNA.	3.44	Up	0.0373321
NM_001005473	Phosphatidylinositol-specific phospholipase C, X domain containing 3	3.44	Down	0.00948926
NM_001001188	Homo sapiens transient receptor potential cation channel, subfamily M, member 2 (TRPM2), transcript variant S, mRNA.	3.44	Down	0.0494212
NM_001101417	Notch1-induced protein	3.44	Up	0.0152944
NM_030943	Amnionless homolog (mouse)	3.44	Down	0.045004
XM_001715832	PREDICTED: Homo sapiens hypothetical protein LOC100134365 (LOC100134365), mRNA.	3.43	Up	0.0492159
XM_931022	PREDICTED: Homo sapiens similar to Golgi autoantigen, golgin subfamily A member 2 (Golgi matrix protein GM130), transcript variant 2 (LOC388080), mRNA.	3.43	Down	0.0215975
NM_003054	Solute carrier family 18 (vesicular monoamine), member 2	3.43	Down	0.0317767
NM_024015	Homeobox B4	3.43	Up	0.0355062
NM_001429	E1A binding protein p300	3.43	Up	0.0245729
XM_496933	PREDICTED: Homo sapiens similar to CTAGE family, member 5 (LOC441296), mRNA.	3.42	Up	0.0484316
NM_018059	Ras association and DIL domains	3.42	Up	0.035826
XM_935652	PREDICTED: Homo sapiens similar to galectin-related inter-fiber protein (LOC402635), mRNA.	3.41	Up	0.0456947
XM_001727010	PREDICTED: Homo sapiens similar to Tubulin, Beta family member (tbb-1) (LOC643371), mRNA.	3.41	Down	0.0246381
XM_927973	PREDICTED: Homo sapiens hypothetical LOC652808 (LOC652808), mRNA.	3.41	Up	0.0497082
NM_033300	Low density lipoprotein receptor-related protein 8, apolipoprotein e receptor	3.41	Up	0.0298534
XM_001716565	PREDICTED: Homo sapiens similar to bone morphogenetic protein 8A (LOC728557), mRNA.	3.41	Down	0.0341527
XM_001129965	PREDICTED: Homo sapiens hypothetical LOC728224, transcript variant 2 (LOC728224), mRNA.	3.41	Down	0.033639
XM_931545	PREDICTED: Homo sapiens hypothetical protein LOC643435 (LOC643435), mRNA.	3.41	Down	0.0246614
XM_928447	PREDICTED: Homo sapiens hypothetical LOC442366 (LOC442366), mRNA.	3.41	Down	0.035138
NM_001004712	Olfactory receptor, family 4, subfamily K, member 14	3.41	Up	0.0373168
NM_004460	Fibroblast activation protein, alpha	3.4	Up	0.0186581
XM_945283	PREDICTED: Homo sapiens hypothetical protein LOC652204 (LOC652204), mRNA.	3.4	Down	0.0140457
NM_001005171	Olfactory receptor, family 52, subfamily K, member 1	3.4	Down	0.0405525
XM_927444	PREDICTED: Homo sapiens similar to COBW domain containing 3 (LOC644267), mRNA.	3.4	Down	0.0209206
NM_182558	Chromosome 12 open reading frame 36	3.4	Up	0.0478414
NM_173484	Kruppel-like factor 17	3.4	Down	0.0362087
XM_938144	PREDICTED: Homo sapiens hypothetical protein LOC649060 (LOC649060), mRNA.	3.39	Down	0.00826847
XM_939771	PREDICTED: Homo sapiens hypothetical protein LOC650684 (LOC650684), mRNA.	3.39	Up	0.0197359
XM_926614	PREDICTED: Homo sapiens similar to rho guanine nucleotide exchange factor 5 (LOC730347), mRNA.	3.39	Down	0.0313701
Hs.539177	Transcribed locus	3.39	Up	0.0262152
XM_939413	PREDICTED: Homo sapiens similar to zinc finger protein 681 (LOC650325), mRNA.	3.39	Up	0.0131371
XM_001723647	PREDICTED: Homo sapiens hypothetical LOC728175 (LOC728175), mRNA.	3.39	Down	0.0222716
NM_032892	FERM domain containing 5	3.39	Down	0.0259565
NM_001004054	Homo sapiens protein expressed in prostate, ovary, testis, and placenta 2 (POTE2), transcript variant POTE-2C, mRNA.	3.39	Up	0.0411064
NR_030392	Homo sapiens microRNA 656 (MIR656), microRNA.	3.38	Down	0.0250538
XM_001714322	Hypothetical protein LOC100128405	3.38	Up	0.0150462
XM_942300	PREDICTED: Homo sapiens similar to Olfactory receptor 4Q3 (Olfactory receptor OR14-3) (LOC652692), mRNA.	3.38	Down	0.0376161
Hs.436189	Transcribed locus	3.38	Up	0.0312035
NM_020039	Amiloride-sensitive cation channel 2, neuronal	3.38	Down	0.0343188
XM_941757	PREDICTED: Homo sapiens similar to complement factor H-related 1 (LOC652331), mRNA.	3.38	Down	0.011389
XM_938584	PREDICTED: Homo sapiens hypothetical protein LOC649503 (LOC649503), mRNA.	3.37	Down	0.0485824
XM_001130844	PREDICTED: Homo sapiens hypothetical LOC728764 (LOC728764), mRNA.	3.37	Down	0.0244435
NR_029905	Homo sapiens microRNA 325 (MIR325), microRNA.	3.37	Up	0.0448452
NM_207477	Homo sapiens FLJ27365 protein (FLJ27365), mRNA.	3.37	Down	0.0391585
NM_001039840	Cysteine-rich hydrophobic domain 1	3.37	Up	0.0297696
NM_003081	Synaptosomal-associated protein, 25kDa	3.37	Down	0.0151946
NR_024606	Homo sapiens hypothetical LOC151534 (LOC151534), non-coding RNA.	3.37	Up	0.0238687
NR_002311	Homo sapiens VENT homeobox (Xenopus laevis) pseudogene 7 (VENTXP7), non-coding RNA.	3.36	Down	0.0226012
NM_012312	Killer cell immunoglobulin-like receptor, two domains, long cytoplasmic tail, 1	3.36	Up	0.0413974
XM_936486	PREDICTED: Homo sapiens similar to beta-1,4-mannosyltransferase (LOC647415), mRNA.	3.36	Up	0.0467511
NM_001039725	Homo sapiens patatin-like phospholipase domain containing 1 (PNPLA1), transcript variant 2, mRNA.	3.36	Down	0.0219639
NR_003286	Homo sapiens 18S ribosomal RNA (LOC100008588), non-coding RNA.	3.36	Down	0.00497445
XM_937246	PREDICTED: Homo sapiens similar to BANP homolog (LOC648196), mRNA.	3.36	Up	0.0261768
NM_006028	5-hydroxytryptamine (serotonin) receptor 3B	3.36	Up	0.0436036
XM_001714474	PREDICTED: Homo sapiens hypothetical LOC100133173 (LOC100133173), mRNA.	3.35	Up	0.0450316
NM_001114357	Chromosome 4 open reading frame 47	3.35	Down	0.0272249
NR_001534	Homo sapiens testis-specific transcript, Y-linked 7 (non-protein coding) (TTTY7), non-coding RNA.	3.35	Down	0.0374331
NM_032096	Protocadherin gamma subfamily C, 3	3.35	Down	0.0372887
NM_020364	Deleted in azoospermia 4	3.35	Up	0.0210716
NR_024061	Homo sapiens loss of heterozygosity, 12, chromosomal region 2 (LOH12CR2), non-coding RNA.	3.35	Down	0.0479488
XM_940822	PREDICTED: Homo sapiens similar to nuclear pore membrane protein 121 (LOC651630), mRNA.	3.35	Down	0.0413117
NM_014475	Dihydrodiol dehydrogenase (dimeric)	3.35	Down	0.00271338
XM_374919	PREDICTED: Homo sapiens similar to ring finger protein 18 (LOC399939), mRNA.	3.34	Up	0.0244725
XR_001028	Homo sapiens chromosome 3 open reading frame 42 (C3orf42), mRNA.	3.34	Up	0.0418726
XM_001723077	PREDICTED: Homo sapiens similar to hCG1644233 (LOC100132934), mRNA.	3.34	Down	0.0297121
XR_016287	Ribonuclease, RNase A family, 2 (liver, eosinophil-derived neurotoxin)	3.34	Down	0.0211629
XM_928603	PREDICTED: Homo sapiens similar to CG3523-PA (LOC650861), mRNA.	3.34	Up	0.0226726
NM_020209	Src homology 2 domain containing transforming protein D	3.34	Down	0.0479089
XM_939803	PREDICTED: Homo sapiens similar to double homeobox 4c (LOC650717), mRNA.	3.33	Up	0.0452581
NM_006695	RUN domain containing 3A	3.33	Up	0.0424988
Hs.160602	Transcribed locus	3.33	Down	0.0219148
XM_930578	PREDICTED: Homo sapiens similar to SLIT-ROBO Rho GTPase-activating protein 2 (srGAP2) (Formin-binding protein 2), transcript variant 1 (LOC647135), mRNA.	3.33	Up	0.0296532
NM_181871	Pyruvate kinase, liver and RBC	3.33	Down	0.0244854
Hs.543064	Transcribed locus	3.33	Up	0.0274507
NM_153376	Coiled-coil domain containing 96	3.33	Up	0.0431954
NM_207002	BCL2-like 11 (apoptosis facilitator)	3.33	Up	0.0236162
NM_003015	Secreted frizzled-related protein 5	3.33	Down	0.029537
NM_005876	SPEG complex locus	3.32	Up	0.0149164
NM_016615	Solute carrier family 6 (neurotransmitter transporter, GABA), member 13	3.32	Up	0.0264892
XM_001715806	PREDICTED: Homo sapiens hypothetical protein LOC100130426 (LOC100130426), mRNA.	3.32	Up	0.035142
XR_038050	PREDICTED: Homo sapiens misc_RNA (LOC100133076), miscRNA.	3.32	Up	0.0498072
NM_032040	Coiled-coil domain containing 8	3.32	Down	0.0475488
NM_018248	Nei endonuclease VIII-like 3 (E. coli)	3.32	Up	0.0181567
Hs.211743	Transcribed locus	3.32	Up	0.037679
XM_001717615	PREDICTED: Homo sapiens similar to eukaryotic translation initiation factor 3 subunit 6 interacting protein (LOC340947), mRNA.	3.31	Down	0.00955895
NM_001333	Cathepsin L2	3.31	Down	0.0194427
NM_001010985	Myosin binding protein H-like	3.31	Down	0.00940184
NM_153699	Glutathione S-transferase alpha 5	3.31	Down	0.0018829
NM_138393	Receptor accessory protein 6	3.31	Down	0.000510309
XM_928499	PREDICTED: Homo sapiens similar to 130kDa-Ins(1,4,5)P3 binding protein (LOC653632), mRNA.	3.31	Up	0.0496221
XM_001724140	PREDICTED: Homo sapiens similar to hCG2002956 (LOC100133536), partial mRNA.	3.31	Up	0.037511
XM_940593	PREDICTED: Homo sapiens hypothetical protein LOC339778 (LOC339778), mRNA.	3.3	Down	0.0302171
XM_931904	PREDICTED: Homo sapiens similar to melanoma antigen family D, 4 isoform 1, transcript variant 6 (LOC653210), mRNA.	3.3	Down	0.043258
XM_927661	Hypothetical protein LOC644538	3.3	Up	0.01179
XM_936277	Homo sapiens N-acylsphingosine amidohydrolase (non-lysosomal ceramidase) 2 (ASAH2), mRNA.	3.3	Down	0.00374632
NM_182524	Zinc finger protein 595	3.3	Up	0.041251
Hs.566614	Transcribed locus	3.29	Down	0.0423364
XM_497707	PREDICTED: Homo sapiens similar to SLIT-ROBO Rho GTPase-activating protein 2 (srGAP2) (Formin-binding protein 2) (LOC648366), mRNA.	3.29	Up	0.0277248
NM_001008747	Similar to CTAGE6	3.29	Down	0.0399577
NM_153034	Zinc finger protein 488	3.29	Down	0.0333723
NM_018559	KIAA1704	3.28	Down	0.0116068
XM_001724872	PREDICTED: Homo sapiens similar to beta-defensin 130 (LOC729523), mRNA.	3.28	Up	0.0180276
XM_933686	PREDICTED: Homo sapiens similar to SH3 domain binding protein CR16, transcript variant 2 (LOC644150), mRNA.	3.28	Down	0.0280431
Hs.42419	Transcribed locus	3.27	Down	0.0438197
NM_001032280	Transcription factor AP-2 alpha (activating enhancer binding protein 2 alpha)	3.27	Down	0.0222252
Hs.367995	Transcribed locus	3.27	Up	0.0413549
XM_938400	PREDICTED: Homo sapiens hypothetical protein BC008131 (LOC142937), mRNA.	3.26	Up	0.0493163
NM_033253	5-nucleotidase, cytosolic IB	3.26	Down	0.0303882
XR_018409	PREDICTED: Homo sapiens misc_RNA (LOC401533), miscRNA.	3.26	Down	0.041922
XM_001722889	PREDICTED: Homo sapiens hypothetical protein LOC100133373 (LOC100133373), mRNA.	3.26	Up	0.0260273
NM_014421	Dickkopf homolog 2 (Xenopus laevis)	3.26	Up	0.0375586
NM_024548	Centrosomal protein 97kDa	3.26	Down	0.045717
XM_001721607	PREDICTED: Homo sapiens similar to Uncharacterized protein C21orf94 (LOC100131500), mRNA.	3.26	Down	0.0335915
NM_032536	Netrin G2	3.25	Down	0.0171479
XR_015626	PREDICTED: Homo sapiens misc_RNA (KRT17P3), miscRNA.	3.25	Down	0.0250688
XM_001720419	PREDICTED: Homo sapiens similar to heparan sulfate 6-O-sulfotransferase 3 (LOC100134314), mRNA.	3.25	Down	0.037631
NM_152616	Tripartite motif-containing 42	3.25	Down	0.0245338
NM_203311	Homo sapiens CSAG family, member 3A (CSAG3A), mRNA.	3.24	Up	0.034825
NM_001001722	Chromodomain protein, Y-linked, 2B	3.24	Down	0.0260586
XR_018047	PREDICTED: Homo sapiens misc_RNA (LOC392635), miscRNA.	3.24	Up	0.0360524
Hs.570364	Transcribed locus	3.23	Down	0.0499175
NM_001445	Fatty acid binding protein 6, ileal	3.23	Down	0.0021406
Hs.538470	Transcribed locus	3.23	Up	0.0427111
XM_940451	PREDICTED: Homo sapiens similar to T25G3.1 (LOC651316), mRNA.	3.23	Up	0.0242564
NM_024915	Grainyhead-like 2 (Drosophila)	3.23	Down	0.0362744
Hs.281931	Homo sapiens, clone IMAGE:5218705, mRNA	3.23	Up	0.0362243
XM_943499	PREDICTED: Homo sapiens hypothetical protein LOC648900 (LOC648900), mRNA.	3.23	Down	0.0378094
XM_001126136	Similar to iduronate 2-sulfatase (Hunter syndrome)	3.22	Up	0.0129859
NM_012450	Solute carrier family 13 (sodium/sulfate symporters), member 4	3.22	Down	0.0104233
NM_003984	Solute carrier family 13 (sodium-dependent dicarboxylate transporter), member 2	3.22	Down	0.0199952
NM_004760	Serine/threonine kinase 17a	3.22	Up	0.047061
NR_002919	Small nucleolar RNA, H/ACA box 5A	3.21	Up	0.0437677
Hs.351542	Transcribed locus	3.21	Up	0.0163118
NR_024393	Homo sapiens hypothetical LOC727677 (LOC727677), non-coding RNA.	3.21	Down	0.0221233
XM_937048	PREDICTED: Homo sapiens hypothetical protein LOC647993 (LOC647993), mRNA.	3.21	Down	0.0407492
NM_002141	Homeobox A4	3.2	Up	0.032882
NM_175733	Synaptotagmin IX	3.2	Down	0.0482021
XM_929614	PREDICTED: Homo sapiens hypothetical protein LOC644641 (LOC644641), mRNA.	3.2	Down	0.0310402
NM_003747	Tankyrase, TRF1-interacting ankyrin-related ADP-ribose polymerase	3.2	Up	0.0342959
XR_037114	PREDICTED: Homo sapiens misc_RNA (LOC100129093), miscRNA.	3.2	Up	0.0264676
XM_930458	PREDICTED: Homo sapiens hypothetical protein LOC645435 (LOC645435), mRNA.	3.19	Down	0.0331459
XM_938515	PREDICTED: Homo sapiens hypothetical protein LOC731159 (LOC731159), mRNA.	3.19	Up	0.0389982
XM_937740	PREDICTED: Homo sapiens hypothetical LOC340393 (C8ORFK29), misc RNA.	3.19	Up	0.0382337
NM_006103	WAP four-disulfide core domain 2	3.19	Up	0.0279598
Hs.249957	RC2-CT0321-110100-013-c08 CT0321 Homo sapiens cDNA, mRNA sequence	3.18	Down	0.0477967
NM_152377	Chromosome 1 open reading frame 87	3.18	Down	0.0393959
NM_153325	Defensin, beta 125	3.18	Down	0.0143829
NM_001725	Bactericidal/permeability-increasing protein	3.18	Down	0.0498078
NM_032563	Late cornified envelope 3D	3.18	Down	0.0357847
NM_002777	Proteinase 3	3.18	Down	0.0294068
XR_040492	PREDICTED: Homo sapiens hypothetical LOC440386 (LOC440386), miscRNA.	3.18	Up	0.0332245
NM_001081	Cubilin (intrinsic factor-cobalamin receptor)	3.17	Down	0.00694853
NM_001884	Hyaluronan and proteoglycan link protein 1	3.17	Down	0.0465159
XM_001724424	PREDICTED: Homo sapiens similar to SMT3B protein (LOC100133788), mRNA.	3.17	Down	0.0459031
Hs.575465	Transcribed locus	3.17	Up	0.0400342
XM_001128885	PREDICTED: Homo sapiens hypothetical LOC728951 (LOC728951), mRNA.	3.17	Down	0.03925
XR_018309	PREDICTED: Homo sapiens misc_RNA (LOC202227), miscRNA.	3.17	Up	0.0266014
XR_040225	PREDICTED: Homo sapiens misc_RNA (LOC339483), miscRNA.	3.17	Up	0.042483
NM_052944	Solute carrier family 5 (sodium/glucose cotransporter), member 11	3.16	Down	0.00478592
NR_024396	Homo sapiens hypothetical LOC196872 (MGC23270), non-coding RNA.	3.16	Up	0.0459045
NM_001127388	Double homeobox, 4-like	3.16	Up	0.0494426
NM_022661	SPANX family, member C	3.16	Down	0.0371093
Hs.306410	Homo sapiens cDNA FLJ20832 fis, clone ADKA03033	3.15	Down	0.0128351
Hs.552297	Transcribed locus	3.15	Down	0.0410017
XM_001723346	PREDICTED: Homo sapiens similar to hCG2014184 (LOC100128744), mRNA.	3.15	Up	0.0451038
Hs.473425	D21S2089E	3.15	Up	0.0357274
XM_926044	PREDICTED: Homo sapiens similar to neuregulin 1 isoform GGF2 (LOC653104), mRNA.	3.15	Down	0.0265582
XM_929847	PREDICTED: Homo sapiens similar to 60S ribosomal protein L23a (LOC653789), mRNA.	3.15	Down	0.0437877
Hs.127279	Transcribed locus	3.15	Down	0.0448699
Hs.559234	Transcribed locus	3.15	Down	0.0366321
NM_178504	Dynein, axonemal, heavy chain 12	3.15	Up	0.0445209
XR_037580	PREDICTED: Homo sapiens misc_RNA (LOC100130134), miscRNA.	3.15	Up	0.0302486
XM_927643	PREDICTED: Homo sapiens hypothetical protein LOC642797 (LOC642797), mRNA.	3.15	Down	0.0296112
XM_926640	PREDICTED: Homo sapiens similar to Acidic mammalian chitinase precursor (AMCase) (TSA1902) (LOC653261), mRNA.	3.15	Down	0.0478427
XM_001721859	PREDICTED: Homo sapiens FGF2-associated protein GAFA1 (GAFA1), mRNA.	3.14	Up	0.0403468
NM_017858	TIMELESS interacting protein	3.14	Up	0.0171798
XR_015989	PREDICTED: Homo sapiens misc_RNA (LOC728887), miscRNA.	3.14	Up	0.0391721
XM_942135	PREDICTED: Homo sapiens similar to mitochondrial ribosomal protein L45 (LOC652605), mRNA.	3.14	Down	0.0459487
NR_002588	Small nucleolar RNA, H/ACA box 4	3.14	Up	0.0208362
XM_940695	PREDICTED: Homo sapiens sodium channel, voltage-gated, type V, alpha (long QT syndrome 3) (SCN5A), mRNA.	3.14	Down	0.0118823
NM_175882	Intramembrane protease 5	3.14	Down	0.0352175
NM_020403	Protocadherin 9	3.14	Down	0.045922
NM_001012959	Disrupted in schizophrenia 1	3.14	Down	0.0470518
XM_940253	PREDICTED: Homo sapiens claudin 22 (CLDN22), mRNA.	3.14	Up	0.0393462
XM_001719562	Hypothetical protein LOC100132068	3.13	Down	0.0055405
NM_144990	Schlafen-like 1	3.13	Down	0.0279155
NM_021058	Histone cluster 1, H2bj	3.13	Up	0.0239892
Hs.31007	Transcribed locus	3.13	Up	0.0175872
ERCC-00073	Synthetic construct clone TagC microarray control	3.13	Down	0.0115736
XM_001715579	PREDICTED: Homo sapiens hypothetical protein LOC100133264 (LOC100133264), mRNA.	3.13	Up	0.0423899
NM_144687	NLR family, pyrin domain containing 12	3.13	Up	0.0408645
XM_001725448	PREDICTED: Homo sapiens hypothetical protein LOC100129264 (LOC100129264), mRNA.	3.12	Down	0.0436759
NM_173551	Ankyrin repeat and sterile alpha motif domain containing 6	3.12	Up	0.0446224
ERCC-00014	Bases different from GenBank: 3	3.12	Down	0.0419431
NM_004121	Gamma-glutamyltransferase 5	3.12	Up	0.0439879
NM_207310	Coiled-coil domain containing 74B	3.12	Up	0.0245873
NM_030802	Family with sequence similarity 117, member A	3.12	Up	0.0123852
XM_001716222	PREDICTED: Homo sapiens similar to hCG1812074 (LOC100134397), mRNA.	3.12	Up	0.0244449
NM_002001	Fc fragment of IgE, high affinity I, receptor for; alpha polypeptide	3.11	Down	0.000325367
XM_001719310	Hypothetical protein LOC100130107	3.11	Down	0.0131549
NM_007324	Zinc finger, FYVE domain containing 9	3.11	Down	0.00881418
XM_929992	PREDICTED: Homo sapiens hypothetical protein LOC647008 (LOC647008), mRNA.	3.11	Down	0.0480245
NM_182829	Homo sapiens hydroxysteroid (17-beta) dehydrogenase 7 pseudogene 2 (HSD17B7P2), non-coding RNA.	3.11	Up	0.0292631
NR_030289	Homo sapiens microRNA 563 (MIR563), microRNA.	3.11	Down	0.0488109
XM_378876	PREDICTED: Homo sapiens hypothetical protein LOC149351 (LOC149351), mRNA.	3.11	Down	0.0202866
XR_039518	PREDICTED: Homo sapiens misc_RNA (LOC100131301), miscRNA.	3.1	Down	0.0389567
Hs.107801	Transcribed locus	3.1	Up	0.0393322
NM_133445	Glutamate receptor, ionotropic, N-methyl-D-aspartate 3A	3.09	Up	0.0231884
NM_207364	G protein-coupled receptor 148	3.09	Down	0.0363723
NR_002443	Homo sapiens small nucleolar RNA, C/D box 18C (SNORD18C), small nucleolar RNA.	3.09	Down	0.0168429
NM_014844	Tectonin beta-propeller repeat containing 2	3.08	Down	0.0409009
NM_016084	RAS, dexamethasone-induced 1	3.08	Down	0.00058639
NM_015687	Filamin A interacting protein 1	3.08	Down	0.0256174
NM_199131	Ventral anterior homeobox 1	3.07	Up	0.0329363
NM_020703	Adhesion molecule with Ig-like domain 1	3.06	Up	0.0381734
XM_934203	Homo sapiens ribosomal protein L32 pseudogene 3 (RPL32P3), non-coding RNA.	3.06	Up	0.0201227
NM_182519	Chromosome 20 open reading frame 186	3.06	Up	0.0219381
NM_020341	P21 protein (Cdc42/Rac)-activated kinase 7	3.06	Down	0.0481166
NM_014744	TBC1 domain family, member 5	3.06	Up	0.0396313
XM_925801	PREDICTED: Homo sapiens similar to TBC1 domain family member 3 (Rab GTPase-activating protein PRC17) (Prostate cancer gene 17 protein) (TRE17 alpha protein), transcript variant 1 (LOC653047), mRNA.	3.06	Down	0.00533471
NM_022569	N-deacetylase/N-sulfotransferase (heparan glucosaminyl) 4	3.05	Up	0.0276846
NM_003281	Troponin I type 1 (skeletal, slow)	3.05	Down	0.0304343
XM_001721348	PREDICTED: Homo sapiens similar to hCG1782906 (LOC100130552), mRNA.	3.04	Up	0.0475388
NR_030634	Homo sapiens microRNA 938 (MIR938), microRNA.	3.04	Down	0.018488
NM_001080445	Homo sapiens hypothetical protein FLJ39061 (FLJ39061), mRNA.	3.04	Down	0.0349879
NM_052891	Peptidoglycan recognition protein 3	3.03	Down	0.0483068
NM_152510	HORMA domain containing 2	3.03	Up	0.0477075
XM_001127094	PREDICTED: Homo sapiens similar to keratin associated protein 2-4 (LOC730755), mRNA.	3.03	Up	0.0313001
XM_943431	PREDICTED: Homo sapiens variable charge, X-linked 3A, transcript variant 3 (VCX3A), mRNA.	3.03	Down	0.032426
NM_182571	Homo sapiens hypothetical protein 284297 (FLJ35258), mRNA.	3.03	Down	0.0249686
XM_497540	PREDICTED: Homo sapiens similar to Nitric oxide synthase, inducible (NOS type II) (Inducible NOS) (iNOS) (Hepatocyte NOS) (HEP-NOS) (LOC441792), mRNA.	3.02	Down	0.0257409
NM_002257	Kallikrein 1	3.02	Down	0.0019997
NR_002228	Homo sapiens NIP30-like (LOC152667) on chromosome 4.	3.01	Down	0.0167458
NM_020634	Growth differentiation factor 3	3.01	Down	0.0271901
Hs.163264	Transcribed locus	3.01	Up	0.0350058
NM_001098844	Family with sequence similarity 23, member B	3.01	Down	0.0317527
NR_029695	Homo sapiens microRNA 126 (MIR126), microRNA.	3.01	Up	0.0217332
NM_002977	Sodium channel, voltage-gated, type IX, alpha subunit	3	Down	0.0180173
NM_013239	Protein phosphatase 2 (formerly 2A), regulatory subunit B, beta	3	Up	0.0360281
XM_942370	PREDICTED: Homo sapiens similar to Mucin-2 precursor (Intestinal mucin 2) (LOC652741), mRNA.	3	Up	0.0407317
NM_173798	Zinc finger, CCHC domain containing 12	3	Down	0.0369009
NM_000713	Biliverdin reductase B (flavin reductase (NADPH))	2.99	Down	0.0143393
NM_025073	Suppressor of IKK epsilon	2.99	Up	0.00965086
NM_000410	Hemochromatosis	2.99	Down	0.0457551
XM_001726962	PREDICTED: Homo sapiens hypothetical LOC645339 (LOC645339), mRNA.	2.99	Down	0.0244906
NM_003947	Kalirin, RhoGEF kinase	2.99	Up	0.0439012
XR_017571	Hypothetical LOC388996	2.99	Up	0.048009
XR_037322	PREDICTED: Homo sapiens misc_RNA (LOC729369), miscRNA.	2.98	Up	0.042507
NM_182546	V-set and transmembrane domain containing 2A	2.98	Down	0.0305675
XR_037128	PREDICTED: Homo sapiens misc_RNA (LOC100132960), miscRNA.	2.98	Up	0.0349828
NM_001012984	Chromosome 16 open reading frame 86	2.98	Up	0.0446994
NM_004835	Angiotensin II receptor, type 1	2.98	Down	0.0100984
XM_001723655	PREDICTED: Homo sapiens hypothetical protein LOC100129060 (LOC100129060), mRNA.	2.97	Down	0.0343276
NM_001005492	Olfactory receptor, family 5, subfamily J, member 2	2.97	Down	0.0491129
Hs.161330	Hypothetical protein LOC100129754	2.97	Down	0.0341837
XM_927325	PREDICTED: Homo sapiens similar to ovo-like 2 isoform A (LOC644099), mRNA.	2.97	Up	0.0463942
NM_003671	CDC14 cell division cycle 14 homolog B (S. cerevisiae)	2.96	Down	0.0180858
NM_174901	Family with sequence similarity 9, member C	2.96	Down	0.0495221
XM_932514	PREDICTED: Homo sapiens hypothetical protein LOC644916 (LOC644916), mRNA.	2.96	Up	0.0425622
XM_001717676	Hypothetical LOC730153	2.96	Up	0.0339386
XR_037587	PREDICTED: Homo sapiens misc_RNA (LOC100131765), miscRNA.	2.96	Up	0.0496351
NM_001002841	Myosin, light chain 4, alkali; atrial, embryonic	2.95	Down	0.0413948
NR_030311	Homo sapiens microRNA 585 (MIR585), microRNA.	2.95	Up	0.0488722
NM_145307	Rhotekin 2	2.95	Up	0.0208182
NM_182587	Chromosome 2 open reading frame 21	2.94	Down	0.0280543
NM_178140	PDZ domain containing 2	2.93	Down	0.0364023
Hs.292031	Transcribed locus	2.93	Up	0.0424473
NM_152753	Signal peptide, CUB domain, EGF-like 3	2.93	Down	0.0466791
NM_021630	PDZ and LIM domain 2 (mystique)	2.93	Up	0.0367199
NM_152394	Chromosome 3 open reading frame 44	2.92	Up	0.016356
NM_001042663	Pleckstrin homology domain containing, family G (with RhoGef domain) member 5	2.92	Up	0.0329666
NM_003048	Solute carrier family 9 (sodium/hydrogen exchanger), member 2	2.91	Down	0.0124295
XM_937223	PREDICTED: Homo sapiens keratin associated protein 9-5 (KRTAP9-5), mRNA.	2.91	Up	0.0360402
NM_013355	Protein kinase N3	2.91	Up	0.0420585
NM_017680	Asporin	2.91	Down	0.0353524
XM_001726076	PREDICTED: Homo sapiens similar to hCG36768 (LOC100128853), mRNA.	2.9	Down	0.0248601
NR_002145	Homo sapiens olfactory receptor, family 2, subfamily L, member 1 pseudogene (OR2L1P), non-coding RNA.	2.9	Up	0.0310023
XM_926922	PREDICTED: Homo sapiens similar to B-cell lymphoma 9 protein (Bcl-9) (Legless homolog) (LOC206227), mRNA.	2.9	Down	0.0227367
NM_020702	KIAA1161	2.9	Down	0.0276524
XM_941991	PREDICTED: Homo sapiens similar to ataxin-1 ubiquitin-like interacting protein, transcript variant 1 (LOC650339), mRNA.	2.9	Down	0.0304267
NM_014386	Polycystic kidney disease 2-like 2	2.9	Down	0.0360833
NM_015381	Family with sequence similarity 19 (chemokine (C-C motif)-like), member A5	2.9	Down	0.0407182
NM_178161	Pancreas specific transcription factor, 1a	2.9	Up	0.0424442
Hs.566599	Transcribed locus	2.9	Up	0.0480005
XM_927214	PREDICTED: Homo sapiens hypothetical protein LOC643958 (LOC643958), mRNA.	2.89	Up	0.0128954
XM_927782	PREDICTED: Homo sapiens similar to centaurin, gamma 2 isoform 1 (LOC644682), mRNA.	2.89	Up	0.0191638
XM_937908	PREDICTED: Homo sapiens similar to UPF0315 protein (LOC648829), mRNA.	2.89	Down	0.0449511
XM_928021	PREDICTED: Homo sapiens hypothetical protein LOC643090 (LOC643090), mRNA.	2.89	Down	0.0333578
XR_018018	PREDICTED: Homo sapiens misc_RNA (LOC641761), miscRNA.	2.89	Down	0.0463841
XM_944483	PREDICTED: Homo sapiens hypothetical gene supported by BC030123 (LOC441461), mRNA.	2.88	Down	0.0232485
NR_031626	Homo sapiens microRNA 1294 (MIR1294), microRNA.	2.88	Up	0.0226428
XM_927734	PREDICTED: Homo sapiens similar to TBC1 domain family, member 3B (LOC653498), mRNA.	2.87	Down	0.0400217
NM_003023	SH3-domain binding protein 2	2.87	Up	0.00898511
XM_932217	PREDICTED: Homo sapiens hypothetical LOC728518 (LOC728518), mRNA.	2.87	Up	0.0327622
NM_000224	Keratin 18	2.87	Down	0.0198541
XM_934673	PREDICTED: Homo sapiens hypothetical protein LOC644837, transcript variant 1 (LOC644838), mRNA.	2.87	Up	0.0428012
NM_013370	Oxidative stress induced growth inhibitor 1	2.85	Down	0.00110795
XR_038105	PREDICTED: Homo sapiens misc_RNA (LOC729231), miscRNA.	2.85	Down	0.0211209
NM_000549	Thyroid stimulating hormone, beta	2.85	Down	0.0459008
NM_145260	Odd-skipped related 1 (Drosophila)	2.85	Down	0.0210086
NM_213726	Inhibitor of CDK interacting with cyclin A1	2.84	Down	0.0437961
XM_001715891	PREDICTED: Homo sapiens similar to hCG1801792 (LOC100132008), mRNA.	2.84	Down	0.0446233
Hs.350065	Homo sapiens plexin A2 (PLXNA2), mRNA.	2.84	Down	0.0420866
NM_001137548	Family with sequence similarity 25, member C	2.83	Down	0.0477558
NM_016347	N-acetyltransferase 8B (GCN5-related, putative, gene/pseudogene)	2.83	Down	0.0147925
XM_944835	PREDICTED: Homo sapiens hypothetical LOC648691 (LOC648691), mRNA.	2.83	Down	0.04824
XM_001720721	PREDICTED: Homo sapiens hypothetical protein LOC100134420 (LOC100134420), mRNA.	2.83	Down	0.0402572
NM_178545	Transmembrane protein 52	2.83	Down	0.0151118
XM_932960	PREDICTED: Homo sapiens contactin associated protein-like 3B, transcript variant 4 (CNTNAP3B), mRNA.	2.82	Up	0.0254375
XM_929122	PREDICTED: Homo sapiens similar to cytochrome c oxidase subunit VIIIc (LOC646160), mRNA.	2.82	Up	0.020466
NM_152232	Taste receptor, type 1, member 2	2.82	Down	0.03628
Hs.72488	Transcribed locus	2.82	Down	0.0341381
XR_037397	PREDICTED: Homo sapiens misc_RNA (LOC100129267), miscRNA.	2.82	Up	0.0153166
NM_007168	ATP-binding cassette, sub-family A (ABC1), member 8	2.82	Down	0.0156702
NM_020789	Immunoglobulin superfamily, member 9	2.82	Down	0.0391632
NM_001045	Solute carrier family 6 (neurotransmitter transporter, serotonin), member 4	2.81	Down	0.0015006
NM_006922	Sodium channel, voltage-gated, type III, alpha subunit	2.8	Down	0.037824
NM_203477	Homo sapiens similar to RPL23AP7 protein (MGC70863), transcript variant 1, mRNA.	2.8	Up	0.045806
NM_000350	ATP-binding cassette, sub-family A (ABC1), member 4	2.8	Down	0.0114086
XM_001131933	Similar to Ret finger protein-like 4A (RING finger protein 210)	2.79	Up	0.0306651
XM_943690	PREDICTED: Homo sapiens synaptotagmin VII, transcript variant 4 (SYT7), mRNA.	2.79	Down	0.047575
Hs.114286	CD9 molecule	2.79	Down	0.0402174
NM_052876	Nucleus accumbens associated 1, BEN and BTB (POZ) domain containing	2.79	Up	0.0328468
NM_001005367	Tweety homolog 1 (Drosophila)	2.79	Down	0.0207057
NM_007162	Transcription factor EB	2.78	Up	0.0185114
NM_001012414	Tripartite motif-containing 61	2.77	Up	0.0336887
XM_939807	PREDICTED: Homo sapiens similar to abnormal embryonic PARtitioning of cytoplasm family member (par-1) (LOC391574), mRNA.	2.77	Down	0.0494834
XM_001718144	PREDICTED: Homo sapiens hypothetical protein LOC100131277 (LOC100131277), mRNA.	2.77	Down	0.013888
NM_025268	Transmembrane protein 121	2.77	Down	0.0295181
NM_017669	Excision repair cross-complementing rodent repair deficiency, complementation group 6-like	2.77	Up	0.00242484
NR_031578	Homo sapiens microRNA 1298 (MIR1298), microRNA.	2.77	Down	0.0304827
XM_928579	PREDICTED: Homo sapiens hypothetical protein LOC645563 (LOC645563), mRNA.	2.76	Down	0.0454645
XR_039052	PREDICTED: Homo sapiens misc_RNA (LOC440180), miscRNA.	2.76	Up	0.0113232
NM_002543	Oxidized low density lipoprotein (lectin-like) receptor 1	2.76	Up	0.0192872
XM_001725235	PREDICTED: Homo sapiens hypothetical protein LOC100131722 (LOC100131722), mRNA.	2.76	Up	0.0309761
XM_927798	PREDICTED: Homo sapiens similar to Ig kappa chain V-I region HK101 precursor (LOC644704), mRNA.	2.76	Up	0.0197506
NM_080878	Intelectin 2	2.75	Down	0.0135019
NM_000106	Cytochrome P450, family 2, subfamily D, polypeptide 6	2.75	Down	0.0285561
NM_001042417	RUN and FYVE domain containing 2	2.75	Up	0.0248968
XM_928675	PREDICTED: Homo sapiens similar to N-acylsphingosine amidohydrolase 2, transcript variant 1 (LOC653308), mRNA.	2.75	Down	0.0443487
XR_016072	Hypothetical protein LOC730066	2.75	Down	0.0321504
XM_001724091	PREDICTED: Homo sapiens hypothetical protein LOC100129030 (LOC100129030), mRNA.	2.75	Down	0.0410639
NM_024633	PREDICTED: Homo sapiens chromosome 14 open reading frame 139 (C14orf139), misc RNA.	2.75	Up	0.0432308
NM_033449	FCH and double SH3 domains 1	2.74	Up	0.0385053
NM_152794	Hypoxia inducible factor 3, alpha subunit	2.74	Up	0.02049
NM_001130514	Chromosome 19 open reading frame 69	2.74	Down	0.000148494
XM_926996	PREDICTED: Homo sapiens similar to Keratin, type I cytoskeletal 18 (Cytokeratin-18) (CK-18) (Keratin-18) (K18) (LOC340598), mRNA.	2.74	Down	0.0215739
NM_020929	Leucine rich repeat containing 4C	2.74	Up	0.0373409
XM_937325	PREDICTED: Homo sapiens hypothetical protein LOC648271 (LOC648271), mRNA.	2.74	Down	0.0205475
XM_938451	Homo sapiens G protein-coupled receptor 173 (GPR173), mRNA.	2.73	Down	0.0328535
NM_001049	Somatostatin receptor 1	2.73	Down	0.016381
XR_038164	PREDICTED: Homo sapiens misc_RNA (LOC100130141), miscRNA.	2.73	Down	0.0263117
XM_928267	PREDICTED: Homo sapiens hypothetical LOC653270 (LOC653270), mRNA.	2.73	Down	0.0449388
Hs.137078	BX114764 NCI_CGAP_GCB1 Homo sapiens cDNA clone IMAGp998M182012, mRNA sequence	2.73	Up	0.0321516
NM_172347	Potassium voltage-gated channel, subfamily G, member 4	2.73	Down	0.0391771
NM_006620	HBS1-like (S. cerevisiae)	2.72	Down	0.0215057
XM_373737	PREDICTED: Homo sapiens hypothetical LOC388397 (LOC388397), mRNA.	2.72	Up	0.0254884
XM_930208	PREDICTED: Homo sapiens similar to isocitrate dehydrogenase 3, gamma (LOC653582), mRNA.	2.72	Up	0.0403056
XM_374273	PREDICTED: Homo sapiens hypothetical LOC389669 (LOC389669), mRNA.	2.72	Up	0.0428644
XM_932493	PREDICTED: Homo sapiens regulated in glioma (RIG), mRNA.	2.72	Up	0.0285781
NM_014218	Killer cell immunoglobulin-like receptor, two domains, long cytoplasmic tail, 1	2.72	Up	0.0493501
NM_001013635	Chromosome 12 open reading frame 68	2.72	Down	0.048157
NM_020116	Follistatin-like 5	2.71	Down	0.0296337
XM_940781	PREDICTED: Homo sapiens similar to double homeobox, 4 (LOC651603), mRNA.	2.71	Up	0.0374193
XM_938635	PREDICTED: Homo sapiens similar to gonadotropin inducible ovarian transcription factor 2 (LOC649563), mRNA.	2.71	Up	0.031985
NM_031423	NUF2, NDC80 kinetochore complex component, homolog (S. cerevisiae)	2.71	Up	0.0340198
XM_001723388	Hypothetical LOC256880	2.71	Up	0.0390417
XR_001013	PREDICTED: Homo sapiens hypothetical LOC541471 (LOC541471), misc RNA.	2.71	Up	0.0213791
NM_023942	Leucine rich repeat containing 61	2.71	Up	0.0495698
NM_178352	Late cornified envelope 1D	2.7	Up	0.0382071
NM_012447	Stromal antigen 3	2.7	Up	0.0103091
XM_936811	PREDICTED: Homo sapiens similar to single-stranded DNA-binding protein isoform a (LOC401002), mRNA.	2.7	Up	0.0431675
Hs.543899	Transcribed locus	2.7	Down	0.0236014
NM_145651	Secretoglobin, family 1C, member 1	2.7	Down	0.0132013
NM_153264	Collagen, type XXIX, alpha 1	2.69	Down	0.00615678
XR_041718	PREDICTED: Homo sapiens misc_RNA (C17orf86), miscRNA.	2.69	Down	0.035461
NM_175881	Outer dense fiber of sperm tails 3-like 1	2.69	Down	0.040581
XM_928789	PREDICTED: Homo sapiens similar to carbohydrate (N-acetylglucosamine 6-O) sulfotransferase 5 (LOC645799), mRNA.	2.69	Down	0.0130022
NM_006662	Snf2-related CREBBP activator protein	2.69	Up	0.0477101
NM_001007471	Transient receptor potential cation channel, subfamily M, member 3	2.69	Up	0.0442949
XM_290615	Homo sapiens G protein-coupled receptor 137C (GPR137C), mRNA.	2.69	Up	0.0400133
NR_024488	Homo sapiens hypothetical LOC100129637 (LOC100129637), non-coding RNA. XR_039552 XR_039796	2.68	Up	0.0373747
XR_017531	PREDICTED: Homo sapiens misc_RNA (LOC644124), miscRNA.	2.68	Up	0.0251126
NM_022054	Potassium channel, subfamily K, member 13	2.67	Up	0.00529677
NM_017578	Ropporin, rhophilin associated protein 1	2.67	Down	0.0172675
NM_022829	Solute carrier family 13 (sodium-dependent dicarboxylate transporter), member 3	2.66	Down	0.0339166
NM_013370	Oxidative stress induced growth inhibitor 1	2.66	Down	0.0119723
XM_001719960	PREDICTED: Homo sapiens hypothetical protein LOC100128163 (LOC100128163), mRNA.	2.66	Up	0.0123137
NM_005218	Defensin, beta 1	2.66	Down	0.00455648
XM_498275	PREDICTED: Homo sapiens similar to Plasma membrane calcium-transporting ATPase 1 (PMCA1) (Plasma membrane calcium pump isoform 1) (Plasma membrane calcium ATPase isoform 1) (LOC442382), mRNA.	2.66	Up	0.0448752
XM_928889	PREDICTED: Homo sapiens similar to Peroxisomal coenzyme A diphosphatase NUDT7 (Nucleoside diphosphate-linked moiety X motif 7) (Nudix motif 7) (LOC729777), mRNA.	2.66	Down	0.0352974
NM_001736	Complement component 5a receptor 1	2.66	Up	0.000198807
NM_002021	Flavin containing monooxygenase 1	2.66	Down	0.0074571
XM_931838	PREDICTED: Homo sapiens similar to Annexin A8 (Annexin VIII) (Vascular anticoagulant-beta) (VAC-beta), transcript variant 13 (LOC653145), mRNA.	2.65	Up	0.0352894
NM_006507	Regenerating islet-derived 1 beta	2.65	Up	0.00800394
Hs.252895	Hypothetical LOC728904	2.65	Up	0.0484341
NM_173533	Tudor domain containing 5	2.65	Up	0.0301958
Hs.35953	Transcribed locus	2.64	Down	0.0343939
NM_206918	Degenerative spermatocyte homolog 2, lipid desaturase (Drosophila)	2.64	Down	0.00401877
NM_001080538	Aldo-keto reductase family 1, member B10 (aldose reductase)	2.64	Down	0.000761015
XM_943472	PREDICTED: Homo sapiens hypothetical protein LOC648814 (LOC648814), mRNA.	2.64	Up	0.0220646
NM_198519	Homo sapiens similar to Cytochrome c, somatic (MGC12965), mRNA.	2.64	Down	0.0295961
NM_000846	Glutathione S-transferase alpha 2	2.63	Down	0.00233048
NM_138317	Potassium channel, subfamily K, member 10	2.63	Down	0.0412814
XM_937782	Homo sapiens ATPase, Ca++ transporting, cardiac muscle, fast twitch 1 (ATP2A1), transcript variant a, mRNA.	2.63	Down	0.0274255
NM_000771	Cytochrome P450, family 2, subfamily C, polypeptide 9	2.63	Down	0.0231692
NM_178498	Solute carrier family 5 (sodium/glucose cotransporter), member 12	2.63	Down	0.000980462
NM_012310	Kinesin family member 4A	2.62	Up	0.0125818
NM_015370	Chromosome 22 open reading frame 31	2.62	Up	0.0359172
XM_943376	PREDICTED: Homo sapiens hCG1820717 (LOC647283), mRNA.	2.62	Up	0.024378
NM_015928	Homo sapiens androgen-induced proliferation inhibitor (APRIN), transcript variant 2, mRNA.	2.62	Up	0.0445344
NM_182761	Family with sequence similarity 170, member A	2.62	Up	0.0296794
XM_931262	PREDICTED: Homo sapiens similar to junction-mediating and regulatory protein, transcript variant 2 (LOC642711), mRNA.	2.62	Down	0.0290498
NM_005321	Histone cluster 1, H1e	2.61	Down	0.0432343
NM_017625	Intelectin 1 (galactofuranose binding)	2.61	Down	0.00130245
NM_024827	Histone deacetylase 11	2.6	Down	0.0444045
XM_927053	PREDICTED: Homo sapiens similar to amrmadillo repeat containing, X-linked 6 (H. sapiens)-like (LOC653354), mRNA.	2.6	Up	0.0362397
NM_007203	A kinase (PRKA) anchor protein 2	2.6	Up	0.0404528
XM_929887	PREDICTED: Homo sapiens hypothetical protein LOC646926 (LOC646926), mRNA.	2.6	Down	0.0379148
NM_022444	Solute carrier family 13 (sodium/sulfate symporters), member 1	2.6	Down	0.000134559
NR_002931	Homo sapiens C-type lectin domain family 4, member G pseudogene 1 (CLEC4GP1), non-coding RNA.	2.59	Down	0.0293277
NM_133467	Cbp/p300-interacting transactivator, with Glu/Asp-rich carboxy-terminal domain, 4	2.59	Up	0.045673
NM_001040661	Solute carrier family 29 (nucleoside transporters), member 4	2.58	Down	0.00622039
NM_207392	Keratinocyte differentiation-associated protein	2.58	Up	0.0419836
NM_005298	G protein-coupled receptor 25	2.58	Down	0.0387762
NM_030946	Olfactory receptor, family 14, subfamily J, member 1	2.58	Down	0.0467486
NM_006506	RAS p21 protein activator 2	2.58	Up	0.0208504
NM_003979	G protein-coupled receptor, family C, group 5, member A	2.58	Down	0.0321147
XM_001126128	PREDICTED: Homo sapiens EGF-like-domain, multiple 10 (EGFL10), mRNA.	2.58	Up	0.0267697
NM_012079	Diacylglycerol O-acyltransferase homolog 1 (mouse)	2.58	Down	0.00220046
NM_001015878	Aurora kinase C	2.58	Up	0.0340798
NM_002773	Protease, serine, 8	2.58	Down	0.00126004
XR_017689	Keratin 18 pseudogene 28	2.57	Down	0.0381586
NM_207373	Chromosome 10 open reading frame 99	2.57	Down	0.00718633
XM_935536	PREDICTED: Homo sapiens hypothetical protein FLJ20397, transcript variant 3 (FLJ20397), mRNA.	2.57	Up	0.0496705
NM_007043	KRR1, small subunit (SSU) processome component, homolog (yeast)	2.57	Up	0.0348602
NM_205543	PREDICTED: Homo sapiens amyotrophic lateral sclerosis 2 (juvenile) chromosome region, candidate 16 (ALS2CR16), mRNA.	2.57	Up	0.0435281
Hs.552684	CDNA clone IMAGE:5273211	2.57	Down	0.0304415
XM_939416	PREDICTED: Homo sapiens similar to zinc finger protein 14 (KOX 6) (LOC650330), mRNA.	2.56	Up	0.0327767
NM_014422	Homo sapiens phosphatidylinositol (4,5) bisphosphate 5-phosphatase, A (PIB5PA), transcript variant 1, mRNA.	2.55	Down	0.00509924
NM_001030010	Aldehyde dehydrogenase 3 family, member B1	2.55	Down	0.0158588
XM_927235	PREDICTED: Homo sapiens hypothetical protein LOC643985 (LOC643985), mRNA.	2.55	Up	0.0166914
NM_206893	Membrane-spanning 4-domains, subfamily A, member 10	2.55	Down	0.00374406
NM_004827	ATP-binding cassette, sub-family G (WHITE), member 2	2.55	Down	0.0108781
NR_003231	Homo sapiens small nucleolar RNA, C/D box 113-3 (SNORD113-3), small nucleolar RNA.	2.55	Down	0.0426691
NR_015454	Homo sapiens hypothetical LOC92659 (LOC92659), non-coding RNA.	2.55	Up	0.0379056
NM_000055	Butyrylcholinesterase	2.54	Down	0.00447945
Hs.574465	zv03e08.r1 Soares_NhHMPu_S1 Homo sapiens cDNA clone IMAGE:752582 5 similar to contains L1.t2 L1 repetitive element ;, mRNA sequence	2.53	Up	0.0479047
NM_153021	Phospholipase B1	2.53	Down	0.0470142
NM_003121	Spi-B transcription factor (Spi-1/PU.1 related)	2.53	Up	0.0423161
NM_012415	RAD54 homolog B (S. cerevisiae)	2.53	Up	0.00993299
NM_003059	Solute carrier family 22 (organic cation/ergothioneine transporter), member 4	2.52	Down	0.00566184
XM_938533	PREDICTED: Homo sapiens similar to SET domain and mariner transposase fusion gene (LOC649455), mRNA.	2.52	Down	0.0332127
NM_020299	Aldo-keto reductase family 1, member B10 (aldose reductase)	2.51	Down	0.000507599
NM_018456	ELL associated factor 2	2.51	Up	0.0309251
NM_005031	FXYD domain containing ion transport regulator 1	2.51	Down	0.0293829
NM_002915	Replication factor C (activator 1) 3, 38kDa	2.51	Up	0.00702366
NM_003382	Vasoactive intestinal peptide receptor 2	2.51	Down	0.0214066
NM_002029	Formyl peptide receptor 1	2.51	Up	0.017838
NM_138697	Taste receptor, type 1, member 1	2.5	Down	0.0324597
NM_080659	Chromosome 11 open reading frame 52	2.5	Down	0.00750241
NM_198857	Homo sapiens solute carrier family 6 (neurotransmitter transporter, creatine), member 10 (pseudogene) (SLC6A10P) on chromosome 16.	2.5	Down	0.00699468
NM_001029964	Tubulin tyrosine ligase-like family, member 13	2.5	Down	0.0257897
XM_936831	PREDICTED: Homo sapiens IQ motif and Sec7 domain 3 (IQSEC3), mRNA.	2.49	Down	0.0419073
XM_935558	Homo sapiens postmeiotic segregation increased 2-like 2 pseudogene (PMS2L2), non-coding RNA.	2.49	Up	0.00654287
XR_015852	Ribosomal protein S27a pseudogene 7	2.49	Down	0.0294968
NM_057735	Homo sapiens cyclin E2 (CCNE2), transcript variant 2, mRNA.	2.49	Up	0.0474828
NM_001009598	Retinoid X receptor, gamma	2.49	Down	0.0238412
XM_001725642	PREDICTED: Homo sapiens hypothetical protein LOC100128619 (LOC100128619), mRNA.	2.49	Up	0.030934
NM_198566	Chromosome 5 open reading frame 34	2.49	Up	0.0446218
XR_038344	PREDICTED: Homo sapiens misc_RNA (LOC100132938), miscRNA.	2.49	Down	0.00815029
NR_030327	Homo sapiens microRNA 597 (MIR597), microRNA.	2.49	Down	0.0448533
NM_183387	Echinoderm microtubule associated protein like 5	2.48	Down	0.0317761
XR_039752	PREDICTED: Homo sapiens misc_RNA (LOC647307), miscRNA.	2.48	Down	0.0105945
NM_006533	Melanoma inhibitory activity	2.48	Up	0.0413403
NM_152323	Spi-C transcription factor (Spi-1/PU.1 related)	2.47	Up	0.0283198
XM_930196	PREDICTED: Homo sapiens similar to glutathione S-transferase alpha 3 (LOC647169), mRNA.	2.47	Down	0.00295246
XM_942311	PREDICTED: Homo sapiens similar to Neutrophil cytosol factor 1 (NCF-1) (Neutrophil NADPH oxidase factor 1) (47 kDa neutrophil oxidase factor) (p47-phox) (NCF-47K) (47 kDa autosomal chronic granulomatous disease protein) (NOXO2) (LOC652699), mRNA.	2.47	Up	0.0483605
NM_014298	Quinolinate phosphoribosyltransferase	2.46	Down	0.00237273
NM_144692	Homo sapiens hypothetical protein BC017947 (LOC148137), mRNA.	2.46	Up	0.0312031
NM_001025295	Interferon induced transmembrane protein 5	2.46	Down	0.0497731
Hs.546213	Homo sapiens mRNA; cDNA DKFZp667H1521 (from clone DKFZp667H1521)	2.46	Up	0.00328901
NM_003696	Olfactory receptor, family 6, subfamily A, member 2	2.45	Down	0.036002
NM_013300	Chromosome 12 open reading frame 24	2.45	Up	0.00710783
NM_017440	Mdm1 nuclear protein homolog (mouse)	2.45	Up	0.0203314
NM_080817	G protein-coupled receptor 82	2.45	Up	0.0366805
NR_003943	Homo sapiens small nucleolar RNA, C/D box 77 (SNORD77), small nucleolar RNA.	2.45	Up	0.0340237
NM_004366	Chloride channel 2	2.45	Down	0.00639561
NM_019061	Homo sapiens myotubularin related protein 12 (MTMR12), mRNA.	2.45	Up	0.0442448
XR_040218	PREDICTED: Homo sapiens hypothetical LOC645010 (FLJ16126), miscRNA.	2.44	Down	0.0126584
NM_002649	Phosphoinositide-3-kinase, catalytic, gamma polypeptide	2.44	Up	0.000652035
NM_019601	Sushi domain containing 2	2.44	Down	0.00894349
NM_145740	Glutathione S-transferase alpha 1	2.44	Down	0.0021086
NM_001032278	Matrix metallopeptidase 28	2.44	Down	0.0120786
NM_198585	Ectonucleoside triphosphate diphosphohydrolase 8	2.44	Down	0.0165615
NM_013227	Aggrecan	2.43	Down	0.0432477
NM_022437	ATP-binding cassette, sub-family G (WHITE), member 8	2.43	Down	0.000896597
NM_001385	Dihydropyrimidinase	2.43	Down	0.0372156
XR_000272	PREDICTED: Homo sapiens similar to interferon stimulated exonuclease gene 20kDa-like 2 (LOC401238), mRNA.	2.43	Up	0.0333204
XM_001713809	PREDICTED: Homo sapiens hypothetical protein LOC100132394 (LOC100132394), mRNA.	2.43	Down	0.0147142
NM_000042	Apolipoprotein H (beta-2-glycoprotein I)	2.42	Down	0.0427999
NM_001122716	Chromosome X open reading frame 64	2.42	Up	0.0388485
NM_001988	Envoplakin	2.42	Down	0.0087703
NM_014703	Vpr (HIV-1) binding protein	2.42	Up	0.0472666
XM_001719824	PREDICTED: Homo sapiens similar to tryptase (LOC652751), partial mRNA.	2.41	Down	0.020145
NM_000896	Cytochrome P450, family 4, subfamily F, polypeptide 3	2.41	Down	0.0073248
XM_938574	PREDICTED: Homo sapiens similar to Alpha-tocopherol transfer protein (Alpha-TTP) (LOC649495), mRNA.	2.41	Up	0.0309614
XM_929733	PREDICTED: Homo sapiens hypothetical protein LOC646781 (LOC646781), mRNA.	2.41	Up	0.0426724
NM_145865	Ankyrin repeat and sterile alpha motif domain containing 4B	2.41	Down	0.00248209
NM_032607	CAMP responsive element binding protein 3-like 3	2.4	Down	0.00437036
NM_017429	Beta-carotene 15,15-monooxygenase 1	2.4	Down	0.0159439
NM_024504	PR domain containing 14	2.4	Up	0.0329941
XM_939320	PREDICTED: Homo sapiens cytokeratin associated protein (LOC389816), mRNA.	2.4	Down	0.00532614
NM_012330	MYST histone acetyltransferase (monocytic leukemia) 4	2.39	Up	0.0407483
ERCC-00136	Synthetic construct spike-in microarray control DNA-directed RNA polymerase alpha subunit (rpoA) gene, complete cds	2.39	Down	0.0426793
XM_938277	PREDICTED: Homo sapiens similar to Ig lambda chain V region 4A precursor (LOC649210), mRNA.	2.39	Up	0.0262199
NM_138426	Glucocorticoid induced transcript 1	2.38	Up	0.0176474
XM_059482	PREDICTED: Homo sapiens sushi, nidogen and EGF-like domains 1 (SNED1), mRNA.	2.38	Up	0.0481471
Hs.79881	CDNA: FLJ23006 fis, clone LNG00414	2.38	Down	0.00757877
XM_371208	Homo sapiens family with sequence similarity 132, member A (FAM132A), mRNA.	2.38	Down	0.0106542
NM_014037	Solute carrier family 6, member 16	2.37	Up	0.00824163
NM_024940	Dedicator of cytokinesis 5	2.37	Down	0.0144461
NM_172218	Sperm associated antigen 1	2.37	Down	0.0328408
NM_001001548	CD36 molecule (thrombospondin receptor)	2.37	Down	0.0027507
XM_945397	PREDICTED: Homo sapiens similar to aminopeptidase puromycin sensitive, transcript variant 12 (LOC649270), mRNA.	2.37	Up	0.000619356
NM_016348	Chromosome 5 open reading frame 4	2.37	Down	0.00325071
NR_030237	Homo sapiens microRNA 510 (MIR510), microRNA.	2.37	Down	0.0209702
NM_003399	X-prolyl aminopeptidase (aminopeptidase P) 2, membrane-bound	2.36	Down	0.0107589
NM_006829	Chromosome 10 open reading frame 116	2.36	Down	0.00162272
NM_006569	Cell growth regulator with EF-hand domain 1	2.36	Down	0.0478046
NM_001706	B-cell CLL/lymphoma 6	2.36	Up	0.0165155
NM_001001659	Olfactory receptor, family 2, subfamily A, member 14	2.36	Down	0.0160275
NM_001928	Complement factor D (adipsin)	2.36	Down	0.00334658
XM_001715374	Hypothetical LOC554249	2.36	Up	0.0240453
NM_001005209	Transmembrane protein 198	2.36	Down	0.0104996
XM_291816	Otogelin	2.35	Up	0.0382034
NM_004617	Transmembrane 4 L six family member 4	2.35	Down	0.020809
NM_005309	Glutamic-pyruvate transaminase (alanine aminotransferase)	2.35	Down	0.0106168
NR_024028	Homo sapiens non-protein coding RNA 112 (NCRNA00112), non-coding RNA.	2.35	Up	0.0222528
NM_001013257	Basal cell adhesion molecule (Lutheran blood group)	2.35	Down	0.0495406
NM_014578	Ras homolog gene family, member D	2.35	Down	0.016594
NM_002644	Polymeric immunoglobulin receptor	2.35	Down	0.0058434
NM_005840	Sprouty homolog 3 (Drosophila)	2.34	Down	0.0451533
NM_004413	Dipeptidase 1 (renal)	2.34	Down	0.013258
NM_033266	Endoplasmic reticulum to nucleus signaling 2	2.33	Down	0.0136209
XM_939267	PREDICTED: Homo sapiens laminin, alpha 1 (LAMA1), mRNA.	2.33	Down	0.0267531
NM_173480	Zinc finger protein 57	2.32	Down	0.0059096
NM_005504	Branched chain aminotransferase 1, cytosolic	2.32	Up	0.0341001
NM_152889	Carbohydrate (chondroitin 4) sulfotransferase 13	2.32	Down	0.00274914
Hs.200085	Transcribed locus	2.32	Down	0.0475367
Hs.554203	Homo sapiens clone FP7915 unknown mRNA	2.32	Down	0.0171044
XM_378973	Hypothetical protein LOC284801	2.31	Down	0.0319043
NM_006684	Complement factor H-related 4	2.31	Down	0.0175294
NM_181334	Proline rich 5 (renal)	2.31	Down	0.0387701
NR_000022	Homo sapiens small nucleolar RNA, C/D box 14A (SNORD14A), small nucleolar RNA.	2.31	Up	0.0495907
NM_012391	SAM pointed domain containing ets transcription factor	2.31	Down	0.0343156
NM_006488	Ketohexokinase (fructokinase)	2.31	Down	0.00569405
XM_930059	PREDICTED: Homo sapiens hypothetical protein LOC643993 (LOC643993), mRNA.	2.31	Up	0.0396308
NM_080926	Homo sapiens hypothetical protein similar to KIAA0187 gene product (LOC96610), mRNA.	2.3	Up	0.0378347
NM_030622	Cytochrome P450, family 2, subfamily S, polypeptide 1	2.3	Down	0.00310235
NM_147168	Chromosome 9 open reading frame 24	2.3	Down	0.0148493
Hs.201950	Transcribed locus	2.3	Down	0.0234649
NM_152637	Methyltransferase like 7B	2.3	Down	0.00693092
ERCC-00004	Methanocaldococcus jannaschii spike-in control MJ-500-35 genomic sequence	2.3	Down	0.0310937
NM_001036645	HERV-H LTR-associating 3	2.29	Up	0.0131286
NM_152515	Cytoskeleton associated protein 2-like	2.29	Up	0.0071303
XM_933646	PREDICTED: Homo sapiens hypothetical LOC646484 (LOC646484), mRNA.	2.29	Up	0.0484559
NM_002922	Regulator of G-protein signaling 1	2.29	Up	0.0192327
NM_005223	Deoxyribonuclease I	2.28	Down	0.00540931
XR_000781	PREDICTED: Homo sapiens guanylate cyclase 2E (GUCY2E), mRNA.	2.28	Down	0.0480149
XR_018230	PREDICTED: Homo sapiens misc_RNA (LOC645726), miscRNA.	2.28	Up	0.0143691
NM_006393	Nebulette	2.28	Down	0.0454135
NM_130778	Homo sapiens collagen, type XVII, alpha 1 (COL17A1), mRNA.	2.28	Down	0.000136242
NM_173077	Carboxypeptidase O	2.28	Down	0.0141153
NM_001009568	Sphingomyelin phosphodiesterase, acid-like 3B	2.28	Down	0.034717
XM_001713946	PREDICTED: Homo sapiens similar to hCG1795014 (LOC100129193), mRNA.	2.28	Down	0.0420153
Hs.560732	yh11b03.s1 Soares infant brain 1NIB Homo sapiens cDNA clone IMAGE:42880 3, mRNA sequence	2.27	Down	0.0443958
NM_182705	Family with sequence similarity 101, member B	2.27	Up	0.0477945
NM_001775	CD38 molecule	2.27	Up	0.0366199
NM_005301	G protein-coupled receptor 35	2.27	Down	0.00679858
NM_001052	Somatostatin receptor 4	2.27	Down	0.0364519
NM_022073	Egl nine homolog 3 (C. elegans)	2.27	Down	0.0105441
NM_000772	Cytochrome P450, family 2, subfamily C, polypeptide 18	2.27	Down	0.0019196
NM_201612	IKK interacting protein	2.27	Up	0.0453317
NM_145175	Family with sequence similarity 84, member A	2.26	Down	0.0329873
XM_942115	Homo sapiens hypothetical protein LOC649446 (FLJ35776), mRNA.	2.26	Up	0.0278694
XM_939320	Homo sapiens leucine rich repeat containing 26 (LRRC26), mRNA.	2.26	Down	0.0132499
NM_152372	Myomesin family, member 3	2.25	Down	0.0427157
NM_024320	ATPase family, AAA domain containing 4	2.25	Down	0.00639109
XM_209187	Homo sapiens transmembrane protein 150B (TMEM150B), mRNA.	2.25	Down	0.000746725
NM_001077511	Transcription factor 19	2.25	Up	0.0191537
NM_001017367	Complement component 4 binding protein, beta	2.25	Up	0.0065765
NM_017750	Retinol saturase (all-trans-retinol 13,14-reductase)	2.24	Down	0.00391666
NM_005251	Forkhead box C2 (MFH-1, mesenchyme forkhead 1)	2.24	Down	0.0297126
NM_145018	Chromosome 11 open reading frame 82	2.24	Up	0.00599767
NM_006214	Phytanoyl-CoA 2-hydroxylase	2.24	Down	0.00113709
NM_020163	Sema domain, immunoglobulin domain (Ig), short basic domain, secreted, (semaphorin) 3G	2.24	Down	0.0230206
NM_030905	Olfactory receptor, family 2, subfamily J, member 2	2.24	Down	0.0471481
NM_000775	Cytochrome P450, family 2, subfamily J, polypeptide 2	2.23	Down	0.0109264
NM_183337	Regulator of G-protein signaling 11	2.23	Down	0.0294536
NM_017771	PX domain containing serine/threonine kinase	2.23	Up	0.0256095
NM_153498	Calcium/calmodulin-dependent protein kinase ID	2.23	Up	0.0470445
NM_001757	Carbonyl reductase 1	2.23	Down	0.0054601
NM_003216	Thyrotrophic embryonic factor	2.23	Down	0.00228776
NM_002153	Hydroxysteroid (17-beta) dehydrogenase 2	2.23	Down	0.00148352
NM_177973	Sulfotransferase family, cytosolic, 2B, member 1	2.23	Down	0.00140348
NM_001714	Bicaudal D homolog 1 (Drosophila)	2.23	Up	0.0495251
NM_002997	Syndecan 1	2.23	Down	0.00232069
Hs.475950	Transcribed locus	2.23	Down	0.0429476
NM_003469	Secretogranin II (chromogranin C)	2.22	Down	0.0143193
NM_002457	Mucin 2, oligomeric mucus/gel-forming	2.22	Down	0.0319516
XM_940609	PREDICTED: Homo sapiens similar to CG4502-PA (FLJ25076), mRNA.	2.22	Down	0.0416559
XM_940596	PREDICTED: Homo sapiens similar to Fc fragment of IgG binding protein (LOC651441), mRNA.	2.22	Down	0.0234283
XM_001726569	PREDICTED: Homo sapiens similar to hCG2031405 (LOC100131060), mRNA.	2.22	Down	0.0396379
NM_152538	Immunoglobulin superfamily, member 11	2.22	Down	0.040817
NM_004431	EPH receptor A2	2.22	Up	0.0149039
NM_001012509	Solute carrier family 45, member 2	2.22	Down	0.0416881
NM_201252	Aldo-keto reductase family 7-like	2.21	Down	0.0190886
NM_002383	MYC-associated zinc finger protein (purine-binding transcription factor)	2.21	Up	0.043663
NM_001034836	RAD52 motif 1	2.21	Up	0.0460769
NM_001091	Amiloride binding protein 1 (amine oxidase (copper-containing))	2.21	Down	0.00357729
NM_000039	Apolipoprotein A-I	2.2	Down	0.00472927
NM_014392	DNA segment on chromosome 4 (unique) 234 expressed sequence	2.2	Down	0.00462422
NM_018936	Protocadherin beta 2	2.19	Down	0.0384588
NM_005379	Myosin IA	2.19	Down	0.00347913
NM_024563	Chromosome 5 open reading frame 23	2.19	Down	0.0242147
NM_002220	Inositol 1,4,5-trisphosphate 3-kinase A	2.18	Down	0.0120327
NM_001012426	Forkhead box P4	2.18	Up	0.0080925
NM_003279	Troponin C type 2 (fast)	2.18	Down	0.0270837
NM_001007098	Sterol carrier protein 2	2.17	Down	0.0191118
NM_022788	Purinergic receptor P2Y, G-protein coupled, 12	2.17	Up	0.0137193
NM_017636	Transient receptor potential cation channel, subfamily M, member 4	2.17	Down	0.00259128
NM_000417	Interleukin 2 receptor, alpha	2.17	Up	0.000836771
NM_052864	TRAF-interacting protein with forkhead-associated domain	2.17	Up	0.0294667
NM_022449	RAB17, member RAS oncogene family	2.17	Down	0.00489668
NM_001086	Arylacetamide deacetylase (esterase)	2.16	Down	0.0306856
NM_033520	Chromosome 19 open reading frame 33	2.16	Down	0.0157421
NM_005764	PDZK1 interacting protein 1	2.16	Up	0.0475542
XM_001716901	PREDICTED: Homo sapiens hypothetical LOC100130458 (LOC100130458), mRNA.	2.16	Up	0.0475172
NM_138571	Histidine triad nucleotide binding protein 3	2.16	Up	0.000398824
Hs.554965	Homo sapiens mRNA; cDNA DKFZp434J194 (from clone DKFZp434J194)	2.16	Down	0.021304
XM_376444	PREDICTED: Homo sapiens hypothetical protein LOC133491 (LOC133491), mRNA.	2.16	Up	0.0235994
NM_173039	Aquaporin 11	2.15	Down	0.00170283
NM_152524	Shugoshin-like 2 (S. pombe)	2.15	Up	0.000669232
Hs.280482	Transcribed locus	2.15	Down	0.0280672
NM_130391	Protein tyrosine phosphatase, receptor type, D	2.14	Down	0.0137245
NM_173596	Solute carrier family 39 (metal ion transporter), member 5	2.14	Down	0.00606303
XR_037562	PREDICTED: Homo sapiens misc_RNA (LOC100131360), miscRNA.	2.14	Up	0.0105288
NM_001004320	Transmembrane protein 195	2.14	Down	9.76931e-05
NM_017717	Homo sapiens mucin-like protocadherin (MUPCDH), transcript variant 1, mRNA.	2.14	Down	0.0242931
NM_033108	Heat shock transcription factor, Y-linked 1	2.14	Up	0.0199404
NM_000848	Glutathione S-transferase mu 2 (muscle)	2.13	Down	0.0465128
XM_935493	PREDICTED: Homo sapiens similar to solute carrier family 29 (nucleoside transporters), member 4 (LOC402509), mRNA.	2.13	Down	0.019965
NM_004292	Ras and Rab interactor 1	2.13	Down	0.016169
Hs.99472	MRNA; cDNA DKFZp564O0862 (from clone DKFZp564O0862)	2.13	Down	0.00218503
NM_018424	Erythrocyte membrane protein band 4.1 like 4B	2.13	Down	0.00422419
NM_001561	Tumor necrosis factor receptor superfamily, member 9	2.13	Up	0.0199246
NM_175887	Proline rich 15	2.13	Down	0.0115437
NM_032994	Homo sapiens MLX interacting protein-like (MLXIPL), transcript variant 2, mRNA.	2.13	Down	0.0280117
XM_927832	PREDICTED: Homo sapiens hypothetical protein LOC644733 (LOC644733), mRNA.	2.12	Up	0.00560681
NM_032259	WD repeat domain 24	2.12	Up	0.0169903
NM_005165	Aldolase C, fructose-bisphosphate	2.12	Down	0.000359463
NR_000019	Homo sapiens small nucleolar RNA, C/D box 34 (SNORD34), small nucleolar RNA.	2.12	Up	0.0260655
NM_017760	Non-SMC condensin II complex, subunit G2	2.12	Up	0.00417967
NR_024418	Homo sapiens hypothetical LOC389332 (LOC389332), non-coding RNA.	2.12	Down	0.0159803
XM_001713810	PREDICTED: Homo sapiens hypothetical protein LOC100134364 (LOC100134364), mRNA.	2.12	Down	0.0276445
NM_015931	Chromosome 3 open reading frame 32	2.11	Down	0.0172744
NM_001012763	Gonadotropin-releasing hormone receptor	2.11	Up	0.0411803
NM_021176	Glucose-6-phosphatase, catalytic, 2	2.11	Down	0.0169794
NM_144686	Transmembrane channel-like 4	2.11	Down	0.00149074
NM_001005914	Sema domain, immunoglobulin domain (Ig), short basic domain, secreted, (semaphorin) 3B	2.11	Down	0.0225519
NM_153226	Transmembrane protein 20	2.11	Down	0.00608861
NM_001033083	Phenazine biosynthesis-like protein domain containing	2.11	Down	0.00637425
NM_201651	Solute carrier family 28 (sodium-coupled nucleoside transporter), member 1	2.11	Down	0.0263626
NM_005971	FXYD domain containing ion transport regulator 3	2.1	Down	0.0245308
NM_080743	Serine-arginine repressor protein (35 kDa)	2.1	Down	0.0249737
NM_152685	Solute carrier family 23 (nucleobase transporters), member 1	2.1	Down	0.0092022
NM_002555	Solute carrier family 22, member 18	2.1	Down	0.00665587
Hs.572444	Homo sapiens cDNA: FLJ21679 fis, clone COL09221	2.1	Down	0.00836663
NM_000029	Angiotensinogen (serpin peptidase inhibitor, clade A, member 8)	2.1	Down	0.0167415
NR_029950	Homo sapiens microRNA 20b (MIR20B), microRNA.	2.1	Up	0.0339694
NM_000120	Epoxide hydrolase 1, microsomal (xenobiotic)	2.1	Down	0.000250155
XM_926919	PREDICTED: Homo sapiens hypothetical protein LOC643614 (LOC643614), mRNA.	2.09	Down	0.0287392
NM_007018	Centrosomal protein 110kDa	2.09	Up	0.0298298
NM_152672	Organic solute transporter alpha	2.09	Down	0.00167943
NM_000384	Apolipoprotein B (including Ag(x) antigen)	2.09	Down	0.00956561
XR_016704	PREDICTED: Homo sapiens misc_RNA (RPL12P6), miscRNA.	2.08	Down	0.00707755
NM_020675	SPC25, NDC80 kinetochore complex component, homolog (S. cerevisiae)	2.08	Up	0.0260746
XM_944290	PREDICTED: Homo sapiens KIAA0492 protein (KIAA0492), mRNA.	2.08	Down	0.00121125
NM_080628	Chromosome 20 open reading frame 118	2.07	Down	0.00525156
XM_937579	PREDICTED: Homo sapiens similar to epiplakin 1 (LOC648526), mRNA.	2.07	Down	0.00159612
XM_926711	PREDICTED: Homo sapiens hypothetical LOC643382 (LOC643382), mRNA.	2.07	Down	0.0157225
NM_004164	Retinol binding protein 2, cellular	2.06	Down	0.0174754
NM_000340	Solute carrier family 2 (facilitated glucose transporter), member 2	2.06	Down	0.0143433
NM_019043	Amyloid beta (A4) precursor protein-binding, family B, member 1 interacting protein	2.05	Up	0.0181846
NM_033409	Chromosome 20 open reading frame 54	2.05	Down	0.0189245
NM_005588	Meprin A, alpha (PABA peptide hydrolase)	2.05	Down	0.000450053
NM_145904	Homo sapiens high mobility group AT-hook 1 (HMGA1), transcript variant 6, mRNA.	2.05	Up	2.05204e-05
NM_006139	CD28 molecule	2.05	Up	0.0327793
NM_030929	Kazal-type serine peptidase inhibitor domain 1	2.04	Down	0.0157973
NM_000112	Solute carrier family 26 (sulfate transporter), member 2	2.04	Down	0.00256583
XM_942529	PREDICTED: Homo sapiens similar to C-terminal binding protein 2 (LOC652837), mRNA.	2.04	Up	0.0309297
NM_025079	Zinc finger CCCH-type containing 12A	2.04	Up	0.000932155
NM_005629	Solute carrier family 6 (neurotransmitter transporter, creatine), member 8	2.04	Down	0.0380024
NM_001098416	Histone deacetylase 7	2.04	Up	0.0144529
NM_020786	Pyruvate dehydrogenase phosphatase isoenzyme 2	2.04	Down	0.013881
Hs.566332	Transcribed locus	2.04	Down	0.0449677
NM_001142308	Homo sapiens similar to hCG1641533 (LOC100128641), mRNA.	2.03	Down	0.000781991
NM_000137	Fumarylacetoacetate hydrolase (fumarylacetoacetase)	2.03	Down	0.00322666
NM_003890	Fc fragment of IgG binding protein	2.03	Down	0.00485785
XM_001718864	PREDICTED: Homo sapiens similar to hCG1782414 (LOC653156), mRNA.	2.03	Down	0.017578
Hs.224678	Transcribed locus	2.03	Down	0.0310989
NM_000862	Hydroxy-delta-5-steroid dehydrogenase, 3 beta- and steroid delta-isomerase 1	2.03	Down	0.0341854
NM_133650	Spectrin repeat containing, nuclear envelope 1	2.03	Down	0.041766
XM_929738	PREDICTED: Homo sapiens similar to Afadin (AF-6 protein) (LOC646786), mRNA.	2.03	Down	0.000267509
NM_014498	Golgi integral membrane protein 4	2.03	Down	0.0299539
XM_939429	PREDICTED: Homo sapiens maltase-glucoamylase (alpha-glucosidase) (MGAM), mRNA.	2.02	Down	0.0480089
XR_038180	PREDICTED: Homo sapiens misc_RNA (LOC100131464), miscRNA.	2.02	Down	0.035808
NM_001615	Actin, gamma 2, smooth muscle, enteric	2.02	Down	0.00316689
NM_002296	Lamin B receptor	2.02	Up	0.0291898
XM_930587	PREDICTED: Homo sapiens hypothetical protein LOC653034 (LOC653034), mRNA.	2.02	Down	0.0153714
XM_932681	PREDICTED: Homo sapiens similar to Gamma-glutamyltranspeptidase 1 precursor (Gamma-glutamyltransferase 1) (CD224 antigen), transcript variant 2 (LOC728441), mRNA.	2.02	Down	0.0322996
NM_003554	Olfactory receptor, family 1, subfamily E, member 2	2.01	Up	0.0215532
NM_005161	Apelin receptor	2.01	Down	0.00837735
NM_014963	Strawberry notch homolog 2 (Drosophila)	2.01	Up	0.0052572
NM_015547	Acyl-CoA thioesterase 11	2.01	Down	0.00838486
NM_022097	Calcineurin B homologous protein 2	2.01	Down	0.00841764
XM_945833	PREDICTED: Homo sapiens similar to CG1486-PA, isoform A, transcript variant 4 (LOC650128), mRNA.	2.01	Down	0.00322602
NM_021732	Arginine vasopressin-induced 1	2.01	Down	0.00216779
NM_005434	Mal, T-cell differentiation protein-like	2	Down	0.0013715
NM_003012	Secreted frizzled-related protein 1	2	Down	0.0497725
NM_017986	G protein-coupled receptor 172B	2	Down	0.018443
NM_153006	N-acetylglutamate synthase	2	Down	0.00383215
NM_138809	Carboxymethylenebutenolidase homolog (Pseudomonas)	2	Down	0.0260234
NM_003764	Syntaxin 11	1.99	Up	0.0296999
NM_001875	Carbamoyl-phosphate synthetase 1, mitochondrial	1.99	Down	0.000519177
NM_001080952	Pleiomorphic adenoma gene-like 1	1.99	Up	0.0190181
NM_001048	Somatostatin	1.99	Down	0.0111094
NM_000060	Biotinidase	1.99	Down	0.0029177
XM_376822	PREDICTED: Homo sapiens similar to PRO2738 (LOC401497), mRNA.	1.99	Down	0.0271887
NM_017675	Protocadherin 24	1.99	Down	0.0302712
NM_002905	Retinol dehydrogenase 5 (11-cis/9-cis)	1.99	Down	0.00788193
NM_000951	Proline rich Gla (G-carboxyglutamic acid) 2	1.99	Down	0.00674451
NM_002727	Serglycin	1.98	Up	0.0425391
NM_198447	Golgi transport 1 homolog A (S. cerevisiae)	1.98	Down	0.025558
NM_173583	Homo sapiens kelch-like 35 (Drosophila) (KLHL35), mRNA.	1.98	Down	0.00818551
NM_130802	Multiple endocrine neoplasia I	1.98	Up	0.011586
NM_000788	Deoxycytidine kinase	1.98	Up	0.0237741
NM_031457	Membrane-spanning 4-domains, subfamily A, member 8B	1.98	Down	0.0211471
NM_198151	HEPACAM family member 2	1.98	Down	0.0331149
NM_000790	Dopa decarboxylase (aromatic L-amino acid decarboxylase)	1.98	Down	0.00519529
NM_000142	Fibroblast growth factor receptor 3	1.98	Down	0.0170207
NR_000024	Homo sapiens small nucleolar RNA, C/D box 46 (SNORD46), small nucleolar RNA.	1.98	Up	0.0436291
NM_024103	Solute carrier family 25 (mitochondrial carrier; phosphate carrier), member 23	1.98	Down	0.00266788
NM_138967	Secretory carrier membrane protein 5	1.98	Down	0.0433271
NM_000531	Ornithine carbamoyltransferase	1.98	Down	0.00137989
XM_001716718	Chromosome 14 open reading frame 176	1.97	Down	0.00535132
XR_001271	PREDICTED: Homo sapiens similar to hypothetical protein FLJ10307 (LOC441191), misc RNA.	1.97	Up	0.0324322
Hs.573263	Homo sapiens cDNA FLJ41558 fis, clone COLON2009499	1.97	Up	0.00665266
NM_000623	Bradykinin receptor B2	1.97	Down	0.0248265
NM_014370	SFRS protein kinase 3	1.97	Down	0.0310234
NM_004606	TAF1 RNA polymerase II, TATA box binding protein (TBP)-associated factor, 250kDa	1.97	Up	0.0389285
NM_001267	Chondroadherin	1.97	Down	0.04417
NM_023944	Cytochrome P450, family 4, subfamily F, polypeptide 12	1.97	Down	0.0247624
NM_030626	Leucine rich repeat containing 27	1.96	Down	0.0499907
NM_024767	Deleted in liver cancer 1	1.96	Down	0.00693129
NM_000017	Acyl-Coenzyme A dehydrogenase, C-2 to C-3 short chain	1.96	Down	0.0225193
NM_017662	Transient receptor potential cation channel, subfamily M, member 6	1.96	Down	0.00821688
NM_138375	Cdk5 and Abl enzyme substrate 1	1.96	Down	0.00423189
NM_005265	Gamma-glutamyltransferase 1	1.96	Down	0.0146258
NM_003196	Transcription elongation factor A (SII), 3	1.96	Down	0.0117488
NM_013282	Ubiquitin-like with PHD and ring finger domains 1	1.96	Up	0.0120238
NM_203510	Homo sapiens transmembrane 6 superfamily member 2 (TM6SF2), mRNA.	1.96	Down	0.0160541
NM_031925	Transmembrane protein 120A	1.95	Down	0.00728121
NM_182608	Ankyrin repeat domain 33	1.95	Down	0.000598976
NM_015157	Pleckstrin homology-like domain, family B, member 1	1.95	Down	0.00331446
Hs.25318	RAB27B, member RAS oncogene family	1.95	Down	0.0203585
NM_015148	PAS domain containing serine/threonine kinase	1.95	Up	0.0353898
NM_032432	Actin binding LIM protein family, member 2	1.95	Down	0.0230442
XM_926046	PREDICTED: Homo sapiens similar to KIAA0454 protein (LOC727948), mRNA.	1.95	Down	0.00793312
NR_002208	Homo sapiens mitochondrial ribosomal protein L42 pseudogene 5 (MRPL42P5), non-coding RNA.	1.95	Down	0.0342559
XM_926662	PREDICTED: Homo sapiens similar to ribosomal protein L31 (LOC643330), mRNA.	1.95	Up	0.0361953
NM_001804	Caudal type homeobox 1	1.95	Down	0.00311193
NM_033419	Per1-like domain containing 1	1.95	Down	0.000353358
NM_198552	Family with sequence similarity 89, member A	1.95	Up	0.0190691
NM_020974	Signal peptide, CUB domain, EGF-like 2	1.95	Down	0.0369511
NM_052862	RCSD domain containing 1	1.95	Up	0.0110952
NM_015993	Plasma membrane proteolipid (plasmolipin)	1.95	Down	0.00971518
NM_145202	Proline-rich acidic protein 1	1.95	Down	0.0232935
NM_014762	24-dehydrocholesterol reductase	1.95	Down	0.00126594
NM_001012415	Spermatogenesis and oogenesis specific basic helix-loop-helix 1	1.95	Up	0.0293898
NM_016831	Period homolog 3 (Drosophila)	1.94	Down	0.00421946
NM_033553	Guanylate cyclase activator 2A (guanylin)	1.94	Down	0.0285008
NM_006461	Sperm associated antigen 5	1.94	Up	0.0318899
NM_194463	Ring finger protein 128	1.94	Down	0.00221613
NM_144626	Transmembrane protein 125	1.94	Down	0.0171411
NM_182487	Olfactomedin-like 2A	1.94	Down	0.000921472
NM_000672	Alcohol dehydrogenase 6 (class V)	1.94	Down	0.0164463
XM_945742	PREDICTED: Homo sapiens hypothetical gene supported by BC022385; BC035868; BC048326, transcript variant 4 (LOC440335), mRNA.	1.94	Down	0.0211293
NM_001038	Sodium channel, nonvoltage-gated 1 alpha	1.93	Down	0.0373904
NM_000071	Cystathionine-beta-synthase	1.93	Down	0.018602
NM_001785	Cytidine deaminase	1.93	Down	0.0494034
NM_022405	Solute carrier family 6 (proline IMINO transporter), member 20	1.93	Down	0.0207601
NM_001135865	Nuclear pore complex interacting protein-like 3	1.93	Up	0.00706251
NM_080658	Aspartoacylase (aminocyclase) 3	1.93	Down	0.0206823
NR_015381	Homo sapiens TP53 target 1 (non-protein coding) (TP53TG1), non-coding RNA.	1.93	Down	0.0189131
NM_005028	Phosphatidylinositol-5-phosphate 4-kinase, type II, alpha	1.93	Up	0.0279993
XM_943434	PREDICTED: Homo sapiens UDP glucuronosyltransferase 2 family, polypeptide B7 (UGT2B7), mRNA.	1.92	Down	0.0208603
NM_006202	Phosphodiesterase 4A, cAMP-specific (phosphodiesterase E2 dunce homolog, Drosophila)	1.92	Down	0.031711
NM_005975	PTK6 protein tyrosine kinase 6	1.92	Down	0.0199441
NM_014580	Solute carrier family 2 (facilitated glucose transporter), member 8	1.92	Down	0.00107752
NM_024308	Dehydrogenase/reductase (SDR family) member 11	1.92	Down	0.0110773
XM_001724161	PREDICTED: Homo sapiens similar to golgi autoantigen, golgin subfamily a, 8G, transcript variant 1 (LOC100132565), mRNA.	1.92	Up	0.047614
NM_000482	Apolipoprotein A-IV	1.92	Down	0.0279051
NM_004861	Galactose-3-O-sulfotransferase 1	1.92	Down	0.0284337
NM_001073	UDP glucuronosyltransferase 2 family, polypeptide B11	1.92	Down	0.0165684
NM_012067	Aldo-keto reductase family 7, member A3 (aflatoxin aldehyde reductase)	1.92	Down	0.011951
NM_005468	N-acetylated alpha-linked acidic dipeptidase-like 1	1.92	Down	0.0218633
NM_022145	Centromere protein K	1.91	Up	0.0364736
NM_000666	Aminoacylase 1	1.91	Down	0.00408746
NM_012331	Methionine sulfoxide reductase A	1.91	Down	0.000674908
XR_017321	PREDICTED: Homo sapiens misc_RNA (LOC201651), miscRNA.	1.91	Down	0.030845
NM_001458	Filamin C, gamma (actin binding protein 280)	1.91	Down	0.0356304
NM_001438	Estrogen-related receptor gamma	1.91	Down	0.0348414
NM_014448	Rho guanine exchange factor (GEF) 16	1.91	Down	0.0153408
Hs.34447	Small nucleolar RNA, C/D box 123	1.91	Down	0.0160537
NM_015533	Dihydroxyacetone kinase 2 homolog (S. cerevisiae)	1.91	Down	0.0213858
NM_001001852	Pim-3 oncogene	1.91	Up	0.00199026
NM_198098	Aquaporin 1 (Colton blood group)	1.9	Down	0.00410254
NM_020699	GATA zinc finger domain containing 2B	1.9	Up	0.00621419
NM_052899	G protein regulated inducer of neurite outgrowth 1	1.9	Up	0.0138223
NM_000507	Fructose-1,6-bisphosphatase 1	1.9	Down	0.020686
NM_016339	Rap guanine nucleotide exchange factor (GEF)-like 1	1.9	Down	0.00878327
NM_002614	PDZ domain containing 1	1.9	Down	0.0451461
NM_001935	Dipeptidyl-peptidase 4	1.9	Down	0.0239936
NM_004336	Budding uninhibited by benzimidazoles 1 homolog (yeast)	1.9	Up	0.0115429
NM_020337	Ankyrin repeat domain 50	1.9	Down	3.86681e-05
NM_000355	Transcobalamin II; macrocytic anemia	1.89	Down	0.00278577
XM_001723512	PREDICTED: Homo sapiens similar to mCG19129, transcript variant 2 (LOC100128060), mRNA.	1.89	Up	0.000849008
NM_001025266	Chromosome 3 open reading frame 70	1.89	Down	0.000808627
NM_005925	Meprin A, beta	1.89	Down	0.0221317
NM_024803	Tubulin, alpha-like 3	1.89	Down	0.021306
NM_000534	PMS1 postmeiotic segregation increased 1 (S. cerevisiae)	1.89	Up	0.0480259
NM_012253	Transketolase-like 1	1.89	Down	0.0312617
NM_023938	Chromosome 1 open reading frame 116	1.89	Down	0.00824672
XM_001715968	PREDICTED: Homo sapiens hypothetical LOC100130846 (LOC100130846), mRNA.	1.88	Down	0.0173252
NR_001571	Homo sapiens RNA, Ro-associated Y5 (RNY5), small cytoplasmic RNA.	1.88	Down	0.0157871
NM_004624	Vasoactive intestinal peptide receptor 1	1.88	Down	0.0169504
NM_033319	Centromere protein L	1.88	Up	0.0175384
XM_001721794	PREDICTED: Homo sapiens hypothetical protein LOC100132444 (LOC100132444), mRNA.	1.88	Up	0.0331612
NM_000849	Glutathione S-transferase mu 3 (brain)	1.88	Down	0.0429229
NM_031475	Espin	1.88	Down	0.0421808
NM_006159	NEL-like 2 (chicken)	1.87	Down	0.00771428
NM_000240	Monoamine oxidase A	1.87	Down	0.0220464
NM_001040441	Zinc finger and BTB domain containing 8A	1.87	Down	0.00976622
XM_942127	PREDICTED: Homo sapiens similar to Fc fragment of IgG binding protein (LOC652599), mRNA.	1.87	Down	0.0097707
XR_039528	PREDICTED: Homo sapiens misc_RNA (LOC650901), miscRNA.	1.87	Down	0.0434558
NM_020435	Gap junction protein, gamma 2, 47kDa	1.87	Down	0.0341971
Hs.144925	Transcribed locus	1.87	Down	0.0241062
NM_139320	CHRNA7 (cholinergic receptor, nicotinic, alpha 7, exons 5-10) and FAM7A (family with sequence similarity 7A, exons A-E) fusio	1.87	Down	0.0367398
NM_000582	Secreted phosphoprotein 1	1.87	Up	0.0183001
NM_001012413	Shugoshin-like 1 (S. pombe)	1.87	Up	0.0305661
NM_003803	Myomesin 1, 185kDa	1.87	Down	0.0237687
NM_014603	Cerebellar degeneration-related protein 2-like	1.86	Down	0.00325192
NM_007127	Villin 1	1.86	Down	0.0154097
NM_001025366	Vascular endothelial growth factor A	1.86	Down	0.0101722
NM_022083	Homo sapiens family with sequence similarity 129, member A (FAM129A), transcript variant 2, mRNA.	1.86	Up	0.00691074
NM_001008222	Zinc finger, DHHC-type containing 9	1.86	Down	0.00549697
NM_022346	Non-SMC condensin I complex, subunit G	1.86	Up	0.00900723
NM_004428	Ephrin-A1	1.86	Down	0.0219638
XR_038607	PREDICTED: Homo sapiens misc_RNA (LOC732360), miscRNA.	1.86	Up	2.27528e-05
NM_052969	Ribosomal protein L39-like	1.85	Up	0.0207214
NM_198445	Ras and Rab interactor-like	1.85	Up	0.0490698
NM_001018073	Phosphoenolpyruvate carboxykinase 2 (mitochondrial)	1.85	Down	0.00368591
XM_001719856	PREDICTED: Homo sapiens FLJ27068 protein (LOC400558), mRNA.	1.85	Down	0.0140696
NM_007289	Membrane metallo-endopeptidase	1.85	Down	0.0168685
NM_138493	Chromosome 6 open reading frame 129	1.85	Up	0.0164616
XM_930986	PREDICTED: Homo sapiens similar to CHRNA7 (cholinergic receptor, nicotinic, alpha 7, exons 5-10) and FAM7A (family with sequence similarity 7A, exons A-E) fusion (LOC727935), mRNA.	1.85	Up	0.00950372
NM_005135	Solute carrier family 12 (potassium/chloride transporters), member 6	1.85	Down	0.0268741
NM_006636	Methylenetetrahydrofolate dehydrogenase (NADP+ dependent) 2, methenyltetrahydrofolate cyclohydrolase	1.85	Up	0.00275821
NM_020235	Bobby sox homolog (Drosophila)	1.84	Up	0.000298845
NM_015464	Sclerostin domain containing 1	1.84	Down	0.0152453
NM_138932	APOBEC1 complementation factor	1.84	Down	0.0254176
NM_001004430	Homo sapiens mucin 17, cell surface associated (MUC17), mRNA.	1.84	Down	0.0140895
NM_003159	Cyclin-dependent kinase-like 5	1.84	Down	0.0471082
NM_001123168	Family with sequence similarity 72, member D	1.84	Up	0.0231096
NM_012482	Zinc finger protein 281	1.84	Up	0.000457323
NM_178556	Tripartite motif family-like 1	1.84	Down	0.0225391
NM_153236	GTPase, IMAP family member 7	1.84	Up	0.0227466
NM_022094	Cell death-inducing DFFA-like effector c	1.84	Down	0.0477965
NM_005073	Solute carrier family 15 (oligopeptide transporter), member 1	1.84	Down	0.0245987
NM_004055	Calpain 5	1.83	Down	0.0104906
XM_927596	PREDICTED: Homo sapiens similar to gamma-glutamyltransferase 2, transcript variant 3 (LOC728226), mRNA.	1.83	Down	0.0428076
NM_030674	Solute carrier family 38, member 1	1.83	Up	0.00733699
NM_152284	Chromatin modifying protein 4C	1.83	Down	0.0122967
NM_001039667	Angiopoietin-like 4	1.83	Down	0.0228367
NM_003503	Cell division cycle 7 homolog (S. cerevisiae)	1.83	Up	0.0338299
NM_003874	CD84 molecule	1.83	Up	0.00374427
NM_018410	Holliday junction recognition protein	1.83	Up	0.00300747
NM_018342	Transmembrane protein 144	1.83	Down	0.00654699
NM_032044	Regenerating islet-derived family, member 4	1.83	Down	0.0231861
NM_017767	Solute carrier family 39 (zinc transporter), member 4	1.83	Down	0.0231761
XM_931879	PREDICTED: Homo sapiens hypothetical protein LOC643882 (LOC643882), mRNA.	1.82	Down	0.0245176
NM_000377	Wiskott-Aldrich syndrome (eczema-thrombocytopenia)	1.82	Up	0.042354
NM_004713	Serologically defined colon cancer antigen 1	1.82	Up	0.000194055
XM_001132105	PREDICTED: Homo sapiens hypothetical LOC728431 (LOC728431), mRNA.	1.82	Down	0.00373526
NM_001023571	IQ motif containing B1	1.82	Up	0.0195173
NM_032361	THO complex 3	1.82	Up	0.0057236
NM_005686	SRY (sex determining region Y)-box 13	1.82	Down	0.00125359
NM_152751	BEN domain containing 7	1.81	Down	0.00896705
NM_013261	Peroxisome proliferator-activated receptor gamma, coactivator 1 alpha	1.81	Down	0.0395894
NM_015974	Crystallin, lambda 1	1.81	Down	0.00844429
NM_000187	Homogentisate 1,2-dioxygenase (homogentisate oxidase)	1.81	Down	0.0311075
Hs.540722	Transcribed locus	1.81	Down	0.0450252
NM_032321	Chromosome 2 open reading frame 88	1.81	Down	0.0209747
NM_030767	AT-hook transcription factor	1.81	Up	0.00538867
NM_002558	Purinergic receptor P2X, ligand-gated ion channel, 1	1.81	Down	0.00745512
NM_024315	Chromosome 7 open reading frame 23	1.81	Up	0.00394006
XM_932522	PREDICTED: Homo sapiens hypothetical LOC644931 (LOC644931), mRNA.	1.81	Up	0.00545085
NM_002206	Integrin, alpha 7	1.81	Down	0.0418921
NM_001030272	Aryl hydrocarbon receptor nuclear translocator-like	1.8	Up	0.00299282
NM_203374	Zinc finger protein 784	1.8	Down	0.0148952
NM_002519	Nuclear protein, ataxia-telangiectasia locus	1.8	Up	0.00246809
NM_002010	Fibroblast growth factor 9 (glia-activating factor)	1.8	Down	0.0343752
XR_001080	PREDICTED: Homo sapiens hypothetical protein MGC24103 (MGC24103), misc RNA.	1.8	Down	0.00952077
NM_002653	Paired-like homeodomain 1	1.8	Down	0.0281456
NM_000898	Monoamine oxidase B	1.8	Down	0.0182312
NM_014766	Secernin 1	1.8	Up	0.0374757
NM_001218	Carbonic anhydrase XII	1.8	Down	0.0179051
NM_014270	Solute carrier family 7 (cationic amino acid transporter, y+ system), member 9	1.79	Down	0.0135772
NM_006821	Acyl-CoA thioesterase 2	1.79	Down	0.0479249
NM_002714	Protein phosphatase 1, regulatory (inhibitor) subunit 10	1.79	Up	1.12116e-07
NM_002237	Potassium voltage-gated channel, subfamily G, member 1	1.79	Down	0.00819851
XM_926814	PREDICTED: Homo sapiens similar to hypothetical protein MGC40405, transcript variant 1 (LOC653158), mRNA.	1.79	Down	0.0111329
NM_003060	Solute carrier family 22 (organic cation/carnitine transporter), member 5	1.79	Down	0.024869
NM_000452	Solute carrier family 10 (sodium/bile acid cotransporter family), member 2	1.79	Down	0.0409345
XM_001717875	PREDICTED: Homo sapiens similar to alpha 7 neuronal nicotinic acetylcholine receptor (LOC732445), mRNA.	1.79	Down	0.016175
NM_005063	Stearoyl-CoA desaturase (delta-9-desaturase)	1.79	Down	0.0039568
NM_020775	KIAA1324	1.79	Down	0.00875359
XR_042154	PREDICTED: Homo sapiens misc_RNA (LOC440366), miscRNA.	1.79	Up	0.00254379
XM_925989	PREDICTED: Homo sapiens similar to FK506-binding protein 1A (LOC642489), mRNA.	1.79	Up	6.71436e-06
XM_934229	PREDICTED: Homo sapiens hypothetical protein MGC5139, transcript variant 2 (MGC5139), mRNA.	1.79	Up	0.0279452
NM_207446	Family with sequence similarity 174, member B	1.79	Down	0.0168893
NM_001010888	Zinc finger CCCH-type containing 12B	1.78	Down	0.00610604
NM_005495	Solute carrier family 17 (sodium phosphate), member 4	1.78	Down	0.0270188
NM_000545	HNF1 homeobox A	1.78	Down	0.0372948
NM_152550	SH3 domain containing ring finger 2	1.78	Down	0.0259128
NM_148888	Homo sapiens chemokine (C-C motif) ligand 25 (CCL25), mRNA.	1.78	Down	0.00787435
NM_001040114	Myosin, heavy chain 11, smooth muscle	1.78	Down	0.00404123
NM_015544	Transmembrane protein 98	1.78	Down	0.00328262
NM_153683	Homo sapiens klotho (KL), transcript variant 2, mRNA.	1.78	Down	0.0463406
NM_021975	V-rel reticuloendotheliosis viral oncogene homolog A (avian)	1.78	Up	0.0241748
NM_194284	Claudin 23	1.78	Down	0.00992471
NM_002129	High-mobility group box 2	1.78	Up	0.015834
NM_001033555	Cytospin B	1.78	Down	0.00121941
XM_929413	PREDICTED: Homo sapiens hypothetical protein LOC646491 (LOC646491), mRNA.	1.78	Up	0.0378066
NM_007148	Ring finger protein 112	1.78	Down	0.0257621
NM_194270	Homo sapiens MORN repeat containing 2 (MORN2), mRNA.	1.77	Up	0.0063076
NM_020847	Homo sapiens trinucleotide repeat containing 6A (TNRC6A), mRNA.	1.77	Up	0.00183753
NM_014455	Ring finger protein 115	1.77	Up	0.000726581
Hs.481464	Exocyst complex component 3	1.77	Down	0.0298919
NM_001009881	Zinc finger, CCHC domain containing 11	1.77	Up	0.0354872
NM_152773	Transmembrane 4 L six family member 19	1.77	Up	0.00133557
NM_001813	Centromere protein E, 312kDa	1.77	Up	0.00171792
Hs.105791	CDNA clone IMAGE:6186815	1.77	Down	0.0319676
NM_014343	Claudin 15	1.77	Down	0.00160176
NM_152998	Enhancer of zeste homolog 2 (Drosophila)	1.77	Up	0.00478858
NM_014264	Polo-like kinase 4 (Drosophila)	1.76	Up	0.0022133
Hs.551847	Transcribed locus	1.76	Down	0.00263743
NM_015832	Methyl-CpG binding domain protein 2	1.76	Up	0.0198821
NM_020820	Phosphatidylinositol-3,4,5-trisphosphate-dependent Rac exchange factor 1	1.76	Up	0.0118697
NM_004109	Ferredoxin 1	1.76	Down	0.0188741
NM_152296	ATPase, Na+/K+ transporting, alpha 3 polypeptide	1.76	Down	0.0245588
NM_139319	Solute carrier family 17 (sodium-dependent inorganic phosphate cotransporter), member 8	1.76	Down	0.0307859
NM_012212	Prostaglandin reductase 1	1.76	Down	0.0288248
NM_006763	BTG family, member 2	1.76	Up	0.00858008
NM_153321	Peripheral myelin protein 22	1.76	Down	0.00360878
NM_001010872	Family with sequence similarity 83, member B	1.76	Down	0.0174437
NM_181715	CREB regulated transcription coactivator 2	1.76	Up	0.00338519
NM_022338	Chromosome 11 open reading frame 24	1.76	Down	0.023081
NM_004252	Solute carrier family 9 (sodium/hydrogen exchanger), member 3 regulator 1	1.76	Down	0.0116174
NM_006383	Calcium and integrin binding family member 2	1.76	Down	0.0282006
NM_004385	Versican	1.76	Down	0.0386416
NM_000786	Cytochrome P450, family 51, subfamily A, polypeptide 1	1.76	Down	0.0064777
NM_013272	Solute carrier organic anion transporter family, member 3A1	1.76	Up	0.0121506
NR_023387	Homo sapiens ATP-binding cassette, sub-family C, member 6 pseudogene 2 (ABCC6P2), non-coding RNA.	1.76	Down	0.01152
NM_033286	Chromosome 15 open reading frame 23	1.76	Up	0.0319636
XM_946379	PREDICTED: Homo sapiens similar to unc-93 homolog B1 (LOC729196), mRNA.	1.76	Up	0.0195476
NM_022071	SH2 domain containing 4A	1.75	Down	0.0180438
XM_944788	PREDICTED: Homo sapiens G protein-coupled receptor 125, transcript variant 3 (GPR125), mRNA.	1.75	Down	0.0367273
NM_004482	UDP-N-acetyl-alpha-D-galactosamine:polypeptide N-acetylgalactosaminyltransferase 3 (GalNAc-T3)	1.75	Down	0.0094214
NM_017928	PREDICTED: Homo sapiens chromosome 17 open reading frame 73 (C17orf73), misc RNA.	1.75	Down	0.0158729
NM_002886	RAP2B, member of RAS oncogene family	1.75	Up	0.0135213
NM_001010853	Peptidase M20 domain containing 2	1.75	Up	8.00657e-05
NM_002350	V-yes-1 Yamaguchi sarcoma viral related oncogene homolog	1.75	Up	0.00709063
NM_139122	TAF6 RNA polymerase II, TATA box binding protein (TBP)-associated factor, 80kDa	1.75	Up	0.0327226
NM_171982	Tripartite motif-containing 35	1.75	Up	0.048794
NM_175866	U2AF homology motif (UHM) kinase 1	1.75	Down	0.0384494
NM_000087	Cyclic nucleotide gated channel alpha 1	1.75	Down	0.0377378
NM_024014	Homeobox A6	1.75	Down	0.0122629
NM_014488	RAB30, member RAS oncogene family	1.75	Up	0.0392461
NM_016639	Tumor necrosis factor receptor superfamily, member 12A	1.75	Down	0.0481554
NM_005327	Hydroxyacyl-Coenzyme A dehydrogenase	1.75	Down	0.00151551
NM_032872	Synaptotagmin-like 1	1.75	Up	0.0200046
NM_014035	Sorting nexin 24	1.75	Down	0.020514
NM_030817	DEAD (Asp-Glu-Ala-Asp) box polypeptide 47	1.74	Up	0.0208731
NR_024158	Homo sapiens hypothetical LOC25845 (LOC25845), non-coding RNA.	1.74	Down	0.0187257
XM_934422	Homo sapiens deleted in lymphocytic leukemia 2 (non-protein coding) (DLEU2), non-coding RNA.	1.74	Down	0.0176619
NM_001126312	Homo sapiens KAT protein (LOC100131187), mRNA.	1.74	Down	0.00279458
NM_004217	Aurora kinase B	1.74	Up	0.0315091
NM_006307	Sushi-repeat-containing protein, X-linked	1.74	Down	0.0307902
NM_001045548	Homo sapiens similar to C367G8.3 (novel protein similar to RPL23A (60S ribosomal protein L23A)) (LOC441743), mRNA.	1.74	Down	0.021773
NM_001008216	UDP-galactose-4-epimerase	1.74	Down	0.00359947
NM_183239	Glutathione S-transferase omega 2	1.74	Down	0.0129943
XM_928858	PREDICTED: Homo sapiens similar to peroxisomal short-chain alcohol dehydrogenase, transcript variant 1 (LOC728635), mRNA.	1.74	Down	0.00322158
NM_000725	Calcium channel, voltage-dependent, beta 3 subunit	1.74	Down	0.0163227
NM_000561	Glutathione S-transferase mu 1	1.74	Down	0.0488035
NM_015869	Peroxisome proliferator-activated receptor gamma	1.74	Down	0.00482728
NM_021804	Angiotensin I converting enzyme (peptidyl-dipeptidase A) 2	1.73	Down	0.0245812
NM_001015001	Creatine kinase, mitochondrial 1B	1.73	Down	0.0248317
NM_012485	Hyaluronan-mediated motility receptor (RHAMM)	1.73	Up	0.0174741
NM_139274	Homo sapiens acyl-CoA synthetase short-chain family member 2 (ACSS2), transcript variant 2, mRNA.	1.73	Down	0.0305376
NM_021258	Interleukin 22 receptor, alpha 1	1.73	Down	0.0484999
NM_000111	Solute carrier family 26, member 3	1.73	Down	0.00834011
NM_002959	Sortilin 1	1.73	Down	0.0111471
NM_003056	Homo sapiens solute carrier family 19 (folate transporter), member 1 (SLC19A1), mRNA.	1.73	Down	0.0149518
NM_001080489	Glyoxalase domain containing 5	1.73	Down	0.0283138
NM_005889	Homo sapiens apolipoprotein B mRNA editing enzyme, catalytic polypeptide 1 (APOBEC1), mRNA.	1.73	Down	0.0448705
NM_022117	TSPY-like 2	1.73	Up	0.0253902
NM_080662	Peroxisomal biogenesis factor 11 gamma	1.73	Down	0.0219406
NM_006133	Diacylglycerol lipase, alpha	1.73	Down	0.027881
Hs.571887	Homo sapiens cDNA: FLJ21429 fis, clone COL04205	1.73	Down	0.0153431
NM_017849	Transmembrane protein 127	1.73	Down	0.0128935
NM_001001417	TBC1 domain family, member 3C	1.73	Up	0.0315167
NM_004137	Potassium large conductance calcium-activated channel, subfamily M, beta member 1	1.73	Down	0.0236092
NM_024719	Growth hormone regulated TBC protein 1	1.73	Down	0.0321578
NM_004063	Cadherin 17, LI cadherin (liver-intestine)	1.73	Down	0.00337812
XM_945303	PREDICTED: Homo sapiens hypothetical protein LOC652226 (LOC652226), mRNA.	1.73	Down	0.0367975
NM_000435	Notch homolog 3 (Drosophila)	1.73	Down	0.0230339
XM_933716	PREDICTED: Homo sapiens hypothetical protein LOC440345, transcript variant 5 (LOC440345), mRNA.	1.73	Down	0.0206003
NM_024684	Chromosome 11 open reading frame 67	1.73	Down	0.000187234
NM_014640	Tubulin tyrosine ligase-like family, member 4	1.73	Up	0.0498828
XR_017149	PREDICTED: Homo sapiens misc_RNA (LOC392437), miscRNA.	1.73	Down	2.35394e-06
NM_003184	TAF2 RNA polymerase II, TATA box binding protein (TBP)-associated factor, 150kDa	1.73	Up	0.0309286
NM_178818	CKLF-like MARVEL transmembrane domain containing 4	1.72	Down	0.0133318
Hs.171082	Transcribed locus	1.72	Up	0.00255396
XM_943246	PREDICTED: Homo sapiens hypothetical protein FLJ20581, transcript variant 3 (FLJ20581), mRNA.	1.72	Down	0.0414704
NM_003200	Transcription factor 3 (E2A immunoglobulin enhancer binding factors E12/E47)	1.72	Up	0.00115613
[truncated: 457 more rows]
