# Supplementary material for: A Putative Blood-Based Biomarker for Autism Spectrum Disorder-Associated Ileocolitis
Source: Sci Rep. 2016 Oct 21;6:35820. doi: 10.1038/srep35820 (PMC5073317; doi:10.1038/srep35820)
Supplement: Supplementary Table S3 [file srep35820-s6.xlsx]

## Sheet: ASDcolon v Ccolon_study 1_2949 
Table S3	2949 transcripts differentially regulated in colon in ASDIC+ compared to TD control samples from our earlier pilot study.
Group 1:	control_colon
Group 2:	ASD_colon
Statistics:	t-test
Correction:	Benjamini and Hochberg
Data Transformation:	Log Transformed
Gene Identifier	Gene Name	Ratio	Direction	p-value	adj. p-value
NM_001008	Ribosomal protein S4, Y-linked 1	65.88	Up	1.34728e-05	0.000101654
NM_001039567	Ribosomal protein S4, Y-linked 2	56.74	Up	1.02654e-05	8.37049e-05
NR_001564	Homo sapiens X (inactive)-specific transcript (XIST) on chromosome X.	56.09	Down	2.45696e-05	0.000152639
NM_207581	Dual oxidase maturation factor 2	49.34	Up	1.76628e-10	1.48815e-07
NM_006361	Homeobox B13	33.38	Down	0.000256055	0.000830225
NM_005478	Insulin-like 5	29.72	Down	7.75251e-05	0.000352884
NM_032391	Prostate cancer susceptibility candidate	29.26	Down	0.00173618	0.00341733
NM_006418	Olfactomedin 4	19.97	Up	8.35082e-09	7.63404e-07
NM_199328	Claudin 8	17.65	Down	9.04952e-07	1.44573e-05
NM_007329	Deleted in malignant brain tumors 1	16.41	Up	1.97713e-08	1.22768e-06
NM_000523	Homeobox D13	14.45	Down	0.000172373	0.000622018
NM_006546	Insulin-like growth factor 2 mRNA binding protein 1	13.07	Up	3.53499e-08	1.58907e-06
NM_181789	Gliomedin	12.76	Down	2.11083e-05	0.000137559
ENST00000345014	ens|Novel protein Fragment [Source:UniProtKB/TrEMBL;Acc:Q5JYH9] [ENST00000345014]	12	Down	1.57197e-05	0.000112956
NM_001122665	DEAD (Asp-Glu-Ala-Asp) box polypeptide 3, Y-linked	11.75	Up	4.30659e-05	0.000226406
NM_002614	PDZ domain containing 1	11.55	Down	4.43927e-11	1.46096e-07
NM_002425	Matrix metallopeptidase 10 (stromelysin 2)	11.51	Up	5.1729e-05	0.000262423
NM_006507	Regenerating islet-derived 1 beta	11.01	Up	0.00623511	0.00933565
NM_005396	Pancreatic lipase-related protein 2	10.89	Down	4.23334e-05	0.000223626
NM_002422	Matrix metallopeptidase 3 (stromelysin 1, progelatinase)	10.69	Up	2.71658e-05	0.000163741
NM_001276	Chitinase 3-like 1 (cartilage glycoprotein-39)	10	Up	1.22224e-05	9.46448e-05
ENST00000382893	ens|ubiquitously transcribed tetratricopeptide repeat gene, Y-linked [Source:HGNC Symbol;Acc:12638] [ENST00000382893]	9.98	Up	1.07802e-05	8.61399e-05
NM_030754	Serum amyloid A2	9.88	Up	2.38902e-06	2.87995e-05
NM_033014	Osteoglycin	9.86	Down	2.30359e-09	4.55367e-07
NM_014080	Dual oxidase 2	9.81	Up	6.67846e-07	1.20103e-05
NM_153426	Paired-like homeodomain 2	9.73	Up	0.0054	0.0083044
NM_002421	Matrix metallopeptidase 1 (interstitial collagenase)	9.68	Up	9.75945e-07	1.51502e-05
NM_001676	ATPase, H+/K+ transporting, nongastric, alpha polypeptide	9.16	Down	9.2229e-07	1.45486e-05
ENST00000425078	ens|CDNA FLJ26755 fis, clone PRS02037 [Source:UniProtKB/TrEMBL;Acc:Q6ZP11] [ENST00000425078]	8.88	Down	2.16652e-08	1.25088e-06
NM_014471	Serine peptidase inhibitor, Kazal type 4	8.44	Up	3.42275e-07	7.22068e-06
NM_001003841	Solute carrier family 6 (neutral amino acid transporter), member 19	8.15	Down	3.77537e-05	0.000205368
NM_000482	Apolipoprotein A-IV	7.68	Down	0.000138843	0.000528856
NM_198951	Transglutaminase 2 (C polypeptide, protein-glutamine-gamma-glutamyltransferase)	7.56	Up	1.49161e-08	1.02269e-06
NM_002909	Regenerating islet-derived 1 alpha	7.53	Up	0.0157145	0.0204575
NM_000331	Serum amyloid A1	7.24	Up	6.01722e-06	5.69042e-05
NM_001040442	Fatty acid binding protein 6, ileal	7.1	Down	1.12841e-05	8.88419e-05
NM_001956	Endothelin 2	6.81	Down	0.000134005	0.000515201
NM_153020	RNA binding motif protein 24	6.61	Down	3.93106e-08	1.65861e-06
NM_005409	Chemokine (C-X-C motif) ligand 11	6.55	Up	0.000125124	0.000492563
NM_002964	S100 calcium binding protein A8	6.32	Up	6.37124e-05	0.000301694
NM_000039	Apolipoprotein A-I	6.29	Down	3.58792e-05	0.000197786
NM_000417	Interleukin 2 receptor, alpha	6.16	Up	6.13546e-09	7.10368e-07
NM_002426	Matrix metallopeptidase 12 (macrophage elastase)	6.05	Up	1.20683e-06	1.78328e-05
NM_000716	Complement component 4 binding protein, beta	5.98	Up	1.01072e-06	1.5471e-05
NM_145699	Apolipoprotein B mRNA editing enzyme, catalytic polypeptide-like 3A	5.92	Up	1.21429e-05	9.4251e-05
NM_182660	Ubiquitously transcribed tetratricopeptide repeat gene, Y-linked	5.91	Up	1.02755e-05	8.37049e-05
NM_002987	Chemokine (C-C motif) ligand 17	5.91	Up	0.00013429	0.000515692
NM_004321	Kinesin family member 1A	5.82	Down	2.73497e-06	3.08635e-05
NM_014439	Interleukin 1 family, member 7 (zeta)	5.82	Down	3.62531e-09	5.42314e-07
NM_004653	Lysine (K)-specific demethylase 5D	5.8	Up	0.000237069	0.000787279
NM_003280	Troponin C type 1 (slow)	5.72	Down	0.00109815	0.00239655
ENST00000382963	ens|glycogenin 2 pseudogene [Source:HGNC Symbol;Acc:4701] [ENST00000382963]	5.69	Up	0.000677423	0.00168144
NM_001171092	ref|Homo sapiens claudin 2 (CLDN2), transcript variant 2, mRNA [NM_001171092]	5.66	Up	5.27818e-06	5.18523e-05
NM_001172	Arginase, type II	5.65	Up	3.87229e-08	1.65861e-06
NM_003733	2-5-oligoadenylate synthetase-like	5.57	Up	1.24029e-07	3.5494e-06
NM_025074	Fraser syndrome 1	5.57	Down	8.08991e-09	7.63404e-07
NM_000715	Complement component 4 binding protein, alpha	5.56	Up	1.93511e-07	4.83422e-06
NM_003411	Zinc finger protein, Y-linked	5.51	Up	2.0387e-05	0.000134187
NM_000040	Apolipoprotein C-III	5.28	Down	9.9609e-06	8.23651e-05
NR_024014	ref|Homo sapiens similar to hCG1777210 (PP14571), non-coding RNA [NR_024014]	4.94	Down	1.15411e-06	1.72644e-05
NM_000055	Butyrylcholinesterase	4.77	Down	8.07871e-07	1.35648e-05
NM_080669	Solute carrier family 46 (folate transporter), member 1	4.76	Down	6.2597e-09	7.10368e-07
NM_004654	Ubiquitin specific peptidase 9, Y-linked	4.76	Up	0.000138712	0.000528856
NM_014379	Potassium channel, subfamily V, member 1	4.69	Up	3.1977e-07	6.92344e-06
NM_198060	Nebulin-related anchoring protein	4.67	Down	4.52502e-05	0.000236754
NM_024873	TNFAIP3 interacting protein 3	4.66	Up	0.000571038	0.00147975
NM_052944	Solute carrier family 5 (sodium/glucose cotransporter), member 11	4.63	Down	5.19915e-05	0.000262423
NM_006103	WAP four-disulfide core domain 2	4.55	Down	0.000111348	0.000451427
NM_006018	Niacin receptor 2	4.53	Up	0.00132242	0.00274752
NM_022469	Gremlin 2, cysteine knot superfamily, homolog (Xenopus laevis)	4.48	Down	1.31662e-05	9.98385e-05
NM_004522	Kinesin family member 5C	4.47	Down	5.24368e-05	0.000263868
NM_005621	S100 calcium binding protein A12	4.46	Up	0.0025073	0.00452387
NM_144590	Ankyrin repeat domain 22	4.41	Up	1.75534e-06	2.27531e-05
NM_020980	Aquaporin 9	4.39	Up	0.00195184	0.00374766
NM_080657	Radical S-adenosyl methionine domain containing 2	4.38	Up	1.98261e-06	2.48089e-05
NM_002353	Tumor-associated calcium signal transducer 2	4.36	Up	2.59237e-06	2.98304e-05
NM_005672	Prostate stem cell antigen	4.36	Down	0.00581532	0.00883575
NM_001012410	Shugoshin-like 1 (S. pombe)	4.32	Up	2.42731e-08	1.35395e-06
NM_000905	Neuropeptide Y	4.27	Down	0.000153704	0.000564846
NM_001143981	Chordin-like 1	4.27	Down	9.16371e-05	0.00039997
NM_002965	S100 calcium binding protein A9	4.26	Up	0.000239015	0.000791172
NM_033300	Low density lipoprotein receptor-related protein 8, apolipoprotein e receptor	4.26	Up	8.15437e-05	0.000366613
NM_020361	Carboxypeptidase A6	4.19	Down	1.76148e-05	0.000121769
NM_001844	Collagen, type II, alpha 1	4.17	Down	8.66853e-07	1.41931e-05
NM_001871	Carboxypeptidase B1 (tissue)	4.17	Down	0.00497732	0.0077632
NM_004861	Galactose-3-O-sulfotransferase 1	4.17	Down	5.34634e-09	7.03792e-07
NM_002202	ISL LIM homeobox 1	4.16	Down	2.29734e-05	0.000146522
NM_178839	Leucine rich repeat transmembrane neuronal 1	4.15	Down	4.53947e-08	1.84437e-06
NM_005073	Solute carrier family 15 (oligopeptide transporter), member 1	4.13	Down	0.000762306	0.00182785
NM_181644	Major facilitator superfamily domain containing 4	4.11	Down	1.79558e-06	2.31479e-05
NM_001039966	G protein-coupled estrogen receptor 1	4.1	Down	8.91748e-09	7.93174e-07
NM_001565	Chemokine (C-X-C motif) ligand 10	4.07	Up	0.00229181	0.00422304
NM_017662	Transient receptor potential cation channel, subfamily M, member 6	4.07	Down	9.83743e-05	0.000417742
NM_201630	Leucine rich repeat neuronal 2	4.05	Down	2.47078e-07	5.84989e-06
NM_030820	Collagen, type XXI, alpha 1	4.05	Down	9.42047e-09	8.15862e-07
NM_017669	Excision repair cross-complementing rodent repair deficiency, complementation group 6-like	4.05	Up	8.95484e-07	1.44463e-05
NM_002148	Homeobox D10	4	Down	0.000824473	0.00193396
NM_001042575	Transmembrane protease, serine 7	3.99	Down	1.0412e-08	8.78614e-07
ENST00000358739	ens|histone cluster 1, H2ai [Source:HGNC Symbol;Acc:4725] [ENST00000358739]	3.96	Up	3.92654e-08	1.65861e-06
NM_001048	Somatostatin	3.9	Down	0.000151749	0.000561762
NM_000702	ATPase, Na+/K+ transporting, alpha 2 (+) polypeptide	3.88	Down	2.22746e-06	2.71503e-05
NM_017878	HRAS-like suppressor 2	3.88	Up	0.000401898	0.00114215
NM_014375	Fetuin B	3.88	Down	8.41194e-05	0.000377233
NM_000050	Argininosuccinate synthetase 1	3.87	Up	5.36516e-08	2.02951e-06
NM_015993	Plasma membrane proteolipid (plasmolipin)	3.85	Down	0.000192663	0.000675245
NM_001136493	Major facilitator superfamily domain containing 2	3.84	Up	3.23117e-05	0.000185905
NM_138700	Tripartite motif-containing 40	3.83	Up	0.00409201	0.00667003
NM_000851	Glutathione S-transferase mu 5	3.8	Down	9.40432e-07	1.46681e-05
NM_001017372	Solute carrier family 27 (fatty acid transporter), member 6	3.79	Down	1.06958e-05	8.6045e-05
NM_002638	Peptidase inhibitor 3, skin-derived	3.78	Up	0.000794741	0.001883
NM_001644	Apolipoprotein B mRNA editing enzyme, catalytic polypeptide 1	3.77	Up	0.000335407	0.00100487
NM_004131	Granzyme B (granzyme 2, cytotoxic T-lymphocyte-associated serine esterase 1)	3.77	Up	1.78397e-05	0.000122374
NM_000371	Transthyretin	3.75	Down	5.78154e-06	5.54725e-05
NM_001005464	Histone cluster 2, H3a	3.75	Up	3.46691e-10	1.9016e-07
NM_002029	Formyl peptide receptor 1	3.71	Up	5.53532e-05	0.000273936
NM_012342	BMP and activin membrane-bound inhibitor homolog (Xenopus laevis)	3.71	Down	1.00901e-07	3.13268e-06
NR_003950	ref|Homo sapiens zinc finger, DHHC-type containing 8 pseudogene (ZDHHC8P) on chromosome 22 [NR_003950]	3.71	Down	1.4677e-05	0.0001071
NM_003504	CDC45 cell division cycle 45-like (S. cerevisiae)	3.7	Up	1.22878e-08	9.86318e-07
NM_018685	Anillin, actin binding protein	3.7	Up	1.46593e-08	1.02269e-06
NM_000163	Growth hormone receptor	3.7	Down	1.23225e-06	1.80237e-05
NM_001018064	Neurotrophic tyrosine kinase, receptor, type 2	3.7	Down	0.000140883	0.000533541
NM_021963	Nucleosome assembly protein 1-like 2	3.68	Down	3.23934e-07	6.96777e-06
NM_004660	DEAD (Asp-Glu-Ala-Asp) box polypeptide 3, Y-linked	3.68	Up	4.95399e-05	0.000253629
NM_053282	SH2 domain containing 1B	3.67	Up	4.04901e-06	4.27092e-05
NM_001009606	Heparan sulfate (glucosamine) 3-O-sulfotransferase 6	3.65	Down	0.00227926	0.00420462
NM_178445	Chemokine (C-C motif) receptor-like 1	3.65	Up	7.2047e-05	0.000331618
NM_024944	Chondrolectin	3.64	Down	4.08951e-06	4.29986e-05
NM_020335	Vang-like 2 (van gogh, Drosophila)	3.63	Down	1.39634e-07	3.80437e-06
NM_001809	Centromere protein A	3.62	Up	2.36822e-09	4.55367e-07
NM_018131	Centrosomal protein 55kDa	3.62	Up	1.58687e-09	4.55367e-07
NM_020675	SPC25, NDC80 kinetochore complex component, homolog (S. cerevisiae)	3.61	Up	1.4708e-08	1.02269e-06
NM_024621	Ventricular zone expressed PH domain homolog 1 (zebrafish)	3.6	Down	1.88899e-05	0.000126906
ENST00000382966	ens|glycogenin 2 pseudogene [Source:HGNC Symbol;Acc:4701] [ENST00000382966]	3.6	Up	0.00468695	0.00738733
NM_005099	ADAM metallopeptidase with thrombospondin type 1 motif, 4	3.59	Up	0.0040851	0.00666207
NM_005223	Deoxyribonuclease I	3.58	Down	9.14802e-05	0.000399816
NM_015973	Galanin prepropeptide	3.57	Up	4.09683e-05	0.000217814
NM_153370	Peptidase inhibitor 16	3.57	Down	0.00033426	0.00100369
NM_181879	Leukocyte immunoglobulin-like receptor, subfamily A (with TM domain), member 5	3.56	Up	5.3279e-05	0.000267288
NM_001080521	Ras association (RalGDS/AF-6) domain family (N-terminal) member 10	3.56	Down	4.19655e-05	0.00022204
NM_052953	Leucine rich repeat containing 3B	3.54	Down	1.43994e-05	0.000105802
NM_001786	Cell division cycle 2, G1 to S and G2 to M	3.53	Up	1.45461e-08	1.02269e-06
NM_002001	Fc fragment of IgE, high affinity I, receptor for; alpha polypeptide	3.52	Down	2.754e-07	6.25449e-06
NM_152562	Cell division cycle associated 2	3.52	Up	2.66524e-09	4.55367e-07
NM_152775	Coiled-coil domain containing 110	3.52	Down	6.16027e-09	7.10368e-07
NM_003511	Histone cluster 1, H2al	3.51	Up	8.20645e-08	2.782e-06
NM_014143	CD274 molecule	3.51	Up	0.000103019	0.000429158
NM_032336	GINS complex subunit 4 (Sld5 homolog)	3.48	Up	4.20403e-08	1.72943e-06
NM_001012271	Baculoviral IAP repeat-containing 5	3.48	Up	1.23144e-09	4.50295e-07
ENST00000306901	ens|cholinergic receptor, nicotinic, alpha 7 [Source:HGNC Symbol;Acc:1960] [ENST00000306901]	3.47	Down	9.69852e-08	3.10535e-06
NM_006143	G protein-coupled receptor 19	3.47	Up	1.5256e-06	2.05768e-05
NM_080668	Cell division cycle associated 5	3.45	Up	1.64886e-09	4.55367e-07
NM_030774	Olfactory receptor, family 51, subfamily E, member 2	3.45	Down	0.00597023	0.00902528
NM_018492	PDZ binding kinase	3.45	Up	2.14675e-08	1.25088e-06
NM_000640	Interleukin 13 receptor, alpha 2	3.45	Up	0.000628228	0.00158682
NM_020693	Down syndrome cell adhesion molecule like 1	3.44	Down	2.57011e-06	2.97825e-05
NM_003787	Nucleolar protein 4	3.44	Down	1.51984e-05	0.000110172
NM_001740	Calbindin 2	3.43	Down	0.000265717	0.000853146
NM_006169	Nicotinamide N-methyltransferase	3.42	Up	2.15344e-05	0.000140059
NM_019079	LINE-1 type transposase domain containing 1	3.42	Up	1.60839e-05	0.000114324
NM_005322	Histone cluster 1, H1b	3.42	Up	8.10968e-09	7.63404e-07
NM_003248	Thrombospondin 4	3.41	Down	0.000340136	0.00101028
NM_003486	Solute carrier family 7 (cationic amino acid transporter, y+ system), member 5	3.41	Up	5.22501e-06	5.14835e-05
NM_206893	Membrane-spanning 4-domains, subfamily A, member 10	3.38	Down	0.000764488	0.00182844
NM_014791	Maternal embryonic leucine zipper kinase	3.38	Up	2.95645e-08	1.43083e-06
NM_001237	Cyclin A2	3.38	Up	2.86468e-08	1.43083e-06
NM_002126	Hepatic leukemia factor	3.37	Down	3.47104e-05	0.000194272
NM_001511	Chemokine (C-X-C motif) ligand 1 (melanoma growth stimulating activity, alpha)	3.36	Up	0.00131383	0.00273659
NM_001042517	Diaphanous homolog 3 (Drosophila)	3.36	Up	1.80875e-10	1.48815e-07
NM_004237	Thyroid hormone receptor interactor 13	3.36	Up	1.31861e-08	1.02269e-06
NM_182573	LY6/PLAUR domain containing 5	3.35	Up	0.000284961	0.000894854
NM_001118886	Glycine receptor, alpha 2	3.35	Down	0.000124657	0.000491314
NM_000036	Adenosine monophosphate deaminase 1 (isoform M)	3.35	Down	0.000726857	0.00176583
NM_017460	Cytochrome P450, family 3, subfamily A, polypeptide 4	3.35	Down	2.32309e-05	0.000147878
NM_032044	Regenerating islet-derived family, member 4	3.33	Up	0.0131296	0.0175008
NM_013358	Peptidyl arginine deiminase, type I	3.33	Down	0.000708664	0.00173657
NM_032607	CAMP responsive element binding protein 3-like 3	3.33	Down	0.000893872	0.00205428
NM_032528	ST6 beta-galactosamide alpha-2,6-sialyltranferase 2	3.33	Down	0.00784822	0.0112936
NM_024094	Defective in sister chromatid cohesion 1 homolog (S. cerevisiae)	3.31	Up	2.66635e-07	6.13632e-06
NM_139314	Angiopoietin-like 4	3.31	Up	1.76553e-07	4.61139e-06
NM_018410	Holliday junction recognition protein	3.3	Up	2.73469e-08	1.42855e-06
NM_005233	EPH receptor A3	3.3	Down	3.78066e-06	4.03966e-05
NM_005824	Leucine rich repeat containing 17	3.29	Down	1.30291e-06	1.85623e-05
NM_153840	G protein-coupled receptor 110	3.28	Up	0.00415568	0.0067368
NM_012128	Chloride channel accessory 4	3.28	Up	0.00356796	0.00599343
NM_001823	Creatine kinase, brain	3.28	Down	1.14212e-05	8.94934e-05
NM_138768	Myeloma overexpressed (in a subset of t(11;14) positive multiple myelomas)	3.27	Up	3.40451e-05	0.000191853
NR_003923	ref|Homo sapiens guanylate cyclase 1, soluble, beta 2 (GUCY1B2) on chromosome 13 [NR_003923]	3.27	Down	0.00207209	0.00391912
NM_015886	Peptidase inhibitor 15	3.27	Down	0.0101711	0.0140644
NM_000676	Adenosine A2b receptor	3.26	Up	5.33874e-08	2.02951e-06
NM_152754	Sema domain, immunoglobulin domain (Ig), short basic domain, secreted, (semaphorin) 3D	3.26	Down	1.08675e-06	1.65579e-05
NM_000312	Protein C (inactivator of coagulation factors Va and VIIIa)	3.26	Down	2.23681e-06	2.71636e-05
NM_203347	Lipocalin 15	3.26	Down	0.0376729	0.0435941
NM_181755	Hydroxysteroid (11-beta) dehydrogenase 1	3.25	Up	0.000140216	0.000532239
NM_001098516	Mucin 20, cell surface associated	3.24	Down	4.77419e-06	4.90996e-05
NM_020406	CD177 molecule	3.23	Down	0.0024209	0.00441151
NM_145236	UDP-GlcNAc:betaGal beta-1,3-N-acetylglucosaminyltransferase 7	3.23	Down	8.66333e-05	0.000385284
NM_003537	Histone cluster 1, H3b	3.23	Up	3.41369e-10	1.9016e-07
NM_001738	Carbonic anhydrase I	3.23	Down	0.00303042	0.00525454
NM_003480	Microfibrillar associated protein 5	3.22	Down	5.1927e-05	0.000262423
NM_022111	Claspin homolog (Xenopus laevis)	3.22	Up	6.03589e-07	1.12227e-05
NM_005130	Fibroblast growth factor binding protein 1	3.21	Up	0.000451453	0.00124642
NM_001462	Formyl peptide receptor 2	3.21	Up	0.00219669	0.00408898
NM_002416	Chemokine (C-X-C motif) ligand 9	3.21	Up	0.00910805	0.0127551
NM_203394	E2F transcription factor 7	3.21	Up	8.89465e-11	1.46361e-07
NM_022145	Centromere protein K	3.21	Up	1.85367e-06	2.36451e-05
NM_138424	Kinesin family member 12	3.2	Down	1.24347e-06	1.81073e-05
NM_003469	Secretogranin II (chromogranin C)	3.19	Down	0.000507487	0.00136116
NM_003522	Histone cluster 1, H2bf	3.19	Up	2.7661e-09	4.55367e-07
NM_002466	V-myb myeloblastosis viral oncogene homolog (avian)-like 2	3.19	Up	2.4078e-06	2.88148e-05
NM_030667	Protein tyrosine phosphatase, receptor type, O	3.18	Down	1.82603e-06	2.33831e-05
NM_002251	Potassium voltage-gated channel, delayed-rectifier, subfamily S, member 1	3.18	Up	1.38465e-05	0.000103801
NM_133489	Solute carrier family 26, member 10	3.17	Down	0.000126553	0.000495815
NM_031965	Germ cell associated 2 (haspin)	3.17	Up	2.45233e-06	2.91358e-05
NM_000522	Homeobox A13	3.16	Down	0.0484653	0.0543714
NM_000746	Cholinergic receptor, nicotinic, alpha 7	3.16	Down	2.13946e-08	1.25088e-06
NM_181803	Ubiquitin-conjugating enzyme E2C	3.16	Up	2.12444e-09	4.55367e-07
NM_005382	Neurofilament, medium polypeptide	3.16	Down	0.00263881	0.0047095
NM_016639	Tumor necrosis factor receptor superfamily, member 12A	3.16	Up	0.000821274	0.0019292
NM_033100	Protocadherin 21	3.15	Down	2.56531e-07	5.98754e-06
NM_001034	Ribonucleotide reductase M2 polypeptide	3.15	Up	1.84418e-05	0.000124916
NM_017521	FEV (ETS oncogene family)	3.15	Down	0.000108733	0.000445629
NM_001496	GDNF family receptor alpha 3	3.14	Down	1.93965e-07	4.83422e-06
NM_182970	Regulating synaptic membrane exocytosis 4	3.14	Down	2.88169e-05	0.000170941
NM_006998	Secretagogin, EF-hand calcium binding protein	3.14	Down	8.57238e-06	7.3468e-05
NM_005771	Dehydrogenase/reductase (SDR family) member 9	3.13	Up	1.59772e-06	2.11606e-05
NM_005191	CD80 molecule	3.13	Up	2.55468e-05	0.000156563
NM_006043	Heparan sulfate (glucosamine) 3-O-sulfotransferase 2	3.12	Down	0.000282198	0.000890426
NM_007280	Opa interacting protein 5	3.12	Up	8.17691e-09	7.63404e-07
NM_000772	Cytochrome P450, family 2, subfamily C, polypeptide 18	3.11	Up	7.69381e-05	0.000351183
NM_202002	Forkhead box M1	3.11	Up	7.50461e-08	2.58797e-06
NM_003509	Histone cluster 1, H2ai	3.1	Up	2.63752e-09	4.55367e-07
NM_001017420	Establishment of cohesion 1 homolog 2 (S. cerevisiae)	3.1	Up	3.80839e-08	1.65861e-06
NM_152869	Regucalcin (senescence marker protein-30)	3.1	Down	1.39012e-06	1.93033e-05
NM_138555	Kinesin family member 23	3.08	Up	2.35114e-08	1.33407e-06
NM_007312	Hyaluronoglucosaminidase 1	3.07	Up	2.58038e-06	2.97965e-05
NM_198389	Podoplanin	3.06	Up	1.96295e-05	0.00012972
NM_014264	Polo-like kinase 4 (Drosophila)	3.06	Up	7.59241e-07	1.30139e-05
NM_181712	KN motif and ankyrin repeat domains 4	3.06	Down	0.000267651	0.000858517
NM_006941	SRY (sex determining region Y)-box 10	3.06	Down	1.64023e-05	0.000115436
NM_003012	Secreted frizzled-related protein 1	3.05	Down	8.54992e-05	0.000381307
NM_001037160	Cystin 1	3.05	Down	1.01351e-05	8.29718e-05
NM_001012409	Shugoshin-like 1 (S. pombe)	3.04	Up	1.72253e-09	4.55367e-07
NM_001712	Carcinoembryonic antigen-related cell adhesion molecule 1 (biliary glycoprotein)	3.04	Up	1.14628e-05	8.9606e-05
NM_001161616	ref|Homo sapiens ral guanine nucleotide dissociation stimulator-like 3 (RGL3), transcript variant 1, mRNA [NM_001161616]	3.03	Down	1.60103e-06	2.11606e-05
NM_002201	Interferon stimulated exonuclease gene 20kDa	3.03	Up	9.22188e-08	3.00487e-06
NM_018659	Cytokine-like 1	3.03	Down	6.98369e-05	0.000324378
NM_021067	GINS complex subunit 1 (Psf1 homolog)	3.03	Up	1.19683e-07	3.45505e-06
NM_012484	Hyaluronan-mediated motility receptor (RHAMM)	3.03	Up	2.81591e-07	6.34738e-06
NM_173842	Interleukin 1 receptor antagonist	3.03	Up	0.00349851	0.00589232
NM_031217	Kinesin family member 18A	3.02	Up	5.12845e-06	5.09931e-05
NM_003044	Solute carrier family 6 (neurotransmitter transporter, betaine/GABA), member 12	3.02	Down	0.00580791	0.00882856
NM_007069	Phospholipase A2, group XVI	3.02	Up	5.56378e-05	0.000274519
NM_001631	Alkaline phosphatase, intestinal	3.02	Down	2.11643e-06	2.61849e-05
NM_005225	E2F transcription factor 1	3.01	Up	8.5482e-08	2.83499e-06
NM_012206	Hepatitis A virus cellular receptor 1	3.01	Down	0.00105133	0.00231123
NM_002054	Glucagon	3	Down	0.00184678	0.00358994
NM_001146	Angiopoietin 1	3	Down	1.3462e-06	1.89331e-05
NM_033292	Caspase 1, apoptosis-related cysteine peptidase (interleukin 1, beta, convertase)	3	Up	3.69844e-07	7.65507e-06
NM_018643	Triggering receptor expressed on myeloid cells 1	3	Up	0.00186267	0.00361867
NM_000758	Colony stimulating factor 2 (granulocyte-macrophage)	2.99	Up	0.000951896	0.00213982
NM_030928	Chromatin licensing and DNA replication factor 1	2.99	Up	6.32231e-08	2.28645e-06
NM_006056	Neuromedin U receptor 1	2.99	Down	6.30386e-05	0.000299619
NM_012112	TPX2, microtubule-associated, homolog (Xenopus laevis)	2.99	Up	8.25082e-09	7.63404e-07
NM_002089	Chemokine (C-X-C motif) ligand 2	2.98	Up	0.0126382	0.0169312
NR_002795	Homo sapiens homeo box A11, antisense (HOXA11S) on chromosome 7.	2.98	Down	0.000107055	0.0004415
NM_002003	Ficolin (collagen/fibrinogen domain containing) 1	2.98	Up	0.00886082	0.0124993
NM_031966	Cyclin B1	2.97	Up	4.80111e-08	1.90367e-06
NM_003686	Exonuclease 1	2.97	Up	2.39872e-06	2.88109e-05
NM_182751	Minichromosome maintenance complex component 10	2.97	Up	1.95525e-07	4.83422e-06
NM_001704	Brain-specific angiogenesis inhibitor 3	2.97	Down	2.92078e-06	3.21481e-05
NM_015515	Keratin 23 (histone deacetylase inducible)	2.96	Up	0.000117434	0.000470738
NM_001128127	Glycerol kinase	2.96	Up	6.20526e-08	2.28407e-06
NM_181526	Myosin, light chain 9, regulatory	2.96	Down	0.000191111	0.000670517
NM_174936	Proprotein convertase subtilisin/kexin type 9	2.96	Up	0.000948902	0.00213598
NM_001037288	CKLF-like MARVEL transmembrane domain containing 5	2.96	Down	3.35428e-05	0.000190456
NM_001005505	Calcium channel, voltage-dependent, alpha 2/delta subunit 2	2.96	Down	2.95033e-08	1.43083e-06
NM_198481	V-set and transmembrane domain containing 1	2.95	Up	0.00270478	0.0048012
NM_014353	RAB26, member RAS oncogene family	2.95	Down	1.47708e-06	2.02545e-05
NM_014398	Lysosomal-associated membrane protein 3	2.95	Up	0.000405485	0.00114841
NM_006398	Ubiquitin D	2.95	Up	0.00225652	0.00416969
NM_001211	Budding uninhibited by benzimidazoles 1 homolog beta (yeast)	2.95	Up	3.06619e-07	6.77237e-06
NM_005123	Nuclear receptor subfamily 1, group H, member 4	2.94	Up	0.00260018	0.00465065
NM_173560	Regulatory factor X, 6	2.93	Down	0.000779857	0.00185442
NM_022346	Non-SMC condensin I complex, subunit G	2.93	Up	3.74532e-07	7.70365e-06
NM_144492	Claudin 14	2.92	Up	0.00101702	0.00225388
NM_144650	Alcohol dehydrogenase, iron containing, 1	2.92	Down	3.61331e-06	3.91165e-05
NM_153360	Adenomatosis polyposis coli down-regulated 1-like	2.92	Down	1.31787e-06	1.86142e-05
NM_005733	Kinesin family member 20A	2.92	Up	1.87683e-06	2.3848e-05
NM_182687	Protein kinase, membrane associated tyrosine/threonine 1	2.92	Up	1.81358e-08	1.17029e-06
NM_000238	Potassium voltage-gated channel, subfamily H (eag-related), member 2	2.92	Down	2.33659e-05	0.000147996
NM_004219	Pituitary tumor-transforming 1	2.91	Up	3.42906e-08	1.56737e-06
NM_017563	Interleukin 17 receptor D	2.9	Down	3.18914e-07	6.92344e-06
NM_170589	Cancer susceptibility candidate 5	2.9	Up	2.76735e-09	4.55367e-07
NM_005192	Cyclin-dependent kinase inhibitor 3	2.89	Up	2.7557e-07	6.25449e-06
NM_014750	Discs, large (Drosophila) homolog-associated protein 5	2.89	Up	4.09386e-08	1.70543e-06
NM_001071	Thymidylate synthetase	2.89	Up	5.54986e-07	1.03776e-05
NM_004336	Budding uninhibited by benzimidazoles 1 homolog (yeast)	2.88	Up	1.40373e-07	3.80437e-06
NM_001007156	Neurotrophic tyrosine kinase, receptor, type 3	2.88	Down	0.000900788	0.00206488
NM_014875	Kinesin family member 14	2.87	Up	3.13844e-08	1.47551e-06
NM_003579	RAD54-like (S. cerevisiae)	2.87	Up	2.15195e-08	1.25088e-06
NM_138420	AHNAK nucleoprotein 2	2.87	Down	0.000144601	0.000543865
NM_002417	Antigen identified by monoclonal antibody Ki-67	2.87	Up	4.85466e-09	6.65695e-07
NM_006278	ST3 beta-galactoside alpha-2,3-sialyltransferase 4	2.87	Down	0.0138401	0.0183217
NR_027156	ref|Homo sapiens tubulin, beta pseudogene 5 (TUBBP5), non-coding RNA [NR_027156]	2.87	Down	0.00349301	0.00588608
NM_031950	Fibroblast growth factor binding protein 2	2.87	Down	0.00018986	0.000666841
NM_002497	NIMA (never in mitosis gene a)-related kinase 2	2.86	Up	7.8263e-09	7.63404e-07
NM_002239	Potassium inwardly-rectifying channel, subfamily J, member 3	2.86	Down	0.000108438	0.000445629
NM_004117	FK506 binding protein 5	2.86	Up	2.73903e-06	3.08635e-05
NM_002407	Secretoglobin, family 2A, member 1	2.86	Down	0.000211007	0.000724658
NM_001423	Epithelial membrane protein 1	2.86	Up	0.000302864	0.000931518
NM_005031	FXYD domain containing ion transport regulator 1	2.86	Down	1.31611e-06	1.86142e-05
NM_000030	Alanine-glyoxylate aminotransferase	2.86	Down	1.29571e-07	3.61373e-06
NM_144575	Calpain 13	2.85	Down	0.000263277	0.000847794
NM_032995	Rho guanine nucleotide exchange factor (GEF) 4	2.85	Down	1.6753e-05	0.000117307
NM_016084	RAS, dexamethasone-induced 1	2.85	Down	7.49149e-06	6.71784e-05
NM_003059	Solute carrier family 22 (organic cation/ergothioneine transporter), member 4	2.84	Down	1.44268e-05	0.000105802
NM_003586	Double C2-like domains, alpha	2.84	Down	8.51112e-06	7.31334e-05
NM_002423	Matrix metallopeptidase 7 (matrilysin, uterine)	2.84	Up	0.00780429	0.011255
NR_015379	ref|Homo sapiens urothelial cancer associated 1 (UCA1) on chromosome 19 [NR_015379]	2.84	Up	0.00571054	0.00869723
NM_003955	Suppressor of cytokine signaling 3	2.84	Up	0.00829847	0.0118175
NM_021192	Homeobox D11	2.84	Down	0.00198833	0.00380165
NM_030932	Diaphanous homolog 3 (Drosophila)	2.83	Up	6.70726e-09	7.35787e-07
NM_001128834	Proteolipid protein 1	2.82	Down	1.07884e-05	8.61399e-05
NM_199357	Rho GTPase activating protein 11A	2.82	Up	8.26477e-06	7.12025e-05
NM_001409	Multiple EGF-like-domains 6	2.82	Down	0.000891445	0.00205014
NM_174918	Chromosome 19 open reading frame 59	2.82	Up	0.00225632	0.00416969
NM_002825	Pleiotrophin	2.82	Down	1.52128e-06	2.05768e-05
NM_001003845	Sp5 transcription factor	2.82	Down	0.000198574	0.000691542
NM_080607	V-set and transmembrane domain containing 2 like	2.81	Down	5.86439e-05	0.000283819
NM_003523	Histone cluster 1, H2be	2.81	Up	2.56166e-08	1.40507e-06
NM_003258	Thymidine kinase 1, soluble	2.81	Up	4.68315e-08	1.87954e-06
NM_005097	Leucine-rich, glioma inactivated 1	2.81	Down	3.81175e-05	0.000206323
NM_003318	TTK protein kinase	2.81	Up	1.88854e-07	4.83422e-06
NM_012183	Forkhead box D3	2.81	Down	0.000273926	0.00087269
NM_014220	Transmembrane 4 L six family member 1	2.81	Up	0.000475491	0.00130226
NM_004523	Kinesin family member 11	2.81	Up	1.38669e-07	3.80437e-06
NM_000569	Fc fragment of IgG, low affinity IIIa, receptor (CD16a)	2.8	Up	0.000766435	0.00183176
NM_006101	NDC80 homolog, kinetochore complex component (S. cerevisiae)	2.8	Up	9.03882e-07	1.44573e-05
NM_178229	IQ motif containing GTPase activating protein 3	2.8	Up	2.65961e-08	1.42481e-06
NM_001007240	Glycoprotein 2 (zymogen granule membrane)	2.8	Down	0.000176778	0.000635126
NM_001039948	Small G protein signaling modulator 1	2.8	Down	7.01071e-06	6.3912e-05
NM_003834	Regulator of G-protein signaling 11	2.79	Down	9.90613e-06	8.21186e-05
NM_016095	GINS complex subunit 2 (Psf2 homolog)	2.79	Up	7.30533e-07	1.27882e-05
NM_003933	BAI1-associated protein 3	2.79	Down	2.77942e-06	3.09023e-05
NM_006845	Kinesin family member 2C	2.78	Up	3.1066e-07	6.81587e-06
NM_000504	Coagulation factor X	2.78	Down	5.03614e-06	5.08356e-05
NM_004091	E2F transcription factor 2	2.78	Up	1.14591e-08	9.42801e-07
NM_001557	Interleukin 8 receptor, beta	2.78	Up	0.00143819	0.0029432
NM_181597	Uridine phosphorylase 1	2.78	Up	4.12887e-05	0.000219163
NM_001255	Cell division cycle 20 homolog (S. cerevisiae)	2.78	Up	2.4857e-06	2.9426e-05
NM_016140	Tubulin polymerization-promoting protein family member 3	2.77	Down	6.15573e-05	0.000294455
NM_080741	Sialidase 4	2.77	Down	0.000145173	0.000543933
NR_003531	ref|Homo sapiens maternally expressed 3 (non-protein coding) (MEG3), transcript variant 3, non-coding RNA [NR_003531]	2.77	Down	0.000650777	0.00162992
NM_001018112	Fanconi anemia, complementation group A	2.77	Up	5.37275e-07	1.02296e-05
NM_030622	Cytochrome P450, family 2, subfamily S, polypeptide 1	2.76	Down	4.7564e-09	6.65695e-07
NM_004588	Sodium channel, voltage-gated, type II, beta	2.76	Down	0.000241865	0.000797176
NM_198194	Stomatin	2.76	Up	8.35165e-07	1.39233e-05
NR_001298	Homo sapiens major histocompatibility complex, class II, DR beta 6 (pseudogene) (HLA-DRB6) on chromosome 6.	2.76	Down	0.0216456	0.0268916
NM_001030047	Kallikrein-related peptidase 3	2.76	Down	9.66085e-05	0.000412372
NM_181782	Nuclear receptor coactivator 7	2.75	Up	2.76323e-06	3.09023e-05
NM_006262	Peripherin	2.75	Down	9.59303e-06	7.98801e-05
NM_012310	Kinesin family member 4A	2.74	Up	3.92227e-07	8.0175e-06
NM_005189	Chromobox homolog 2 (Pc class homolog, Drosophila)	2.74	Up	4.02749e-05	0.00021477
NM_032945	Tumor necrosis factor receptor superfamily, member 6b, decoy	2.74	Up	0.00129492	0.0027092
NM_004673	Angiopoietin-like 1	2.74	Down	8.64971e-06	7.38367e-05
NM_014176	Ubiquitin-conjugating enzyme E2T (putative)	2.73	Up	1.0624e-07	3.20768e-06
NM_005925	Meprin A, beta	2.73	Up	0.013855	0.0183267
NM_002160	Tenascin C	2.73	Up	0.000506899	0.00136069
NM_005639	Synaptotagmin I	2.73	Down	0.000253784	0.000824486
NM_004058	Calcyphosine	2.73	Down	0.00018403	0.000653335
NM_005329	Hyaluronan synthase 3	2.72	Up	0.00223422	0.00414477
NM_032117	Meiotic nuclear divisions 1 homolog (S. cerevisiae)	2.72	Up	9.35323e-06	7.85242e-05
NM_016232	Interleukin 1 receptor-like 1	2.72	Up	0.00403672	0.00660609
NM_178232	Hyaluronan and proteoglycan link protein 3	2.71	Up	0.000665608	0.00165948
NM_031299	Cell division cycle associated 3	2.71	Up	9.88034e-08	3.10535e-06
NM_014321	Origin recognition complex, subunit 6 like (yeast)	2.71	Up	5.44884e-05	0.000272099
NM_006274	Chemokine (C-C motif) ligand 19	2.71	Up	0.0267898	0.0323661
NM_003981	Protein regulator of cytokinesis 1	2.7	Up	3.22861e-08	1.49653e-06
NM_001254	Cell division cycle 6 homolog (S. cerevisiae)	2.7	Up	5.0464e-05	0.000257884
NM_001136503	Similar to HSPC323	2.7	Down	0.000125639	0.00049388
NM_001813	Centromere protein E, 312kDa	2.7	Up	2.61183e-07	6.05319e-06
NM_006607	Pituitary tumor-transforming 2	2.7	Up	6.41442e-08	2.29455e-06
NM_004975	Potassium voltage-gated channel, Shab-related subfamily, member 1	2.7	Down	8.4696e-05	0.000379231
NM_033229	Tripartite motif-containing 15	2.7	Up	5.12326e-05	0.000261001
NM_001905	CTP synthase	2.7	Up	4.45522e-06	4.63991e-05
NM_004664	Lin-7 homolog A (C. elegans)	2.7	Up	0.000533675	0.00140748
NM_001165	Baculoviral IAP repeat-containing 3	2.7	Up	2.55939e-06	2.97825e-05
NM_001098537	Patatin-like phospholipase domain containing 7	2.7	Down	3.98462e-06	4.23013e-05
NM_002867	RAB3B, member RAS oncogene family	2.69	Down	0.00496745	0.00775148
NM_024745	SHC SH2-domain binding protein 1	2.69	Up	1.76101e-05	0.000121769
NM_005915	Minichromosome maintenance complex component 6	2.69	Up	1.84027e-07	4.76876e-06
NM_032997	ZW10 interactor	2.69	Up	7.97955e-07	1.348e-05
NM_006479	RAD51 associated protein 1	2.68	Up	4.9247e-06	5.0177e-05
BC065041	Phospholipase B1	2.68	Down	0.000212293	0.000726208
NM_178565	R-spondin 2 homolog (Xenopus laevis)	2.68	Down	0.000135539	0.000519525
NM_018154	ASF1 anti-silencing function 1 homolog B (S. cerevisiae)	2.68	Up	2.19023e-07	5.22322e-06
NM_005562	Laminin, gamma 2	2.68	Up	0.000189638	0.000666771
NM_015430	Peptidase domain containing associated with muscle regeneration 1	2.67	Down	0.000126409	0.000495815
NM_018369	DEP domain containing 1B	2.67	Up	2.54617e-05	0.000156333
NM_152515	Cytoskeleton associated protein 2-like	2.67	Up	9.51636e-06	7.96904e-05
NM_016448	Denticleless homolog (Drosophila)	2.66	Up	1.61433e-08	1.07559e-06
NM_016445	Pleckstrin 2	2.66	Up	8.37681e-07	1.39233e-05
NM_001040105	Mucin 17, cell surface associated	2.66	Down	0.0140885	0.0186206
NM_022336	Ectodysplasin A receptor	2.66	Down	5.14424e-06	5.09931e-05
NM_001150	Alanyl (membrane) aminopeptidase	2.65	Up	0.0216782	0.0269219
NM_001067	Topoisomerase (DNA) II alpha 170kDa	2.65	Up	2.78105e-05	0.000166489
NM_145814	Calcium channel, voltage-dependent, gamma subunit 6	2.65	Down	0.000939479	0.00212351
NM_002090	Chemokine (C-X-C motif) ligand 3	2.65	Up	0.0242072	0.0295168
NM_001816	Carcinoembryonic antigen-related cell adhesion molecule 8	2.65	Up	0.0103017	0.014221
NM_001114121	CHK1 checkpoint homolog (S. pombe)	2.64	Up	4.14395e-07	8.31569e-06
NM_207577	Microtubule-associated protein 6	2.64	Down	1.4132e-05	0.000105223
NM_001024912	Carcinoembryonic antigen-related cell adhesion molecule 1 (biliary glycoprotein)	2.63	Up	0.000205807	0.000713709
NM_001124758	Spinster homolog 2 (Drosophila)	2.63	Up	9.97028e-05	0.000420669
NM_001761	Cyclin F	2.63	Up	9.81429e-05	0.000417298
NM_004105	EGF-containing fibulin-like extracellular matrix protein 1	2.63	Down	5.98873e-05	0.000288987
NM_000990	Ribosomal protein L27a	2.62	Up	3.53409e-05	0.000196747
NM_018136	Asp (abnormal spindle) homolog, microcephaly associated (Drosophila)	2.62	Up	6.37791e-07	1.1661e-05
NM_000237	Lipoprotein lipase	2.62	Up	0.000112272	0.00045425
NM_014467	Sushi-repeat-containing protein, X-linked 2	2.61	Up	1.8686e-05	0.000126015
NM_001031848	Serpin peptidase inhibitor, clade B (ovalbumin), member 8	2.61	Up	0.000282849	0.000890772
NM_003167	Sulfotransferase family, cytosolic, 2A, dehydroepiandrosterone (DHEA)-preferring, member 1	2.61	Down	0.00083144	0.00194062
NM_001008708	ChaC, cation transport regulator homolog 2 (E. coli)	2.61	Up	2.19387e-06	2.69403e-05
NM_001827	CDC28 protein kinase regulatory subunit 2	2.61	Up	9.8827e-08	3.10535e-06
NM_015426	WD repeat domain 51A	2.61	Up	5.77679e-10	2.71592e-07
NM_004701	Cyclin B2	2.61	Up	2.68424e-08	1.42481e-06
NM_002358	MAD2 mitotic arrest deficient-like 1 (yeast)	2.61	Up	1.0366e-05	8.42331e-05
NM_001018113	Fanconi anemia, complementation group B	2.61	Up	1.18363e-07	3.44721e-06
NM_003513	Histone cluster 1, H2ab	2.61	Up	9.77431e-10	4.02091e-07
NM_012217	Tryptase delta 1	2.61	Down	0.000358568	0.00104707
NM_173078	SLIT and NTRK-like family, member 4	2.61	Down	0.00021901	0.000740763
NM_032717	1-acylglycerol-3-phosphate O-acyltransferase 9	2.6	Up	6.33438e-07	1.16461e-05
NM_001145115	Protein phosphatase 1, regulatory (inhibitor) subunit 3G	2.6	Down	4.68833e-07	9.2391e-06
NM_005441	Chromatin assembly factor 1, subunit B (p60)	2.6	Up	1.5393e-07	4.11858e-06
NM_003530	Histone cluster 1, H3d	2.6	Up	1.05956e-07	3.20768e-06
NM_145697	NUF2, NDC80 kinetochore complex component, homolog (S. cerevisiae)	2.6	Up	3.644e-05	0.000200542
NM_024053	Centromere protein M	2.59	Up	2.92961e-08	1.43083e-06
NM_152524	Shugoshin-like 2 (S. pombe)	2.59	Up	8.2843e-08	2.782e-06
NM_018101	Cell division cycle associated 8	2.59	Up	6.03311e-08	2.25625e-06
NM_033053	DMRT-like family C1	2.58	Down	7.48673e-05	0.000343159
NM_003294	Tryptase alpha/beta 1	2.58	Down	0.000329351	0.000991668
NM_021018	Histone cluster 1, H3f	2.58	Up	8.61437e-08	2.83499e-06
NM_001017924	Leucine-rich repeat, immunoglobulin-like and transmembrane domains 2	2.58	Down	3.57312e-08	1.58907e-06
NM_000044	Androgen receptor	2.57	Down	0.000671767	0.00167357
NM_183377	Amiloride-sensitive cation channel 1, neuronal	2.57	Down	0.000252602	0.000823761
NM_152403	EGF-like, fibronectin type III and laminin G domains	2.57	Down	6.88703e-06	6.31343e-05
NM_001789	Cell division cycle 25 homolog A (S. pombe)	2.57	Up	2.06577e-05	0.000135361
NM_020242	Kinesin family member 15	2.57	Up	5.3085e-08	2.02951e-06
NM_002105	H2A histone family, member X	2.57	Up	1.46941e-08	1.02269e-06
NM_205853	Musculoskeletal, embryonic nuclear protein 1	2.56	Down	0.000155264	0.000569012
NM_032737	Lamin B2	2.56	Up	3.69061e-07	7.65507e-06
NM_002462	Myxovirus (influenza virus) resistance 1, interferon-inducible protein p78 (mouse)	2.56	Up	0.000130756	0.000506185
NM_002875	RAD51 homolog (RecA homolog, E. coli) (S. cerevisiae)	2.56	Up	2.86818e-07	6.37783e-06
NM_007300	Breast cancer 1, early onset	2.56	Up	1.03727e-07	3.19034e-06
NM_005995	T-box 10	2.55	Down	0.0019764	0.00378379
NM_003533	Histone cluster 1, H3i	2.55	Up	1.91271e-07	4.83422e-06
NM_001024465	Superoxide dismutase 2, mitochondrial	2.55	Up	6.3165e-06	5.8722e-05
NM_032579	Resistin like beta	2.55	Down	0.0142781	0.0188333
NM_138345	Von Willebrand factor A domain containing 5B2	2.55	Down	0.00118603	0.00253389
NM_018068	Piwi-like 2 (Drosophila)	2.55	Down	0.000111265	0.000451427
NM_005030	Polo-like kinase 1 (Drosophila)	2.55	Up	3.70085e-05	0.000203145
NM_017564	Stabilin 2	2.54	Down	8.05218e-06	7.0291e-05
NM_001130083	Actin binding LIM protein family, member 2	2.54	Down	2.74725e-06	3.08635e-05
NR_023312	ref|Homo sapiens cold inducible RNA binding protein (CIRBP), transcript variant 2, transcribed RNA [NR_023312]	2.54	Down	0.00224065	0.0041534
NM_207315	Cytidine monophosphate (UMP-CMP) kinase 2, mitochondrial	2.54	Up	7.53414e-05	0.000344664
NM_014783	Rho GTPase activating protein 11A	2.54	Up	0.000514853	0.00137545
NM_020211	RGM domain family, member A	2.54	Down	0.000105493	0.000435605
NM_001171971	ref|Homo sapiens cadherin-related family member 1 (CDHR1), transcript variant 2, mRNA [NM_001171971]	2.53	Down	0.00251657	0.00453314
NM_002591	Phosphoenolpyruvate carboxykinase 1 (soluble)	2.53	Down	0.00818231	0.0116824
NM_001040661	Solute carrier family 29 (nucleoside transporters), member 4	2.53	Down	4.58111e-07	9.1022e-06
NM_017858	TIMELESS interacting protein	2.53	Up	1.05383e-05	8.5188e-05
NM_199420	Polymerase (DNA directed), theta	2.52	Up	1.18475e-06	1.76426e-05
NM_002143	Hippocalcin	2.52	Down	6.51114e-07	1.18388e-05
NR_002835	ref|Homo sapiens HAS2 antisense RNA (non-protein coding) (HAS2AS), antisense RNA [NR_002835]	2.52	Down	2.15805e-06	2.65998e-05
NM_016359	Nucleolar and spindle associated protein 1	2.52	Up	3.33453e-07	7.12594e-06
NR_002932	Homo sapiens glutathione S-transferase M1 pseudogene (LOC442245) on chromosome 6.	2.52	Down	0.00223016	0.00413956
NM_002164	Indoleamine 2,3-dioxygenase 1	2.52	Up	0.00308431	0.00532274
NM_005209	Crystallin, beta A2	2.51	Down	0.000290007	0.000905515
NM_032951	MLX interacting protein-like	2.51	Down	3.71418e-06	3.98156e-05
NM_000767	Cytochrome P450, family 2, subfamily B, polypeptide 6	2.51	Up	0.00297259	0.00517257
NM_016831	Period homolog 3 (Drosophila)	2.51	Down	5.09191e-06	5.09346e-05
NM_172374	Nucleoporin 62kDa	2.51	Up	0.000141096	0.000533731
NM_001393	Extracellular matrix protein 2, female organ and adipocyte specific	2.51	Down	0.000160625	0.000586051
NM_007366	Phospholipase A2 receptor 1, 180kDa	2.51	Down	0.000152968	0.000563108
NM_020766	Protocadherin 19	2.51	Down	0.000140836	0.000533541
NM_004217	Aurora kinase B	2.51	Up	0.000429049	0.00119864
NM_024908	WD repeat domain 76	2.5	Up	0.000481287	0.00131336
NM_007335	Deleted in lung and esophageal cancer 1	2.5	Down	0.000339871	0.00101028
ENST00000368689	ens|fibronectin type III and ankyrin repeat domains 1 [Source:HGNC Symbol;Acc:23527] [ENST00000368689]	2.5	Down	9.21512e-05	0.00040062
BC047030	Uridine phosphorylase 1	2.5	Up	1.54405e-06	2.07407e-05
NM_002196	Insulinoma-associated 1	2.5	Down	0.000881321	0.00202827
NM_001035003	Kv channel interacting protein 4	2.5	Down	1.77799e-05	0.000122374
NM_002266	Karyopherin alpha 2 (RAG cohort 1, importin alpha 1)	2.49	Up	1.27481e-07	3.58581e-06
NM_180991	Solute carrier organic anion transporter family, member 4C1	2.49	Down	0.0026875	0.00478343
NM_000336	Sodium channel, nonvoltage-gated 1, beta	2.48	Down	0.0160735	0.0208506
NM_003381	Vasoactive intestinal peptide	2.48	Down	0.00653397	0.00968181
NM_014312	V-set and immunoglobulin domain containing 2	2.48	Down	4.47912e-06	4.65009e-05
NM_005325	Histone cluster 1, H1a	2.48	Up	0.0174191	0.0223146
NM_017680	Asporin	2.48	Down	0.000615724	0.001566
NM_001039350	Dipeptidyl-peptidase 6	2.48	Down	0.00282377	0.00496721
NM_018711	SV2 related protein homolog (rat)	2.48	Down	3.20324e-05	0.000185503
NM_001145121	T-complex 10-like 2 (mouse)	2.48	Down	4.80076e-06	4.9219e-05
NM_024857	ATPase family, AAA domain containing 5	2.47	Up	1.84954e-08	1.17054e-06
NM_000574	CD55 molecule, decay accelerating factor for complement (Cromer blood group)	2.47	Up	4.00854e-05	0.000214506
NM_024922	Carboxylesterase 3	2.47	Down	3.54068e-05	0.000196747
NM_207418	Family with sequence similarity 72, member D	2.47	Up	0.000121405	0.000484297
NM_004952	Ephrin-A3	2.47	Down	0.00167498	0.00331962
NM_004114	Fibroblast growth factor 13	2.47	Down	3.49154e-05	0.000195088
NM_003382	Vasoactive intestinal peptide receptor 2	2.47	Down	2.17912e-05	0.000141171
NM_032880	Immunoglobin superfamily, member 21	2.47	Down	0.00364784	0.00609703
NM_000112	Solute carrier family 26 (sulfate transporter), member 2	2.47	Down	0.00381037	0.00630712
NM_001039841	Rho GTPase activating protein 11B	2.46	Up	2.89667e-08	1.43083e-06
NM_001352	D site of albumin promoter (albumin D-box) binding protein	2.46	Down	0.00014955	0.000555497
NR_003529	ref|Homo sapiens CDKN2B antisense RNA (non-protein coding) (CDKN2BAS), antisense RNA [NR_003529]	2.46	Down	0.00121138	0.00257703
NM_004591	Chemokine (C-C motif) ligand 20	2.46	Up	0.0018345	0.00357125
NM_032432	Actin binding LIM protein family, member 2	2.46	Down	1.80062e-06	2.31479e-05
NM_003503	Cell division cycle 7 homolog (S. cerevisiae)	2.46	Up	2.56902e-06	2.97825e-05
NM_032606	Calcyphosine 2	2.46	Down	0.000131314	0.000506256
NM_005468	N-acetylated alpha-linked acidic dipeptidase-like 1	2.46	Down	0.000158611	0.000579343
NM_000057	Bloom syndrome, RecQ helicase-like	2.46	Up	4.59121e-07	9.1022e-06
NR_002734	Homo sapiens pituitary tumor-transforming 3 (PTTG3) on chromosome 8.	2.46	Up	1.88951e-05	0.000126906
NM_018063	Helicase, lymphoid-specific	2.45	Up	7.07617e-07	1.24713e-05
NM_006733	Centromere protein I	2.45	Up	0.000137862	0.00052634
NM_001005197	Olfactory receptor, family 8, subfamily D, member 4	2.45	Down	0.000371251	0.00107174
NM_001541	Heat shock 27kDa protein 2	2.45	Down	0.000295569	0.000914372
NM_005555	Keratin 6B	2.44	Up	0.0240233	0.0294125
NM_004598	Sparc/osteonectin, cwcv and kazal-like domains proteoglycan (testican) 1	2.44	Down	0.000562505	0.00146765
NR_024604	ref|Homo sapiens chloride channel regulator 3 (CLCA3), non-coding RNA [NR_024604]	2.44	Up	0.00218162	0.00407014
NM_025163	Phosphatidylinositol glycan anchor biosynthesis, class Z	2.44	Down	0.000425399	0.00119335
NM_018476	Brain expressed, X-linked 1	2.44	Down	0.000181661	0.000646322
NM_021197	WAP four-disulfide core domain 1	2.44	Down	5.207e-05	0.000262423
NM_033173	UDP-Gal:betaGlcNAc beta 1,3-galactosyltransferase, polypeptide 5	2.43	Down	0.000745497	0.00179738
NM_016343	Centromere protein F, 350/400ka (mitosin)	2.43	Up	5.40854e-07	1.02296e-05
NM_022044	Stromal cell-derived factor 2-like 1	2.43	Up	1.08464e-05	8.6221e-05
NM_173199	Nuclear receptor subfamily 4, group A, member 3	2.43	Down	0.0158354	0.0205904
NM_014109	ATPase family, AAA domain containing 2	2.43	Up	4.13532e-07	8.31569e-06
NM_021637	Transmembrane protein 35	2.43	Down	1.45544e-06	2.00413e-05
NM_021965	Phosphoglucomutase 5	2.43	Down	1.60512e-05	0.000114324
NM_139320	CHRNA7 (cholinergic receptor, nicotinic, alpha 7, exons 5-10) and FAM7A (family with sequence similarity 7A, exons A-E) fusio	2.43	Down	6.24633e-08	2.28407e-06
NM_018664	Basic leucine zipper transcription factor, ATF-like 3	2.43	Up	0.000136495	0.000522332
NR_001545	Homo sapiens testis-specific transcript, Y-linked 15 (TTTY15) on chromosome Y.	2.43	Up	0.00108634	0.00237867
NM_013443	ST6 (alpha-N-acetyl-neuraminyl-2,3-beta-galactosyl-1,3)-N-acetylgalactosaminide alpha-2,6-sialyltransferase 6	2.43	Down	0.000135604	0.000519525
NM_144777	Sciellin	2.43	Down	0.0128716	0.0171918
NM_005755	Epstein-Barr virus induced 3	2.42	Up	0.000211073	0.000724658
NM_001164462	ref|Homo sapiens mucin 12, cell surface associated (MUC12), mRNA [NM_001164462]	2.42	Down	0.0052466	0.00811017
NM_002500	Neurogenic differentiation 1	2.42	Down	0.000903855	0.00206856
NM_002263	Kinesin family member C1	2.42	Up	2.4595e-05	0.000152639
NM_080801	Collagen, type XIII, alpha 1	2.42	Down	0.000207257	0.000717226
E00167	gb|immunoglobulin epsilon chain constant region=membrane-bound form {M:A, alternatively spliced, exon C4, membrane domain exon 1} [human, B cell myeloma U-266, mRNA Partial, 230 nt]. [S55271]	2.41	Down	0.00363702	0.0060825
NM_003665	Ficolin (collagen/fibrinogen domain containing) 3 (Hakata antigen)	2.41	Up	0.000702077	0.00172686
NM_004111	Flap structure-specific endonuclease 1	2.41	Up	0.000178929	0.000637981
NM_144565	Dual oxidase maturation factor 1	2.41	Up	0.000711652	0.00174235
NM_001025199	Chitinase 3-like 2	2.41	Up	0.0492043	0.0550975
NM_006467	Polymerase (RNA) III (DNA directed) polypeptide G (32kD)	2.41	Up	6.61882e-06	6.12908e-05
NM_001838	Chemokine (C-C motif) receptor 7	2.41	Up	0.0307617	0.036403
NM_004289	Nuclear factor (erythroid-derived 2)-like 3	2.41	Up	7.54923e-08	2.58797e-06
NM_001146334	ref|Homo sapiens NAC alpha domain containing (NACAD), mRNA [NM_001146334]	2.41	Down	0.00129694	0.00271171
NM_176825	Sulfotransferase family, cytosolic, 1C, member 2	2.4	Down	0.0167265	0.0215447
NM_018098	Epithelial cell transforming sequence 2 oncogene	2.4	Up	7.43375e-06	6.68428e-05
NM_000059	Breast cancer 2, early onset	2.4	Up	1.44897e-08	1.02269e-06
NM_004174	Solute carrier family 9 (sodium/hydrogen exchanger), member 3	2.4	Up	0.0314954	0.0371777
NM_005651	Tryptophan 2,3-dioxygenase	2.4	Up	0.00145246	0.00295978
NM_173598	Kinase suppressor of ras 2	2.4	Down	4.19127e-05	0.00022204
NM_000452	Solute carrier family 10 (sodium/bile acid cotransporter family), member 2	2.4	Up	0.00650775	0.00965601
NM_003641	Interferon induced transmembrane protein 1 (9-27)	2.4	Up	6.17244e-06	5.78063e-05
NM_020370	G protein-coupled receptor 84	2.4	Up	0.0118082	0.0160052
NM_139250	Cancer/testis antigen 1A	2.39	Down	0.043055	0.0489275
NM_001561	Tumor necrosis factor receptor superfamily, member 9	2.39	Up	0.00282396	0.00496721
NM_017975	Zwilch, kinetochore associated, homolog (Drosophila)	2.39	Up	5.37377e-07	1.02296e-05
NM_004962	Growth differentiation factor 10	2.39	Down	0.00083088	0.00194062
NM_005609	Phosphorylase, glycogen, muscle	2.39	Down	0.00381868	0.00631522
NM_004666	Vanin 1	2.39	Down	0.0144685	0.0190616
NM_005559	Laminin, alpha 1	2.39	Down	0.000286556	0.000898156
NM_006671	Solute carrier family 1 (glutamate transporter), member 7	2.39	Down	0.0174167	0.0223146
NM_022770	GINS complex subunit 3 (Psf3 homolog)	2.38	Up	6.94531e-07	1.24035e-05
NM_014508	Apolipoprotein B mRNA editing enzyme, catalytic polypeptide-like 3C	2.38	Down	0.000496847	0.00134136
NM_138983	Oligodendrocyte transcription factor 1	2.38	Up	0.00244525	0.00444358
NM_006142	Stratifin	2.38	Up	2.20397e-05	0.000141942
NM_018455	Centromere protein N	2.38	Up	8.80406e-07	1.42845e-05
NM_054034	Fibronectin 1	2.38	Down	0.000867314	0.00200585
NM_001040113	Myosin, heavy chain 11, smooth muscle	2.38	Down	0.000258259	0.000834902
NM_001374	Deoxyribonuclease I-like 2	2.38	Down	9.45494e-05	0.000407814
NM_020299	Aldo-keto reductase family 1, member B10 (aldose reductase)	2.38	Up	1.42693e-06	1.97312e-05
NR_002770	Homo sapiens deiodinase, iodothyronine, type III opposite strand (DIO3OS) on chromosome 14.	2.38	Down	0.0026604	0.00474032
NM_016426	G-2 and S-phase expressed 1	2.38	Up	6.25124e-06	5.828e-05
NM_003245	Transglutaminase 3 (E polypeptide, protein-glutamine-gamma-glutamyltransferase)	2.37	Down	0.000298499	0.000920675
NM_182487	Olfactomedin-like 2A	2.37	Down	0.000104584	0.000434155
NM_021069	Sorbin and SH3 domain containing 2	2.37	Down	1.94915e-06	2.44835e-05
NM_003745	Suppressor of cytokine signaling 1	2.37	Up	0.000566524	0.00147153
NM_016356	Doublecortin domain containing 2	2.37	Down	0.00889572	0.0125373
NM_001002876	Centromere protein M	2.37	Up	0.000324925	0.000981936
NM_004179	Tryptophan hydroxylase 1	2.37	Down	0.00201312	0.00383912
NM_024786	Zinc finger, DHHC-type containing 11	2.37	Down	0.00230178	0.00423645
NM_004490	Growth factor receptor-bound protein 14	2.37	Down	0.000309728	0.00094644
NM_000893	Kininogen 1	2.37	Down	0.00612775	0.0092082
NM_014501	Ubiquitin-conjugating enzyme E2S	2.36	Up	1.96835e-07	4.83422e-06
NM_020997	Left-right determination factor 1	2.36	Down	0.000145446	0.000543933
NM_001035256	Proopiomelanocortin	2.36	Up	0.000212721	0.000726208
NM_032293	GTPase activating Rap/RanGAP domain-like 3	2.36	Down	5.74232e-06	5.52573e-05
NM_001080395	Apoptosis-associated tyrosine kinase	2.36	Down	0.000338233	0.00101028
NM_004801	Neurexin 1	2.36	Down	5.05621e-05	0.000257985
NM_012415	RAD54 homolog B (S. cerevisiae)	2.36	Up	8.56466e-07	1.40931e-05
NM_002915	Replication factor C (activator 1) 3, 38kDa	2.35	Up	5.53263e-06	5.35196e-05
NM_001018115	Fanconi anemia, complementation group D2	2.35	Up	7.54432e-08	2.58797e-06
NM_005746	Nicotinamide phosphoribosyltransferase	2.35	Up	2.43418e-05	0.000152009
NR_001458	Homo sapiens BIC transcript (BIC) on chromosome 21.	2.35	Up	0.00300087	0.00521153
NM_002246	Potassium channel, subfamily K, member 3	2.35	Down	0.00394921	0.00649193
ENST00000293743	ens|Kinetochore protein Spc24 (hSpc24). [Source:Uniprot/SWISSPROT;Acc:Q8NBT2] [ENST00000293743]	2.35	Up	9.57647e-06	7.98801e-05
NM_006010	Arginine-rich, mutated in early stage tumors	2.35	Up	7.76418e-06	6.86879e-05
NM_001004019	Fibulin 2	2.35	Down	0.000236985	0.000787279
NM_005564	Lipocalin 2	2.35	Up	0.00359592	0.00603312
NM_020183	Aryl hydrocarbon receptor nuclear translocator-like 2	2.34	Up	1.91933e-05	0.000127093
NM_003536	Histone cluster 1, H3h	2.34	Up	2.17771e-07	5.22322e-06
NM_001015053	Histone deacetylase 5	2.34	Down	7.53701e-06	6.7403e-05
NM_019119	Protocadherin beta 9	2.34	Down	4.89022e-05	0.000251072
NM_017613	Downstream neighbor of SON	2.34	Up	2.51168e-06	2.9627e-05
NM_001145724	Coatomer protein complex, subunit epsilon	2.34	Down	0.000498586	0.00134496
NM_015464	Sclerostin domain containing 1	2.34	Down	0.000335566	0.00100487
NM_002977	Sodium channel, voltage-gated, type IX, alpha subunit	2.34	Down	9.95973e-07	1.53885e-05
NM_004153	Origin recognition complex, subunit 1-like (yeast)	2.34	Up	0.000448507	0.00123933
NM_001166694	ref|Homo sapiens cholinergic receptor, nicotinic, alpha 3 (CHRNA3), transcript variant 2, mRNA [NM_001166694]	2.34	Down	0.000128533	0.000500183
NM_003948	Cyclin-dependent kinase-like 2 (CDC2-related kinase)	2.33	Down	2.09021e-06	2.5958e-05
NM_001018065	Neurotrophic tyrosine kinase, receptor, type 2	2.33	Down	0.0021529	0.00402796
NM_015980	HMP19 protein	2.33	Down	0.00157232	0.00315686
NM_005320	Histone cluster 1, H1d	2.33	Up	2.45127e-06	2.91358e-05
NM_000035	Aldolase B, fructose-bisphosphate	2.33	Down	0.00474004	0.00746029
NM_199511	Coiled-coil domain containing 80	2.33	Down	0.000129258	0.00050223
NM_001171	ATP-binding cassette, sub-family C (CFTR/MRP), member 6	2.33	Down	0.000182065	0.000647057
NM_198447	Golgi transport 1 homolog A (S. cerevisiae)	2.33	Up	8.72446e-06	7.40005e-05
NM_020973	Glucosidase, beta, acid 3 (cytosolic)	2.33	Up	0.00194018	0.00373513
NM_014298	Quinolinate phosphoribosyltransferase	2.32	Down	2.34898e-06	2.84209e-05
NM_147162	Interleukin 11 receptor, alpha	2.32	Down	2.78241e-05	0.000166489
NM_014466	Tektin 2 (testicular)	2.32	Down	3.5571e-05	0.000196747
NM_015678	Neurobeachin	2.31	Down	4.55869e-05	0.000237384
NM_016378	Variable charge, X-linked 2	2.31	Down	0.0040004	0.00655317
NM_080661	Glycine-N-acyltransferase-like 1	2.31	Up	0.00167768	0.00332206
NM_145867	Leukotriene C4 synthase	2.31	Down	1.29435e-06	1.85205e-05
NM_003384	Vaccinia related kinase 1	2.31	Up	5.50164e-07	1.03462e-05
NM_001164465	ref|Homo sapiens golgin A6 family-like 10 (GOLGA6L10), mRNA [NM_001164465]	2.31	Down	0.00233002	0.00427699
NM_000106	Cytochrome P450, family 2, subfamily D, polypeptide 6	2.31	Down	0.000173765	0.000626355
NM_032279	ATPase type 13A4	2.31	Down	6.6319e-05	0.000311794
NM_001080538	Aldo-keto reductase family 1, member B10 (aldose reductase)	2.31	Up	4.54081e-06	4.69931e-05
NM_000236	Lipase, hepatic	2.31	Down	0.00518699	0.00805801
NM_000867	5-hydroxytryptamine (serotonin) receptor 2B	2.3	Down	0.00093309	0.00211488
NM_173092	Potassium voltage-gated channel, subfamily H (eag-related), member 6	2.3	Down	0.00049036	0.00132712
NM_181558	Replication factor C (activator 1) 3, 38kDa	2.3	Up	0.00048811	0.00132212
NM_007086	WD repeat and HMG-box DNA binding protein 1	2.29	Up	1.27858e-06	1.83747e-05
NM_017682	Bestrophin 2	2.29	Down	0.0103008	0.014221
NM_013277	Rac GTPase activating protein 1	2.29	Up	5.30816e-06	5.19915e-05
NM_058179	Phosphoserine aminotransferase 1	2.29	Up	0.000653921	0.00163654
NM_080596	Histone cluster 1, H2ah	2.29	Up	2.73442e-09	4.55367e-07
NM_001013398	Insulin-like growth factor binding protein 3	2.29	Down	2.83875e-05	0.000168939
NM_173561	Unc-5 homolog C (C. elegans)-like	2.29	Up	0.00571095	0.00869723
NM_198404	Potassium channel tetramerisation domain containing 4	2.29	Down	0.00334842	0.00568903
NM_006342	Transforming, acidic coiled-coil containing protein 3	2.29	Up	1.081e-05	8.61399e-05
NM_005874	Leukocyte immunoglobulin-like receptor, subfamily B (with TM and ITIM domains), member 2	2.28	Up	0.000428043	0.00119786
NM_001189	NK3 homeobox 2	2.28	Down	0.000349494	0.00102787
NM_000384	Apolipoprotein B (including Ag(x) antigen)	2.28	Down	0.000305992	0.000938509
NM_021784	Forkhead box A2	2.28	Down	0.000380866	0.00109374
NM_020415	Resistin	2.28	Up	0.0241432	0.0294918
NM_005573	Lamin B1	2.28	Up	9.3864e-05	0.000405922
NM_030801	Melanoma antigen family D, 4B	2.28	Down	0.00310728	0.00535396
NM_024680	E2F transcription factor 8	2.28	Up	2.58664e-05	0.000157641
NM_013447	Egf-like module containing, mucin-like, hormone receptor-like 2	2.27	Up	0.000253309	0.000824149
NM_001267	Chondroadherin	2.27	Down	0.000116496	0.000468692
NM_001017922	Erythroblast membrane-associated protein (Scianna blood group)	2.27	Down	3.48706e-06	3.78743e-05
NM_030613	Zinc finger protein 268	2.27	Down	0.000176376	0.000634375
NM_145298	Apolipoprotein B mRNA editing enzyme, catalytic polypeptide-like 3F	2.27	Down	0.000687839	0.00170458
NM_021101	Claudin 1	2.27	Up	0.00638559	0.00952628
NM_033255	Epithelial stromal interaction 1 (breast)	2.26	Up	2.33833e-05	0.000147996
NM_198584	Carbonic anhydrase XIII	2.26	Up	1.04261e-05	8.45129e-05
NM_000355	Transcobalamin II; macrocytic anemia	2.26	Down	0.000317167	0.000963802
NM_014344	Four jointed box 1 (Drosophila)	2.26	Up	0.000283921	0.000892988
NM_024637	Galactose-3-O-sulfotransferase 4	2.26	Down	2.80661e-05	0.000167345
NM_198285	WD repeat domain 86	2.26	Down	0.00230295	0.00423645
NM_020039	Amiloride-sensitive cation channel 2, neuronal	2.26	Down	0.000188205	0.000662443
NM_005342	High-mobility group box 3	2.26	Up	1.13557e-07	3.33676e-06
NM_004970	Insulin-like growth factor binding protein, acid labile subunit	2.26	Down	0.0321812	0.0379328
NM_000771	Cytochrome P450, family 2, subfamily C, polypeptide 9	2.26	Up	0.0410443	0.0469833
NM_001079675	Ets variant 4	2.26	Up	0.000688634	0.00170526
NM_005782	THO complex 4	2.26	Up	5.30967e-07	1.02296e-05
NM_199168	Chemokine (C-X-C motif) ligand 12 (stromal cell-derived factor 1)	2.26	Down	0.000168127	0.000609369
NM_001012973	Placenta-specific 9	2.25	Down	0.000102548	0.000428609
NM_015029	Processing of precursor 1, ribonuclease P/MRP subunit (S. cerevisiae)	2.25	Up	3.74154e-05	0.000203864
NM_001463	Frizzled-related protein	2.25	Down	2.77915e-06	3.09023e-05
NM_004260	RecQ protein-like 4	2.25	Up	8.66027e-06	7.38367e-05
NM_006636	Methylenetetrahydrofolate dehydrogenase (NADP+ dependent) 2, methenyltetrahydrofolate cyclohydrolase	2.25	Up	2.56663e-05	0.000156712
NM_000139	Membrane-spanning 4-domains, subfamily A, member 2 (Fc fragment of IgE, high affinity I, receptor for; beta polypeptide)	2.25	Down	0.000769542	0.00183652
NM_000738	Cholinergic receptor, muscarinic 1	2.25	Down	5.57871e-05	0.000274747
NM_001085	Serpin peptidase inhibitor, clade A (alpha-1 antiproteinase, antitrypsin), member 3	2.25	Up	0.023439	0.0287506
NM_014696	G protein regulated inducer of neurite outgrowth 2	2.25	Down	1.09938e-06	1.66731e-05
NM_000270	Nucleoside phosphorylase	2.24	Up	8.07032e-05	0.000363828
NM_006461	Sperm associated antigen 5	2.24	Up	3.98305e-07	8.09148e-06
NM_001009936	PHD finger protein 19	2.24	Up	1.72951e-06	2.26766e-05
NM_001080449	DNA replication helicase 2 homolog (yeast)	2.24	Up	1.00142e-06	1.54004e-05
NM_015440	Methylenetetrahydrofolate dehydrogenase (NADP+ dependent) 1-like	2.24	Up	0.000148296	0.000552708
NM_003918	Glycogenin 2	2.24	Up	0.00534086	0.00823654
NM_001080466	BTB (POZ) domain containing 17	2.24	Down	0.000152588	0.000562338
NM_024629	MLF1 interacting protein	2.24	Up	4.36354e-06	4.55886e-05
NM_005588	Meprin A, alpha (PABA peptide hydrolase)	2.24	Down	0.00331837	0.00564671
NM_000814	Gamma-aminobutyric acid (GABA) A receptor, beta 3	2.23	Down	0.00490944	0.00768051
NM_000095	Cartilage oligomeric matrix protein	2.23	Down	0.00700389	0.0102763
NM_002240	Potassium inwardly-rectifying channel, subfamily J, member 6	2.23	Down	0.00169232	0.00334499
NM_032866	Cingulin-like 1	2.23	Down	1.46437e-05	0.000107094
NM_133329	Potassium voltage-gated channel, subfamily G, member 3	2.23	Up	0.000426069	0.00119335
NM_001040171	5-hydroxytryptamine (serotonin) receptor 4	2.23	Up	0.000372113	0.00107329
NM_001202	Bone morphogenetic protein 4	2.23	Down	5.18753e-05	0.000262423
NM_001044370	Metallophosphoesterase domain containing 1	2.23	Down	0.00410899	0.00668778
NM_015424	Chordin-like 2	2.23	Up	0.0474635	0.0533478
NM_006183	Neurotensin	2.23	Down	0.00586349	0.00888023
NM_002692	Polymerase (DNA directed), epsilon 2 (p59 subunit)	2.23	Up	1.64064e-05	0.000115436
NM_006822	RAB40B, member RAS oncogene family	2.23	Down	5.34957e-07	1.02296e-05
NM_000929	Phospholipase A2, group V	2.22	Down	0.00735697	0.0107037
NM_001083	Phosphodiesterase 5A, cGMP-specific	2.22	Down	5.6956e-05	0.000278932
NM_013282	Ubiquitin-like with PHD and ring finger domains 1	2.22	Up	5.35111e-07	1.02296e-05
NM_002882	RAN binding protein 1	2.22	Up	1.62576e-07	4.28031e-06
NM_174933	Phytanoyl-CoA dioxygenase domain containing 1	2.22	Down	0.00719525	0.0105009
NM_000439	Proprotein convertase subtilisin/kexin type 1	2.22	Down	0.00490407	0.00767806
NM_138481	Chondroadherin-like	2.22	Down	6.10815e-07	1.12932e-05
NM_198098	Aquaporin 1 (Colton blood group)	2.22	Down	6.88509e-06	6.31343e-05
NM_001100624	Centromere protein N	2.22	Up	3.41357e-07	7.22068e-06
NM_032211	Lysyl oxidase-like 4	2.22	Down	0.00174578	0.00343018
NM_052969	Ribosomal protein L39-like	2.22	Up	1.12676e-05	8.88419e-05
NM_016135	Ets variant 7	2.21	Up	0.00193916	0.00373513
NM_002228	Jun oncogene	2.21	Down	0.000186053	0.000658386
NM_004728	DEAD (Asp-Glu-Ala-Asp) box polypeptide 21	2.21	Up	0.000509747	0.00136611
NM_018965	Triggering receptor expressed on myeloid cells 2	2.21	Down	0.000963241	0.00216384
NM_012317	Leucine zipper, down-regulated in cancer 1	2.21	Down	0.000104614	0.000434155
NM_152913	Transmembrane protein 130	2.21	Down	0.00312024	0.00537066
NM_020737	Leucine rich repeat and fibronectin type III domain containing 2	2.21	Down	0.00238671	0.00436129
NR_003610	Homo sapiens pyridoxal-dependent decarboxylase domain containing 2 (PDXDC2) on chromosome 16.	2.21	Down	6.43856e-05	0.000304007
NM_002053	Guanylate binding protein 1, interferon-inducible, 67kDa	2.21	Up	0.00407622	0.00665088
NM_013304	Zinc finger, DHHC-type containing 1	2.21	Down	0.000214442	0.000730568
NR_024181	ref|Homo sapiens zinc finger protein 577 (ZNF577), transcript variant 3, transcribed RNA [NR_024181]	2.21	Down	1.13987e-05	8.94934e-05
NM_001031692	Leucine rich repeat containing 17	2.2	Down	0.000109585	0.000447543
NM_173689	Crumbs homolog 2 (Drosophila)	2.2	Down	0.00291976	0.00510841
NM_000189	Hexokinase 2	2.2	Up	2.7478e-06	3.08635e-05
NM_033518	Solute carrier family 38, member 5	2.2	Up	0.000127728	0.00049805
NM_024750	Leucine rich repeat containing 2	2.2	Down	0.00560658	0.00857002
NM_016609	Solute carrier family 22, member 17	2.2	Down	0.000100265	0.000421422
NM_178499	Coiled-coil domain containing 60	2.2	Down	0.00914269	0.0127873
NM_203377	Myoglobin	2.2	Down	0.00905277	0.0126993
NM_024508	Zinc finger, BED-type containing 2	2.2	Up	0.0384548	0.0443913
NM_001549	Interferon-induced protein with tetratricopeptide repeats 3	2.2	Up	0.00621737	0.00931756
NM_133443	Glutamic pyruvate transaminase (alanine aminotransferase) 2	2.2	Up	7.39882e-07	1.28047e-05
NM_000791	Dihydrofolate reductase	2.2	Up	1.49607e-06	2.04298e-05
NM_000070	Calpain 3, (p94)	2.2	Down	0.00194373	0.00373703
NM_005374	Membrane protein, palmitoylated 2 (MAGUK p55 subfamily member 2)	2.19	Down	0.00318587	0.00546362
NR_002817	ref|Homo sapiens aquaporin 7 pseudogene 1 (AQP7P1), non-coding RNA [NR_002817]	2.19	Down	0.000386875	0.00110714
NM_001790	Cell division cycle 25 homolog C (S. pombe)	2.19	Up	2.97874e-06	3.26768e-05
NM_022114	PR domain containing 16	2.19	Down	0.000640825	0.00160866
NM_016059	Peptidylprolyl isomerase (cyclophilin)-like 1	2.19	Up	9.32353e-06	7.84751e-05
NM_145234	Chordin-like 1	2.19	Down	0.00520432	0.00807516
NM_014573	Transmembrane protein 97	2.18	Up	4.59415e-06	4.73961e-05
NM_001613	Actin, alpha 2, smooth muscle, aorta	2.18	Down	0.000988489	0.0022115
NM_003649	D-aspartate oxidase	2.18	Down	0.0016352	0.00326149
NM_005165	Aldolase C, fructose-bisphosphate	2.18	Down	7.8736e-06	6.91603e-05
NM_001080522	Coiled-coil and C2 domain containing 2A	2.18	Down	0.000120197	0.000480642
NM_033063	Microtubule-associated protein 6	2.18	Down	0.00371802	0.00619231
NM_001910	Cathepsin E	2.18	Down	0.000125759	0.00049388
NM_001669	Arylsulfatase D	2.18	Down	1.27254e-06	1.83681e-05
NM_022361	Popeye domain containing 3	2.18	Up	0.0443248	0.0502145
NM_004884	Immunoglobulin superfamily, DCC subclass, member 3	2.18	Down	0.00111899	0.00243236
NM_021973	Heart and neural crest derivatives expressed 2	2.18	Down	0.00407101	0.00664568
NM_001142522	F-box protein 5	2.18	Up	5.33725e-06	5.21214e-05
NM_000135	Fanconi anemia, complementation group A	2.18	Up	0.000562798	0.00146765
NM_016354	Solute carrier organic anion transporter family, member 4A1	2.18	Up	0.00021663	0.000736497
NM_014331	Solute carrier family 7, (cationic amino acid transporter, y+ system) member 11	2.17	Up	0.0187908	0.0237483
NM_194313	Kinesin family member 24	2.17	Up	9.20002e-05	0.000400493
NM_145170	Tetratricopeptide repeat domain 18	2.17	Down	0.00159959	0.00320131
NM_000352	ATP-binding cassette, sub-family C (CFTR/MRP), member 8	2.17	Down	0.000361862	0.00105202
NM_002064	Glutaredoxin (thioltransferase)	2.17	Up	1.26424e-06	1.83287e-05
NM_181671	Phosphatidylinositol transfer protein, cytoplasmic 1	2.17	Up	0.000295048	0.000914372
NM_017760	Non-SMC condensin II complex, subunit G2	2.17	Up	1.22993e-05	9.50165e-05
ENST00000407838	ens|V-set and transmembrane domain-containing protein 2A Precursor [Source:UniProtKB/Swiss-Prot;Acc:Q8TAG5] [ENST00000407838]	2.17	Down	0.00118039	0.00252907
NM_006646	WAS protein family, member 3	2.17	Down	0.00224145	0.0041534
NM_020190	Olfactomedin-like 3	2.17	Down	0.0036944	0.00616545
NM_021873	Cell division cycle 25 homolog B (S. pombe)	2.16	Up	0.000845032	0.00196537
NM_152606	Zinc finger protein 540	2.16	Down	0.00269387	0.0047901
NM_018400	Sodium channel, voltage-gated, type III, beta	2.16	Down	0.0016534	0.00328844
NM_000197	Hydroxysteroid (17-beta) dehydrogenase 3	2.16	Down	0.00157315	0.00315686
BC025765	Rhotekin 2	2.16	Up	2.9735e-05	0.000175222
NM_031458	Poly (ADP-ribose) polymerase family, member 9	2.16	Up	6.91304e-05	0.000322707
NM_018087	Transmembrane protein 48	2.16	Up	1.11141e-07	3.32342e-06
NM_001937	Dermatopontin	2.16	Down	0.00582797	0.0088468
NM_001144829	Flavin containing monooxygenase 5	2.16	Down	2.23126e-05	0.00014342
NM_017779	DEP domain containing 1	2.15	Up	1.63414e-08	1.07559e-06
NM_003451	Zinc finger protein 177	2.15	Down	0.0018688	0.00362845
NM_021572	Ectonucleotide pyrophosphatase/phosphodiesterase 5 (putative function)	2.15	Down	0.000203724	0.000707231
NM_001130823	DNA (cytosine-5-)-methyltransferase 1	2.15	Up	0.000217246	0.00073783
NM_019010	Keratin 20	2.15	Up	0.000350652	0.00103001
NM_000848	Glutathione S-transferase mu 2 (muscle)	2.15	Down	9.1245e-05	0.000399816
NM_198433	Aurora kinase A	2.15	Up	2.08066e-05	0.000135862
XM_926017	PREDICTED: Homo sapiens similar to nuclear DNA-binding protein (LOC642521), mRNA.	2.15	Up	0.00834957	0.01188
NM_145244	DNA-damage-inducible transcript 4-like	2.15	Down	0.00393622	0.00647705
NM_001039492	Four and a half LIM domains 2	2.15	Up	0.000694219	0.00171178
NM_020066	Formin 2	2.15	Down	0.00247914	0.00448782
NM_001040114	Myosin, heavy chain 11, smooth muscle	2.14	Down	0.00100988	0.00224562
NM_000221	Ketohexokinase (fructokinase)	2.14	Up	5.79382e-05	0.000281267
NM_198270	Nance-Horan syndrome (congenital cataracts and dental anomalies)	2.14	Down	1.14518e-06	1.72091e-05
NM_080388	S100 calcium binding protein A16	2.14	Up	3.07144e-05	0.000179222
NM_214462	Dapper, antagonist of beta-catenin, homolog 2 (Xenopus laevis)	2.14	Down	0.000895385	0.00205632
ENST00000440451	ens|coiled-coil domain containing 162 pseudogene [Source:HGNC Symbol;Acc:21565] [ENST00000440451]	2.14	Down	0.0076461	0.0110705
NM_032291	SH3-domain GRB2-like (endophilin) interacting protein 1	2.14	Up	0.000463332	0.00127281
NM_052942	Guanylate binding protein 5	2.14	Up	0.00533461	0.00823076
NM_018193	Fanconi anemia, complementation group I	2.14	Up	9.90768e-08	3.10535e-06
BX647358	Pyridoxal-dependent decarboxylase domain containing 2	2.14	Down	0.000105442	0.000435605
NM_001048194	Regulator of chromosome condensation 1	2.14	Up	3.10567e-08	1.47551e-06
NM_014717	Zinc finger protein 536	2.14	Down	0.00190011	0.00367511
NM_003534	Histone cluster 1, H3g	2.14	Up	7.08638e-07	1.24713e-05
NM_001031701	5-nucleotidase domain containing 3	2.14	Down	0.0058365	0.00885566
NM_020142	NADH dehydrogenase (ubiquinone) 1 alpha subcomplex, 4-like 2	2.13	Down	0.00178766	0.00349566
NM_006198	Purkinje cell protein 4	2.13	Down	0.00115574	0.00249413
NM_017509	Kallikrein-related peptidase 15	2.13	Down	0.0191167	0.024077
NM_002594	Proprotein convertase subtilisin/kexin type 2	2.13	Down	0.000576274	0.00149044
NM_030666	Serpin peptidase inhibitor, clade B (ovalbumin), member 1	2.13	Up	2.46282e-05	0.000152639
NM_015204	Thrombospondin, type I, domain containing 7A	2.13	Down	0.001687	0.0033365
NR_026583	ref|Homo sapiens Rac GTPase activating protein 1 pseudogene (RACGAP1P), non-coding RNA [NR_026583]	2.13	Up	0.000178584	0.00063744
NM_018192	Leprecan-like 1	2.13	Up	0.0461569	0.0520392
NM_017434	Dual oxidase 1	2.13	Up	0.00603359	0.00910016
NM_001100620	Trophinin associated protein (tastin)	2.13	Up	2.70309e-06	3.08635e-05
NM_001444	Fatty acid binding protein 5 (psoriasis-associated)	2.13	Up	4.85516e-06	4.96221e-05
NM_000955	Prostaglandin E receptor 1 (subtype EP1), 42kDa	2.13	Down	0.0143123	0.0188709
NM_003216	Thyrotrophic embryonic factor	2.13	Down	2.48823e-05	0.000153791
NM_001122679	Odz, odd Oz/ten-m homolog 2 (Drosophila)	2.12	Down	0.000868781	0.00200784
NM_000194	Hypoxanthine phosphoribosyltransferase 1	2.12	Up	1.50535e-06	2.04716e-05
NM_001793	Cadherin 3, type 1, P-cadherin (placental)	2.12	Up	0.028146	0.0337814
NM_002374	Microtubule-associated protein 2	2.12	Down	8.87968e-05	0.000393311
NM_021058	Histone cluster 1, H2bj	2.12	Up	1.12094e-07	3.32342e-06
NM_173546	Kelch domain containing 8B	2.12	Down	0.00345328	0.00583106
NM_000576	Interleukin 1, beta	2.12	Up	0.0467887	0.0526974
NM_000029	Angiotensinogen (serpin peptidase inhibitor, clade A, member 8)	2.12	Up	0.00219944	0.00409177
NM_017785	Coiled-coil domain containing 99	2.12	Up	2.52412e-06	2.96675e-05
NR_002964	Small nucleolar RNA, H/ACA box 28	2.12	Down	0.00481481	0.0075455
NM_004456	Enhancer of zeste homolog 2 (Drosophila)	2.12	Up	5.40403e-06	5.24621e-05
ENST00000428928	ens|Uncharacterized protein ENSP00000382042 [Source:UniProtKB/Swiss-Prot;Acc:A8MWP6] [ENST00000428928]	2.12	Up	0.000120949	0.000483061
NM_001710	Complement factor B	2.11	Up	0.000533738	0.00140748
NM_057749	Cyclin E2	2.11	Up	1.6223e-05	0.000115065
NM_024324	Cysteine-rich with EGF-like domains 2	2.11	Up	3.71053e-05	0.000203145
NM_013377	PDZ domain containing ring finger 4	2.11	Down	0.000561103	0.00146765
NM_181361	Potassium large conductance calcium-activated channel, subfamily M, beta member 2	2.11	Down	0.00108391	0.00237492
NM_030652	EGF-like-domain, multiple 8	2.11	Down	0.0026957	0.00479026
NM_006615	Calpain 9	2.11	Down	0.000726069	0.00176583
NM_024758	Agmatine ureohydrolase (agmatinase)	2.11	Up	6.97246e-07	1.24035e-05
NM_020998	Macrophage stimulating 1 (hepatocyte growth factor-like)	2.11	Down	0.0193097	0.0242551
NM_001012361	WD repeat domain 31	2.11	Down	0.000777887	0.00185442
NM_002106	H2A histone family, member Z	2.11	Up	1.76493e-05	0.000121769
NM_003278	C-type lectin domain family 3, member B	2.11	Down	4.53272e-05	0.000236781
NM_005823	Mesothelin	2.11	Down	0.00377158	0.0062625
NM_006644	Heat shock 105kDa/110kDa protein 1	2.11	Up	0.000220286	0.000743591
NM_002818	Proteasome (prosome, macropain) activator subunit 2 (PA28 beta)	2.11	Up	2.55914e-06	2.97825e-05
NM_032726	Phospholipase C, delta 4	2.11	Down	0.00485217	0.00760042
NR_024011	ref|Homo sapiens FP944 (LOC286367), non-coding RNA [NR_024011]	2.11	Down	0.016333	0.0211123
NM_145235	Fibronectin type III and ankyrin repeat domains 1	2.11	Down	8.49582e-07	1.40501e-05
NM_003539	Histone cluster 1, H4d	2.11	Up	7.42732e-07	1.28047e-05
NM_012145	Deoxythymidylate kinase (thymidylate kinase)	2.1	Up	9.22194e-07	1.45486e-05
NM_031921	ATPase family, AAA domain containing 3B	2.1	Up	4.863e-05	0.000250456
NR_002139	Homo sapiens HLA complex group 4 (HCG4) on chromosome 6.	2.1	Down	0.0334654	0.0391641
NM_020040	Tubulin, beta polypeptide 4, member Q	2.1	Down	0.000286558	0.000898156
NM_002509	NK2 homeobox 2	2.1	Down	0.00272475	0.00483404
NM_024791	PDZ domain containing 3	2.1	Down	0.00116338	0.00250731
NM_031908	C1q and tumor necrosis factor related protein 2	2.1	Down	0.00405992	0.00663416
NM_015169	RRS1 ribosome biogenesis regulator homolog (S. cerevisiae)	2.1	Up	0.000347865	0.00102399
NM_139164	StAR-related lipid transfer (START) domain containing 4	2.1	Up	0.000818036	0.00192434
NM_003053	Solute carrier family 18 (vesicular monoamine), member 1	2.09	Down	0.00350132	0.00589404
ENST00000366873	ens|Calpain 8 (NCL-2). [Source:Uniprot/SPTREMBL;Acc:A2CEN9] [ENST00000366873]	2.09	Up	0.00196999	0.00377811
NM_006688	Complement component 1, q subcomponent-like 1	2.09	Down	0.00442617	0.00707113
NM_001033	Ribonucleotide reductase M1	2.09	Up	7.43147e-07	1.28047e-05
NM_000290	Phosphoglycerate mutase 2 (muscle)	2.09	Down	0.000823538	0.00193314
NM_024090	ELOVL family member 6, elongation of long chain fatty acids (FEN1/Elo2, SUR4/Elo3-like, yeast)	2.09	Up	0.000346272	0.00102022
NM_014932	Neuroligin 1	2.09	Down	0.000304069	0.000934353
NM_018304	Proline rich 11	2.09	Up	8.81113e-07	1.42845e-05
NM_001167598	ref|Homo sapiens alpha-methylacyl-CoA racemase (AMACR), nuclear gene encoding mitochondrial protein, transcript variant 6, mRNA [NM_001167598]	2.09	Down	0.000638118	0.00160309
NM_178532	Ring finger protein 180	2.09	Down	0.00410442	0.00668364
NM_020975	Ret proto-oncogene	2.09	Down	0.000749407	0.00180417
NM_198129	Laminin, alpha 3	2.09	Up	0.00674619	0.00995593
NM_000748	Cholinergic receptor, nicotinic, beta 2 (neuronal)	2.09	Down	0.007414	0.0107677
NM_145728	KIAA0353 gene	2.09	Down	0.00543392	0.00834486
NM_002995	Chemokine (C motif) ligand 1	2.09	Up	0.000526432	0.00139717
NM_198443	Neuritin 1-like	2.09	Down	0.00206989	0.00391719
NM_001470	Gamma-aminobutyric acid (GABA) B receptor, 1	2.09	Down	0.00286047	0.0050207
NM_003129	Squalene epoxidase	2.09	Up	0.00210566	0.00395758
NM_004164	Retinol binding protein 2, cellular	2.09	Down	0.0177606	0.0226815
NM_178564	Nuclear receptor binding protein 2	2.09	Down	0.000603118	0.00154464
NM_016306	DnaJ (Hsp40) homolog, subfamily B, member 11	2.08	Up	3.45797e-05	0.00019387
NM_203395	Iodotyrosine deiodinase	2.08	Down	7.85589e-06	6.91603e-05
NM_021642	Fc fragment of IgG, low affinity IIa, receptor (CD32)	2.08	Up	0.000528697	0.00140092
NM_007098	Clathrin, heavy chain-like 1	2.08	Down	0.000724896	0.00176452
NM_033661	WD repeat domain 4	2.08	Up	9.90444e-05	0.000418965
NM_006187	2-5-oligoadenylate synthetase 3, 100kDa	2.08	Up	1.38365e-05	0.000103801
NM_005496	Structural maintenance of chromosomes 4	2.08	Up	1.59608e-05	0.000114189
NM_152329	Peptidylprolyl isomerase (cyclophilin)-like 5	2.08	Up	5.38371e-07	1.02296e-05
NM_013244	Mannosyl (alpha-1,3-)-glycoprotein beta-1,4-N-acetylglucosaminyltransferase, isozyme C (putative)	2.08	Down	0.000154576	0.000567122
NM_001143986	Transducin-like enhancer of split 6 (E(sp1) homolog, Drosophila)	2.08	Down	0.00203736	0.00387119
NM_000621	5-hydroxytryptamine (serotonin) receptor 2A	2.08	Down	0.0036373	0.0060825
NM_001001891	Anoctamin 7	2.08	Down	3.70119e-06	3.9806e-05
NM_001678	ATPase, Na+/K+ transporting, beta 2 polypeptide	2.08	Down	0.000500858	0.00134887
NM_020163	Sema domain, immunoglobulin domain (Ig), short basic domain, secreted, (semaphorin) 3G	2.08	Down	0.00207802	0.00392581
ENST00000377803	ens|histone cluster 1, H4c [Source:HGNC Symbol;Acc:4787] [ENST00000377803]	2.08	Up	2.19042e-05	0.000141624
NM_182513	SPC24, NDC80 kinetochore complex component, homolog (S. cerevisiae)	2.08	Up	0.000830592	0.00194062
NM_018248	Nei endonuclease VIII-like 3 (E. coli)	2.08	Up	0.00064959	0.00162942
NM_024025	Dual specificity phosphatase 26 (putative)	2.08	Down	0.00118503	0.00253389
NM_018638	Ethanolamine kinase 1	2.08	Up	0.00108885	0.00238101
NM_005804	DEAD (Asp-Glu-Ala-Asp) box polypeptide 39	2.07	Up	8.21627e-06	7.09929e-05
NM_014395	Dual adaptor of phosphotyrosine and 3-phosphoinositides	2.07	Up	0.00167545	0.00331962
NM_032229	SLIT and NTRK-like family, member 6	2.07	Down	0.00441142	0.00705441
NM_178536	Lipocalin 12	2.07	Down	0.00286043	0.0050207
NM_000361	Thrombomodulin	2.07	Up	0.000345314	0.0010189
NM_021034	Interferon induced transmembrane protein 3 (1-8U)	2.07	Up	7.15323e-05	0.000330172
NM_003020	Secretogranin V (7B2 protein)	2.07	Down	0.000946662	0.00213523
NM_130783	Tetraspanin 18	2.07	Down	0.00131606	0.00273951
NM_006399	Basic leucine zipper transcription factor, ATF-like	2.07	Up	0.00258837	0.00463961
NM_001076682	Neural cell adhesion molecule 1	2.07	Down	0.00173263	0.00341239
NM_004538	Nucleosome assembly protein 1-like 3	2.06	Down	0.000297625	0.000919105
NM_000606	Complement component 8, gamma polypeptide	2.06	Down	0.000862054	0.0019979
NM_006033	Lipase, endothelial	2.06	Up	0.00454318	0.00720212
NM_006690	Matrix metallopeptidase 24 (membrane-inserted)	2.06	Down	0.00152585	0.00307753
NM_015490	SEC31 homolog B (S. cerevisiae)	2.06	Down	0.0451519	0.051011
NM_019074	Delta-like 4 (Drosophila)	2.06	Down	0.000617123	0.0015683
NM_005586	MyoD family inhibitor	2.06	Up	0.00465646	0.00734279
NM_152721	Docking protein 6	2.06	Down	0.00139021	0.00287026
NR_028407	ref|Homo sapiens armadillo repeat containing, X-linked 4 (ARMCX4), non-coding RNA [NR_028407]	2.06	Down	0.00200057	0.00381896
NM_001007537	Collagen triple helix repeat-containing	2.06	Down	0.0156094	0.0203286
NM_001012338	Neurotrophic tyrosine kinase, receptor, type 3	2.06	Down	0.00126588	0.00266029
NM_006716	DBF4 homolog (S. cerevisiae)	2.06	Up	2.01087e-07	4.90205e-06
NM_031442	Transmembrane protein 47	2.05	Down	0.00375266	0.00624368
NM_020433	Junctophilin 2	2.05	Down	0.00313614	0.00539522
NM_194292	Spindle assembly 6 homolog (C. elegans)	2.05	Up	0.000131021	0.000506185
NM_004458	Acyl-CoA synthetase long-chain family member 4	2.05	Up	0.00114764	0.00248316
NM_024636	STEAP family member 4	2.05	Up	0.00915402	0.0127977
NR_027995	ref|Homo sapiens ankyrin repeat domain 20 family, member A2 pseudogene (LOC284232), non-coding RNA [NR_027995]	2.05	Down	7.61534e-06	6.77353e-05
NM_000831	Glutamate receptor, ionotropic, kainate 3	2.05	Down	0.00412092	0.00669958
NM_001130845	B-cell CLL/lymphoma 6	2.05	Up	0.00377356	0.00626262
NM_145307	Rhotekin 2	2.05	Up	3.65581e-06	3.94468e-05
NM_194312	Espin-like	2.05	Down	0.00644144	0.00958787
NM_003920	Timeless homolog (Drosophila)	2.05	Up	1.91419e-05	0.000127093
NM_181054	Hypoxia inducible factor 1, alpha subunit (basic helix-loop-helix transcription factor)	2.05	Up	5.07942e-06	5.09346e-05
NM_002156	Heat shock 60kDa protein 1 (chaperonin)	2.05	Up	7.31648e-06	6.59686e-05
BC110904	SET domain containing (lysine methyltransferase) 7	2.05	Up	0.000941317	0.0021262
NM_024764	Cation channel, sperm-associated, beta	2.05	Up	0.0324275	0.0381684
NR_024086	ref|Homo sapiens COPG2 imprinted transcript 1 (non-protein coding) (COPG2IT1), non-coding RNA [NR_024086]	2.05	Down	0.00784512	0.0112936
NM_032918	RAS-like, estrogen-regulated, growth inhibitor	2.05	Down	0.000398258	0.00113597
NM_001042483	Nuclear protein 1	2.05	Down	1.74687e-06	2.27531e-05
NM_000042	Apolipoprotein H (beta-2-glycoprotein I)	2.04	Down	0.00641265	0.00955082
NR_001555	Homo sapiens golgi autoantigen, golgin subfamily a, 2-like, Y-linked 1 (GOLGA2LY1) on chromosome Y.	2.04	Down	0.00140827	0.00289663
NM_013440	Paired immunoglobin-like type 2 receptor beta	2.04	Down	0.00631696	0.00943672
NM_013409	Follistatin	2.04	Up	0.0331729	0.0388927
NM_007015	Leukocyte cell derived chemotaxin 1	2.04	Down	0.00188793	0.00365933
NM_018188	ATPase family, AAA domain containing 3A	2.04	Up	3.40303e-05	0.000191853
NR_003369	Homo sapiens RRN3 RNA polymerase I transcription factor homolog (S. cerevisiae) pseudogene (LOC653390) on chromosome 16.	2.04	Down	0.000678263	0.00168211
NM_001127222	Calcium channel, voltage-dependent, P/Q type, alpha 1A subunit	2.04	Down	0.000435626	0.0012129
NM_006498	Lectin, galactoside-binding, soluble, 2	2.04	Down	0.00108334	0.00237492
BC115004	DENN/MADD domain containing 2A	2.04	Down	0.00598119	0.00903769
NM_021076	Neurofilament, heavy polypeptide	2.04	Up	0.000148834	0.000554087
NM_000201	Intercellular adhesion molecule 1	2.03	Up	0.00595783	0.00901068
NM_014228	Solute carrier family 6 (neurotransmitter transporter, L-proline), member 7	2.03	Down	0.00592502	0.0089693
NM_012105	Beta-site APP-cleaving enzyme 2	2.03	Up	1.94394e-06	2.44835e-05
NM_003510	Histone cluster 1, H2ak	2.03	Up	2.99619e-09	4.69546e-07
NM_024760	Transducin-like enhancer of split 6 (E(sp1) homolog, Drosophila)	2.03	Down	0.00116491	0.00250897
NM_001932	Membrane protein, palmitoylated 3 (MAGUK p55 subfamily member 3)	2.03	Down	0.00311666	0.00536731
NM_005627	Serum/glucocorticoid regulated kinase 1	2.03	Up	0.00393279	0.00647465
NM_001008219	Amylase, alpha 1A (salivary)	2.03	Down	0.00153054	0.00308452
NM_004184	Tryptophanyl-tRNA synthetase	2.03	Up	0.00022243	0.00074605
NM_005879	TRAF interacting protein	2.03	Up	4.00801e-06	4.24127e-05
NM_000511	Fucosyltransferase 2 (secretor status included)	2.03	Up	0.00359677	0.00603312
NM_152499	Coiled-coil domain containing 24	2.03	Down	0.000999962	0.00223087
NM_004101	Coagulation factor II (thrombin) receptor-like 2	2.03	Up	0.00299005	0.00519823
NM_173077	Carboxypeptidase O	2.02	Down	0.00218341	0.00407115
NM_001145128	Adenylate kinase domain containing 2	2.02	Down	0.0122532	0.0165133
NM_145015	MAS-related GPR, member F	2.02	Down	0.0031422	0.00539718
NM_153695	Zinc finger protein 367	2.02	Up	6.17202e-05	0.000294806
NM_014053	Feline leukemia virus subgroup C cellular receptor 1	2.02	Up	1.55648e-06	2.08227e-05
NM_001364	Discs, large homolog 2 (Drosophila)	2.02	Down	0.000938054	0.00212174
NM_001010904	Chromosome 6 open reading frame 140	2.02	Down	0.00022156	0.00074605
NM_021066	Histone cluster 1, H2aj	2.02	Up	5.59799e-09	7.08576e-07
NM_005620	S100 calcium binding protein A11	2.02	Up	0.000406306	0.00114876
NM_178177	Nicotinamide nucleotide adenylyltransferase 3	2.02	Down	2.60312e-05	0.000158353
NM_015009	PDZ domain containing ring finger 3	2.02	Down	1.09915e-05	8.71643e-05
NM_024817	Thrombospondin, type I, domain containing 4	2.02	Down	2.41759e-05	0.000151494
NM_000807	Gamma-aminobutyric acid (GABA) A receptor, alpha 2	2.01	Down	0.00599974	0.00906157
NM_153021	Phospholipase B1	2.01	Down	1.55882e-05	0.000112502
NR_002815	Homo sapiens TPTE and PTEN homologous inositol lipid phosphatase pseudogene (LOC374491) on chromosome 13.	2.01	Down	0.0188871	0.0238269
NM_005817	Mannose-6-phosphate receptor binding protein 1	2.01	Up	2.29218e-05	0.000146477
NM_203349	SHC (Src homology 2 domain containing) family, member 4	2.01	Down	0.00230221	0.00423645
NM_213599	Anoctamin 5	2.01	Down	0.000486048	0.00132026
NM_207396	Ring finger protein 207	2.01	Down	0.00714496	0.0104368
NM_001041	Sucrase-isomaltase (alpha-glucosidase)	2.01	Down	0.00157484	0.00315831
NM_020650	Reticulocalbin 3, EF-hand calcium binding domain	2.01	Down	0.00230954	0.00424621
NM_000023	Sarcoglycan, alpha (50kDa dystrophin-associated glycoprotein)	2.01	Down	0.00287281	0.00503699
NM_080818	Oxoglutarate (alpha-ketoglutarate) receptor 1	2.01	Up	0.00141356	0.00290208
NM_182915	STEAP family member 3	2.01	Up	0.000244464	0.00080453
NM_000527	Low density lipoprotein receptor	2.01	Up	0.0043545	0.00699398
NM_001166260	ref|Homo sapiens thyroid hormone receptor interactor 13 (TRIP13), transcript variant 2, mRNA [NM_001166260]	2.01	Up	0.000388866	0.00111187
NM_053001	Odd-skipped related 2 (Drosophila)	2.01	Down	0.00836091	0.0118903
NM_020872	Contactin 3 (plasmacytoma associated)	2.01	Down	0.000185336	0.000656556
NM_001033113	Ectonucleoside triphosphate diphosphohydrolase 8	2.01	Down	1.78485e-05	0.000122374
XR_018837	Similar to N-acylsphingosine amidohydrolase 3-like	2.01	Down	0.00148662	0.00301446
NM_001042550	Structural maintenance of chromosomes 2	2.01	Up	2.88025e-06	3.18084e-05
NM_080872	Unc-5 homolog D (C. elegans)	2.01	Down	0.00125585	0.00264767
NM_181435	C1q and tumor necrosis factor related protein 3	2.01	Down	6.6041e-05	0.000310931
NM_001837	Chemokine (C-C motif) receptor 3	2.01	Up	0.0126406	0.0169312
NM_018365	Meiosis-specific nuclear structural 1	2	Up	0.000572875	0.00148335
NM_024686	Tubulin tyrosine ligase-like family, member 7	2	Down	0.000104133	0.000433251
NM_002705	Periplakin	2	Down	2.90491e-05	0.000171635
NM_005358	LIM domain 7	2	Up	0.000743604	0.00179414
NM_001606	ATP-binding cassette, sub-family A (ABC1), member 2	2	Down	5.46512e-05	0.000272099
NM_018059	Ras association and DIL domains	2	Down	0.00536264	0.00826238
NM_006389	Hypoxia up-regulated 1	2	Up	0.00188184	0.00365162
NM_004994	Matrix metallopeptidase 9 (gelatinase B, 92kDa gelatinase, 92kDa type IV collagenase)	2	Up	0.024983	0.0303952
NM_198474	Olfactomedin-like 1	2	Down	0.00233018	0.00427699
NR_000005	Small nucleolar RNA, C/D box 15A	2	Down	0.00345623	0.00583305
NM_030583	Matrilin 2	2	Down	9.95947e-05	0.000420669
NM_005914	Minichromosome maintenance complex component 4	2	Up	0.000302101	0.000930043
NM_018390	Phosphatidylinositol-specific phospholipase C, X domain containing 1	2	Up	0.00396635	0.00651117
NM_004347	Caspase 5, apoptosis-related cysteine peptidase	2	Up	3.25074e-05	0.000186705
NR_029422	ref|Homo sapiens RNA, U12 small nuclear (RNU12), small nuclear RNA [NR_029422]	2	Down	0.0120059	0.0162462
NM_015393	DKFZP564O0823 protein	2	Down	6.47165e-05	0.000305132
NM_002916	Replication factor C (activator 1) 4, 37kDa	2	Up	2.98616e-05	0.000175255
NM_032636	Proline/serine-rich coiled-coil 1	2	Up	1.30954e-05	9.96931e-05
NM_152676	F-box protein 15	2	Down	0.0371006	0.0430074
NM_032299	DCN1, defective in cullin neddylation 1, domain containing 5 (S. cerevisiae)	1.99	Up	2.06887e-05	0.000135361
NR_003569	ref|Homo sapiens ATP-binding cassette, sub-family C, member 6 pseudogene 1 (ABCC6P1), non-coding RNA [NR_003569]	1.99	Down	0.0128112	0.017132
NM_014551	Non-SMC condensin II complex, subunit H2	1.99	Up	1.91969e-06	2.42989e-05
NM_032107	L(3)mbt-like (Drosophila)	1.99	Down	0.000917448	0.00208661
NM_001431	Erythrocyte membrane protein band 4.1-like 2	1.99	Up	0.00028767	0.000900784
NM_003213	TEA domain family member 4	1.99	Up	0.000186552	0.000659291
NM_001098814	Sarcalumenin	1.99	Down	0.00950073	0.0132253
NM_144660	Sterile alpha motif domain containing 8	1.99	Up	2.37399e-05	0.000149683
NM_003535	Histone cluster 1, H3j	1.99	Up	0.000675674	0.00168039
NM_001031834	RAB40A, member RAS oncogene family-like	1.99	Down	8.84786e-05	0.00039243
EU927394	Dual oxidase maturation factor 1	1.99	Up	0.0100092	0.0138754
NM_198461	LON peptidase N-terminal domain and ring finger 2	1.99	Down	0.00254077	0.00456672
NM_001001522	Transgelin	1.99	Down	0.00434987	0.00698996
NM_022045	Mdm2, transformed 3T3 cell double minute 2, p53 binding protein (mouse) binding protein, 104kDa	1.99	Up	0.0122332	0.0164998
NM_024318	Leukocyte immunoglobulin-like receptor, subfamily B (with TM and ITIM domains), member 3	1.98	Up	0.00964502	0.0134101
NM_021110	Collagen, type XIV, alpha 1	1.98	Down	0.00110393	0.00240599
NM_004343	Calreticulin	1.98	Up	2.15305e-07	5.21007e-06
NM_001497	UDP-Gal:betaGlcNAc beta 1,4- galactosyltransferase, polypeptide 1	1.98	Up	1.01052e-05	8.29335e-05
NM_003542	Histone cluster 1, H4c	1.98	Up	1.60187e-07	4.2514e-06
NM_005398	Protein phosphatase 1, regulatory (inhibitor) subunit 3C	1.98	Down	0.000696711	0.00171623
NM_005689	ATP-binding cassette, sub-family B (MDR/TAP), member 6	1.98	Up	4.87647e-05	0.000250757
NM_017964	Solute carrier family 30 (zinc transporter), member 6	1.98	Up	0.00165371	0.00328844
NM_032974	Caspase 10, apoptosis-related cysteine peptidase	1.98	Up	0.000100202	0.000421422
NM_030594	Cytoplasmic polyadenylation element binding protein 1	1.98	Down	0.00291659	0.00510659
NM_022910	NDRG family member 4	1.98	Down	0.0021349	0.0040034
NM_207517	ADAMTS-like 3	1.98	Down	0.00105729	0.00232279
NM_207404	Chemokine binding protein 2	1.98	Down	5.01135e-06	5.07457e-05
NM_003045	Solute carrier family 7 (cationic amino acid transporter, y+ system), member 1	1.98	Up	0.000152483	0.000562338
NM_006454	MAX dimerization protein 4	1.98	Down	2.49075e-05	0.000153791
NM_002129	High-mobility group box 2	1.98	Up	1.07197e-05	8.6045e-05
NM_000916	Oxytocin receptor	1.98	Up	0.00232752	0.00427686
NM_001001524	Transmembrane 6 superfamily member 2	1.98	Down	0.0100833	0.0139605
AY461701	Liver-related low express protein 1	1.98	Down	2.76307e-05	0.000165935
NM_004911	Protein disulfide isomerase family A, member 4	1.98	Up	0.000284096	0.000892988
NM_001032731	2-5-oligoadenylate synthetase 2, 69/71kDa	1.98	Up	0.0037797	0.0062665
NM_001031702	Sema domain, seven thrombospondin repeats (type 1 and type 1-like), transmembrane domain (TM) and short cytoplasmic domain, (	1.98	Down	0.00374386	0.0062322
NM_016524	Synaptotagmin XVII	1.98	Down	0.000269937	0.000863567
NM_001005388	ref|Homo sapiens neurofascin homolog (chicken) (NFASC), transcript variant 1, mRNA [NM_001005388]	1.98	Down	6.98693e-05	0.000324378
NM_052866	ADAMTS-like 1	1.98	Down	0.00120771	0.00257284
NM_145791	Microsomal glutathione S-transferase 1	1.97	Up	3.44246e-05	0.00019333
NM_001135659	Neurexin 1	1.97	Down	0.00162899	0.00325106
NM_001009944	Polycystic kidney disease 1 (autosomal dominant)	1.97	Down	3.51991e-05	0.000196339
NM_006865	Leukocyte immunoglobulin-like receptor, subfamily A (without TM domain), member 3	1.97	Up	0.00518837	0.00805801
NM_006158	Neurofilament, light polypeptide	1.97	Down	0.000528522	0.00140092
NM_001136008	FXYD domain containing ion transport regulator 3	1.97	Down	0.000297711	0.000919105
NM_001012421	Ankyrin repeat domain 20 family, member A2	1.97	Down	0.0043821	0.00702118
NM_006547	Insulin-like growth factor 2 mRNA binding protein 3	1.97	Up	0.00457247	0.00723461
NM_004681	Eukaryotic translation initiation factor 1A, Y-linked	1.97	Up	0.000122618	0.000487524
NM_207370	G protein-coupled receptor 153	1.97	Down	0.0124532	0.0167211
NM_007037	ADAM metallopeptidase with thrombospondin type 1 motif, 8	1.97	Down	0.0186094	0.0235915
NM_033260	Forkhead box Q1	1.97	Up	0.0183067	0.0232346
NM_173623	Tubulin tyrosine ligase-like family, member 6	1.97	Down	0.00142552	0.00292297
NR_001590	Homo sapiens interferon induced transmembrane protein 4 pseudogene (IFITM4P) on chromosome 6.	1.97	Up	0.00111881	0.00243236
NM_004280	Eukaryotic translation elongation factor 1 epsilon 1	1.97	Up	0.000122883	0.000487524
NM_001461	Flavin containing monooxygenase 5	1.97	Down	0.00025733	0.000832717
NM_080676	MACRO domain containing 2	1.97	Down	0.000109874	0.000447543
NM_000820	Growth arrest-specific 6	1.97	Down	0.00356947	0.00599343
NM_015277	Neural precursor cell expressed, developmentally down-regulated 4-like	1.97	Down	7.73187e-07	1.31842e-05
NM_080390	Transcription elongation factor A (SII)-like 2	1.97	Down	0.0179544	0.022858
NM_058165	Monoacylglycerol O-acyltransferase 1	1.97	Down	0.00684677	0.0100863
NM_016183	MRNA turnover 4 homolog (S. cerevisiae)	1.96	Up	0.000401221	0.00114167
NM_032296	FLYWCH-type zinc finger 1	1.96	Down	0.00337579	0.0057237
NM_003947	Kalirin, RhoGEF kinase	1.96	Down	0.00321358	0.00549396
NM_005076	Contactin 2 (axonal)	1.96	Down	0.0293355	0.0349667
NM_001005389	ref|Homo sapiens neurofascin homolog (chicken) (NFASC), transcript variant 5, mRNA [NM_001005389]	1.96	Down	0.000493907	0.00133562
NM_138639	BCL2-like 12 (proline rich)	1.96	Up	2.20459e-06	2.69714e-05
NM_000031	Aminolevulinate, delta-, dehydratase	1.96	Down	0.000485839	0.00132026
NM_001946	Dual specificity phosphatase 6	1.96	Up	0.000262582	0.000846383
NM_002747	Mitogen-activated protein kinase 4	1.96	Down	0.00649667	0.00965262
NM_032331	Endothelin converting enzyme 2	1.96	Up	1.90311e-05	0.000127093
NM_177533	Nudix (nucleoside diphosphate linked moiety X)-type motif 14	1.96	Down	0.000149353	0.00055539
NM_174934	Sodium channel, voltage-gated, type IV, beta	1.96	Down	0.000692392	0.00170942
NM_152327	Adenylate kinase 7	1.96	Up	7.05738e-05	0.000327124
ENST00000480456	ens|junctional adhesion molecule 2 [Source:HGNC Symbol;Acc:14686] [ENST00000480456]	1.95	Down	0.000236563	0.000787188
NM_016835	Microtubule-associated protein tau	1.95	Down	0.00106544	0.00233913
NM_001927	Desmin	1.95	Down	0.0386674	0.0446037
NM_002539	Ornithine decarboxylase 1	1.95	Up	0.00147308	0.00298884
NM_015989	Cysteine sulfinic acid decarboxylase	1.95	Down	0.00240301	0.0043862
NM_006082	Tubulin, alpha 1b	1.95	Up	2.74384e-06	3.08635e-05
NM_001030050	Kallikrein-related peptidase 3	1.95	Down	0.00255618	0.00458691
NM_138451	IQ motif containing D	1.95	Up	0.00296825	0.0051711
NM_005126	Nuclear receptor subfamily 1, group D, member 2	1.95	Down	0.000457767	0.00125962
NM_001002033	Hematological and neurological expressed 1	1.95	Up	7.98723e-07	1.348e-05
NM_133371	Myozenin 3	1.95	Down	0.00117668	0.00252442
ENST00000380464	ens|perilipin 2 [Source:HGNC Symbol;Acc:248] [ENST00000380464]	1.95	Up	0.00285693	0.00501983
NM_002994	Chemokine (C-X-C motif) ligand 5	1.95	Up	0.00701375	0.0102862
NM_006907	Pyrroline-5-carboxylate reductase 1	1.95	Up	3.83759e-05	0.000206702
ENST00000397236	ens|ring finger protein 144B [Source:HGNC Symbol;Acc:21578] [ENST00000397236]	1.95	Up	0.00234203	0.00429393
NM_005060	RAR-related orphan receptor C	1.95	Down	1.12797e-05	8.88419e-05
NM_170677	Meis homeobox 2	1.95	Down	0.00522943	0.00808743
NM_001083961	WD repeat domain 62	1.95	Up	9.40471e-05	0.00040618
NM_004186	Sema domain, immunoglobulin domain (Ig), short basic domain, secreted, (semaphorin) 3F	1.95	Down	9.61182e-06	7.98801e-05
NM_001008269	Transmembrane protein 89	1.95	Down	0.000416253	0.00117052
NM_006744	Retinol binding protein 4, plasma	1.94	Down	0.0373107	0.0431901
NM_000229	Lecithin-cholesterol acyltransferase	1.94	Down	0.0133455	0.0177311
NM_004165	Ras-related associated with diabetes	1.94	Down	0.0162796	0.0210599
NM_032571	Egf-like module containing, mucin-like, hormone receptor-like 3	1.94	Up	0.00775201	0.0111992
NM_032119	G protein-coupled receptor 98	1.94	Down	0.0061103	0.00919479
NM_080750	Transcription factor-like 5 (basic helix-loop-helix)	1.94	Up	1.71792e-05	0.000119528
FJ236306	Chromosome 10 open reading frame 81	1.94	Up	0.0104618	0.0143997
NM_002883	Ran GTPase activating protein 1	1.94	Up	6.74417e-06	6.2171e-05
ENST00000372591	ens|forkhead box O6 [Source:HGNC Symbol;Acc:24814] [ENST00000372591]	1.94	Down	0.000878554	0.00202522
NM_002130	3-hydroxy-3-methylglutaryl-Coenzyme A synthase 1 (soluble)	1.94	Up	0.00282264	0.00496721
NM_006790	Myotilin	1.94	Down	0.00437808	0.00701968
NM_014470	Rho family GTPase 1	1.94	Up	0.0348616	0.0406122
NM_032043	BRCA1 interacting protein C-terminal helicase 1	1.94	Up	0.000428589	0.00119837
NM_004526	Minichromosome maintenance complex component 2	1.94	Up	0.00031962	0.000969464
NM_005542	Insulin induced gene 1	1.94	Up	0.00639555	0.00953249
NM_001040694	Inner centromere protein antigens 135/155kDa	1.94	Up	0.000343783	0.00101693
ENST00000432184	ens|HCG1982600PRbBP-39 ; [Source:UniProtKB/TrEMBL;Acc:Q8WZ91] [ENST00000432184]	1.94	Down	0.0244903	0.0298288
NM_005891	Acetyl-Coenzyme A acetyltransferase 2	1.94	Up	5.34349e-05	0.000267662
NM_152414	Basic helix-loop-helix family, member e22	1.93	Down	0.00572583	0.00871586
NM_004277	Solute carrier family 25, member 27	1.93	Down	0.00137388	0.00284189
NM_031302	Glycosyltransferase 8 domain containing 2	1.93	Down	0.00227144	0.00419254
NM_178539	Family with sequence similarity 19 (chemokine (C-C motif)-like), member A2	1.93	Down	0.000828372	0.00194062
NM_000684	Adrenergic, beta-1-, receptor	1.93	Down	9.52569e-05	0.000409148
NM_005883	Adenomatosis polyposis coli 2	1.93	Down	0.000628409	0.00158682
NM_000425	L1 cell adhesion molecule	1.93	Down	0.0120619	0.0162887
ENST00000397024	ens|MCF.2 cell line derived transforming sequence-like [Source:HGNC Symbol;Acc:14576] [ENST00000397024]	1.93	Down	0.000447555	0.00123877
NM_003383	Very low density lipoprotein receptor	1.93	Down	0.000510248	0.00136634
NM_017816	Ly1 antibody reactive homolog (mouse)	1.93	Up	0.000723515	0.00176246
NM_015704	PPPDE peptidase domain containing 2	1.93	Up	1.64244e-05	0.000115436
NM_052898	XK, Kell blood group complex subunit-related family, member 4	1.93	Down	0.00901455	0.0126619
NM_152621	Sphingomyelin synthase 2	1.93	Up	0.000753157	0.00180923
NM_022909	Centromere protein H	1.92	Up	0.000382675	0.00109668
NM_152356	Zinc finger protein 491	1.92	Down	0.00115058	0.00248788
NM_000049	Aspartoacylase (Canavan disease)	1.92	Down	0.00424932	0.00686187
NM_182776	Minichromosome maintenance complex component 7	1.92	Up	1.00359e-05	8.25701e-05
NM_175060	C-type lectin domain family 14, member A	1.92	Down	0.0279801	0.0336313
NR_002223	Homo sapiens tetra-peptide repeat homeobox-like (TPRXL) on chromosome 3.	1.92	Up	0.0178335	0.0227439
NM_001817	Carcinoembryonic antigen-related cell adhesion molecule 4	1.92	Up	0.000319972	0.000969637
NM_052971	Liver expressed antimicrobial peptide 2	1.92	Down	0.000804792	0.00189862
NM_024783	ATP/GTP binding protein-like 2	1.92	Down	0.016027	0.0207984
NM_001164496	ref|Homo sapiens WD repeat domain 52 (WDR52), transcript variant 1, mRNA [NM_001164496]	1.92	Down	0.000853098	0.00198133
NM_006469	Influenza virus NS1A binding protein	1.92	Down	1.26591e-07	3.58581e-06
NM_001012989	Ubiquitin-conjugating enzyme E2N-like	1.92	Up	1.41031e-07	3.80437e-06
NM_002388	Minichromosome maintenance complex component 3	1.92	Up	5.54548e-06	5.35196e-05
NM_173084	Tripartite motif-containing 59	1.91	Up	6.63006e-06	6.12908e-05
NM_001172173	ref|Homo sapiens cysteine-serine-rich nuclear protein 3 (CSRNP3), transcript variant 1, mRNA [NM_001172173]	1.91	Down	0.00025343	0.000824149
NM_018670	Mesoderm posterior 1 homolog (mouse)	1.91	Up	0.0227337	0.0280317
NM_001478	Beta-1,4-N-acetyl-galactosaminyl transferase 1	1.91	Down	0.0128455	0.0171638
NM_020914	Ring finger protein 213	1.91	Up	0.00145175	0.00295978
NM_181078	Interleukin 21 receptor	1.91	Up	0.0388355	0.0447373
NM_174959	SVOP-like	1.91	Up	0.0466622	0.0525909
ENST00000394607	ens|Elongation of very long chain fatty acids protein 6 (hELO2). [Source:Uniprot/SWISSPROT;Acc:Q9H5J4] [ENST00000394607]	1.91	Up	0.00209505	0.00394439
NM_004615	Tetraspanin 7	1.91	Down	0.0038983	0.00643072
NR_002722	ref|Homo sapiens zinc finger protein 204 (pseudogene) (ZNF204P), non-coding RNA [NR_002722]	1.91	Down	0.000690214	0.00170789
NM_002185	Interleukin 7 receptor	1.91	Up	0.00990692	0.0137452
NM_178128	Fatty acid desaturase domain family, member 6	1.91	Down	0.0106957	0.0146971
NM_000047	Arylsulfatase E (chondrodysplasia punctata 1)	1.91	Down	0.0484515	0.0543714
AL831885	Folliculin	1.91	Down	0.0124287	0.0167074
NM_145901	High mobility group AT-hook 1	1.91	Up	3.35701e-05	0.000190456
NM_001615	Actin, gamma 2, smooth muscle, enteric	1.91	Down	0.0353216	0.0410899
NM_022092	CTF18, chromosome transmission fidelity factor 18 homolog (S. cerevisiae)	1.91	Up	2.50467e-05	0.000154361
NM_001070	Tubulin, gamma 1	1.91	Up	2.60912e-05	0.000158425
NM_003546	Histone cluster 1, H4l	1.91	Up	1.75609e-06	2.27531e-05
NM_021804	Angiotensin I converting enzyme (peptidyl-dipeptidase A) 2	1.91	Up	0.00241523	0.00440362
NM_001040058	Secreted phosphoprotein 1	1.91	Up	0.0186254	0.0235937
NM_006325	RAN, member RAS oncogene family	1.91	Up	3.0315e-05	0.000177521
NR_023915	ref|Homo sapiens imprinted in Prader-Willi syndrome (non-protein coding) (IPW), non-coding RNA [NR_023915]	1.91	Down	0.00351418	0.00591266
NM_001238	Cyclin E1	1.91	Up	1.4255e-05	0.000105482
NM_024897	Progestin and adipoQ receptor family member VI	1.91	Down	0.00074691	0.00179947
NM_004172	Solute carrier family 1 (glial high affinity glutamate transporter), member 3	1.91	Up	0.0114082	0.0155657
NM_002193	Inhibin, beta B	1.91	Up	0.027941	0.0336088
NM_182947	RhoA/RAC/CDC42 exchange factor	1.9	Down	0.00180413	0.00352158
NM_005371	Methyltransferase like 1	1.9	Up	0.000633682	0.00159682
NM_002885	RAP1 GTPase activating protein	1.9	Down	7.90602e-05	0.000358115
NM_005219	Diaphanous homolog 1 (Drosophila)	1.9	Up	1.90461e-05	0.000127093
NM_001030273	Aryl hydrocarbon receptor nuclear translocator-like	1.9	Up	3.55538e-05	0.000196747
NM_004232	Suppressor of cytokine signaling 6	1.9	Up	0.00457541	0.00723523
NM_004976	Potassium voltage-gated channel, Shaw-related subfamily, member 1	1.9	Down	0.0120106	0.0162462
NM_009589	Arylsulfatase D	1.9	Down	0.000123597	0.000488891
NM_015157	Pleckstrin homology-like domain, family B, member 1	1.9	Down	2.70175e-05	0.000163146
NM_002592	Proliferating cell nuclear antigen	1.9	Up	0.000437954	0.00121629
NM_021219	Junctional adhesion molecule 2	1.9	Down	0.000357999	0.00104634
NM_203422	LRRN4 C-terminal like	1.9	Down	0.00324142	0.00553582
NM_006983	Matrix metallopeptidase 23B	1.9	Down	0.000737504	0.00178465
NM_024782	Nonhomologous end-joining factor 1	1.9	Down	3.08381e-05	0.000179625
NM_002960	S100 calcium binding protein A3	1.9	Up	0.00919196	0.0128399
NM_001012301	Arylsulfatase family, member I	1.9	Down	0.0341249	0.0398386
NM_001042747	Gardner-Rasheed feline sarcoma viral (v-fgr) oncogene homolog	1.9	Up	0.00858015	0.0121555
NM_015230	ArfGAP with RhoGAP domain, ankyrin repeat and PH domain 2	1.9	Up	9.17791e-06	7.74474e-05
NM_053025	Myosin light chain kinase	1.9	Down	9.87408e-05	0.000418219
NM_004864	Growth differentiation factor 15	1.9	Down	0.0446024	0.0504768
NM_001275	Chromogranin A (parathyroid secretory protein 1)	1.9	Down	0.00143157	0.00293356
NM_005214	Cytotoxic T-lymphocyte-associated protein 4	1.9	Up	0.0447303	0.0506041
NM_004428	Ephrin-A1	1.9	Down	0.000763688	0.00182785
NM_001144950	Hypothetical LOC284297	1.89	Down	0.000269113	0.000862368
NM_003625	Protein tyrosine phosphatase, receptor type, f polypeptide (PTPRF), interacting protein (liprin), alpha 2	1.89	Down	0.00250926	0.00452491
AK127420	Similar to FLJ43276 protein	1.89	Down	0.00426525	0.00688198
NM_031935	Hemicentin 1	1.89	Down	0.00612691	0.0092082
NM_031264	Mucin-like protocadherin	1.89	Down	0.00946523	0.0131824
NM_018509	Leucine rich repeat containing 59	1.89	Up	0.000109694	0.000447543
NM_004004	Gap junction protein, beta 2, 26kDa	1.89	Up	1.64508e-05	0.000115436
NM_002788	Proteasome (prosome, macropain) subunit, alpha type, 3	1.89	Up	0.000108506	0.000445629
NM_005940	Matrix metallopeptidase 11 (stromelysin 3)	1.89	Down	0.000839525	0.00195533
NM_002895	Retinoblastoma-like 1 (p107)	1.89	Up	1.29253e-05	9.86938e-05
NM_002619	Platelet factor 4	1.89	Up	0.0198044	0.024829
NM_001077621	Vacuolar protein sorting 37 homolog D (S. cerevisiae)	1.89	Down	0.000117908	0.000472061
NM_013290	PSMC3 interacting protein	1.89	Up	0.00060037	0.0015388
NM_004734	Doublecortin-like kinase 1	1.89	Down	0.00451735	0.007175
NM_172193	Kelch domain containing 1	1.89	Down	0.0160858	0.0208583
ENST00000394939	ens|GTF2I repeat domain containing 2B [Source:HGNC Symbol;Acc:33125] [ENST00000394939]	1.89	Down	0.000615742	0.001566
NM_006456	ST6 (alpha-N-acetyl-neuraminyl-2,3-beta-galactosyl-1,3)-N-acetylgalactosaminide alpha-2,6-sialyltransferase 2	1.89	Down	0.00125167	0.00264304
NM_014271	Interleukin 1 receptor accessory protein-like 1	1.89	Down	0.000404643	0.00114701
NM_139266	Signal transducer and activator of transcription 1, 91kDa	1.89	Up	0.0014411	0.00294576
NM_002894	Retinoblastoma binding protein 8	1.89	Up	6.18287e-06	5.78063e-05
NM_001142303	Membrane-spanning 4-domains, subfamily A, member 2 (Fc fragment of IgE, high affinity I, receptor for; beta polypeptide)	1.88	Down	0.00837394	0.0118992
NM_018842	BAI1-associated protein 2-like 1	1.88	Up	0.000209336	0.000722902
NM_153000	Adenomatosis polyposis coli down-regulated 1	1.88	Down	0.00396113	0.00650828
NM_001001852	Pim-3 oncogene	1.88	Up	0.00215641	0.00403225
NM_003304	Transient receptor potential cation channel, subfamily C, member 1	1.88	Down	0.00104688	0.0023085
NM_005412	Serine hydroxymethyltransferase 2 (mitochondrial)	1.88	Up	2.86732e-07	6.37783e-06
NM_020709	PNMA-like 2	1.88	Down	0.00275374	0.00487235
NM_005602	Claudin 11	1.88	Down	0.00124284	0.00263205
NM_014873	Lysophosphatidylglycerol acyltransferase 1	1.88	Up	3.89547e-06	4.14887e-05
NM_005258	GTP cyclohydrolase I feedback regulator	1.88	Up	4.43254e-05	0.000232655
NM_016616	Thioredoxin domain containing 3 (spermatozoa)	1.88	Down	0.0328965	0.0386375
NM_019062	Ring finger protein 186	1.88	Down	0.00070718	0.00173552
NM_013231	Fibronectin leucine rich transmembrane protein 2	1.88	Down	0.0310905	0.0367656
NM_005304	Free fatty acid receptor 3	1.88	Up	0.0133957	0.0177834
NM_172056	Potassium voltage-gated channel, subfamily H (eag-related), member 2	1.88	Down	0.000518468	0.0013816
NM_015261	Non-SMC condensin II complex, subunit D3	1.88	Up	4.6455e-05	0.000240383
NM_001145053	EF-hand calcium binding domain 5	1.88	Down	0.00263501	0.00470527
NM_153609	Transmembrane protease, serine 6	1.88	Down	0.000345516	0.0010189
NM_003734	Amine oxidase, copper containing 3 (vascular adhesion protein 1)	1.88	Down	0.00270215	0.00479913
ENST00000447408	ens|Putative high mobility group protein B3-like protein [Source:UniProtKB/Swiss-Prot;Acc:P0C6E5] [ENST00000447408]	1.88	Up	7.0856e-05	0.00032797
NM_001002032	Hematological and neurological expressed 1	1.88	Up	1.35511e-06	1.89774e-05
NM_016006	Abhydrolase domain containing 5	1.88	Up	5.31275e-08	2.02951e-06
NM_032592	1-aminocyclopropane-1-carboxylate synthase homolog (Arabidopsis)(non-functional)	1.88	Down	0.000978444	0.002195
NM_001001995	Glycoprotein M6B	1.88	Down	7.25043e-05	0.000333257
NM_152390	Transmembrane protein 178	1.88	Down	0.0019675	0.00377553
NM_001080850	Hypothetical protein LOC728621	1.87	Down	0.0012857	0.00269163
NM_002344	Leukocyte receptor tyrosine kinase	1.87	Down	7.54051e-05	0.000344664
BC057848	gb|Homo sapiens similar to Asparagine synthetase [glutamine-hydrolyzing] (Glutamine-dependent asparagine synthetase) (TS11 cell cycle control protein), mRNA (cDNA clone IMAGE:30345211). [BC057848]	1.87	Down	1.28355e-05	9.82363e-05
NM_003311	Pleckstrin homology-like domain, family A, member 2	1.87	Up	0.0274682	0.0330885
NM_001146693	ref|Homo sapiens small nuclear ribonucleoprotein G-like protein (LOC100130932), mRNA [NM_001146693]	1.87	Up	5.93828e-06	5.64315e-05
NM_000928	Phospholipase A2, group IB (pancreas)	1.87	Down	0.000613595	0.00156296
NM_007109	Transcription factor 19	1.87	Up	0.00259513	0.00464565
NR_003365	Homo sapiens SGT1, suppressor of G2 allele of SKP1 like 1 (S. cerevisiae) (SUGT1L1) on chromosome 13.	1.87	Down	0.00208486	0.00392971
NM_005924	Mesenchyme homeobox 2	1.87	Down	0.000239203	0.000791172
NM_016619	Placenta-specific 8	1.87	Up	0.00307724	0.00531852
NM_002010	Fibroblast growth factor 9 (glia-activating factor)	1.87	Down	1.16239e-05	9.06497e-05
BC094853	Fraser syndrome 1	1.87	Down	0.00216317	0.004038
NM_014714	Intraflagellar transport 140 homolog (Chlamydomonas)	1.87	Down	5.62382e-05	0.000275827
NM_173688	Na+/K+ transporting ATPase interacting 3	1.87	Down	0.00180524	0.00352166
NM_014491	Forkhead box P2	1.87	Down	0.000130845	0.000506185
NM_012205	3-hydroxyanthranilate 3,4-dioxygenase	1.87	Down	2.45814e-05	0.000152639
NM_006397	Ribonuclease H2, subunit A	1.87	Up	1.37738e-06	1.92074e-05
NM_004440	EPH receptor A7	1.87	Down	0.00454993	0.00720704
NM_016953	Phosphodiesterase 11A	1.87	Up	0.00102294	0.00226547
NM_003924	Paired-like homeobox 2b	1.87	Down	0.00862859	0.0122084
NM_152341	Progestin and adipoQ receptor family member IV	1.87	Up	0.00101328	0.00224861
NM_144617	Heat shock protein, alpha-crystallin-related, B6	1.87	Down	0.000157461	0.000575783
NM_000835	Glutamate receptor, ionotropic, N-methyl D-aspartate 2C	1.86	Down	0.00817602	0.0116785
NM_138636	Toll-like receptor 8	1.86	Up	0.0110542	0.0151392
NM_001136534	Similar to mCG53783	1.86	Down	0.0287691	0.0343913
NM_022134	Galactose-3-O-sulfotransferase 2	1.86	Down	0.000912112	0.00207878
NM_001079525	Phosphoribosylaminoimidazole carboxylase, phosphoribosylaminoimidazole succinocarboxamide synthetase	1.86	Up	6.13923e-05	0.000294455
NM_030965	ST6 (alpha-N-acetyl-neuraminyl-2,3-beta-galactosyl-1,3)-N-acetylgalactosaminide alpha-2,6-sialyltransferase 5	1.86	Down	0.0281816	0.0338117
NM_001007169	Zinc finger protein 483	1.86	Down	0.013516	0.0179288
NM_005524	Hairy and enhancer of split 1, (Drosophila)	1.86	Down	0.00340395	0.00576552
NM_005864	Embryonal Fyn-associated substrate	1.86	Down	0.00375827	0.00624986
NM_032704	Tubulin, alpha 1c	1.86	Up	0.000101499	0.00042552
BC037261	Transcribed locus, strongly similar to XP_001144663.1 PREDICTED: hypothetical protein [Pan troglodytes]	1.86	Up	0.0100191	0.0138833
NR_002165	Homo sapiens high-mobility group (nonhistone chromosomal) protein 4-like (HMG4L) on chromosome 20.	1.86	Up	0.000143284	0.000539527
ENST00000355040	ens|DnaJ (Hsp40) homolog, subfamily C, member 4 [Source:HGNC Symbol;Acc:5271] [ENST00000355040]	1.86	Down	0.000531736	0.0014058
NM_001069	Tubulin, beta 2A	1.86	Up	0.00376155	0.00625216
NM_001040667	Heat shock transcription factor 4	1.86	Down	0.00130197	0.00271877
NM_002847	Protein tyrosine phosphatase, receptor type, N polypeptide 2	1.86	Down	1.34982e-05	0.000101654
NM_006108	Spondin 1, extracellular matrix protein	1.86	Down	0.0116965	0.0158735
NM_004603	Syntaxin 1A (brain)	1.86	Down	0.000454689	0.0012543
NM_004616	Tetraspanin 8	1.86	Up	4.99702e-06	5.07457e-05
NM_199262	Sp6 transcription factor	1.86	Up	0.00725592	0.010582
NM_173680	Similar to GLI-Kruppel family member HKR1	1.86	Down	0.00166549	0.00330586
NM_004120	Guanylate binding protein 2, interferon-inducible	1.86	Up	7.13091e-05	0.000329604
NM_006764	Interferon-related developmental regulator 2	1.86	Up	8.14862e-05	0.000366613
NM_001882	Corticotropin releasing hormone binding protein	1.86	Down	0.0152476	0.0199205
NM_000593	Transporter 1, ATP-binding cassette, sub-family B (MDR/TAP)	1.86	Up	3.21008e-05	0.000185503
NM_021928	Signal peptidase complex subunit 3 homolog (S. cerevisiae)	1.86	Up	8.11501e-06	7.06521e-05
NM_152703	Sterile alpha motif domain containing 9-like	1.86	Up	0.00203852	0.00387119
NM_005480	Trophinin associated protein (tastin)	1.86	Up	0.00175905	0.00345202
BC048349	Shugoshin-like 2 (S. pombe)	1.86	Up	0.00452901	0.00719006
NM_022117	TSPY-like 2	1.86	Down	0.015968	0.0207382
NM_001004464	Olfactory receptor, family 10, subfamily G, member 8	1.86	Down	0.00699217	0.0102637
NM_022912	Receptor accessory protein 1	1.86	Down	0.00549127	0.00841721
NM_005178	B-cell CLL/lymphoma 3	1.86	Up	0.00188804	0.00365933
NM_000584	Interleukin 8	1.86	Up	0.0228931	0.0282071
NM_032780	Transmembrane protein 25	1.86	Down	0.000227051	0.000759375
NM_025220	ADAM metallopeptidase domain 33	1.86	Down	0.000609215	0.001553
NM_001039481	Ethanolamine kinase 1	1.86	Up	0.0236732	0.0290054
NM_181726	Ankyrin repeat domain 37	1.86	Down	0.000623805	0.00157919
NM_000531	Ornithine carbamoyltransferase	1.86	Up	0.0209723	0.0261884
NM_178014	Tubulin, beta	1.85	Up	3.21291e-05	0.000185503
NM_024658	Importin 4	1.85	Up	0.000437031	0.00121578
NM_182552	WD repeat domain 27	1.85	Down	0.00265544	0.00473405
NM_020469	ABO blood group (transferase A, alpha 1-3-N-acetylgalactosaminyltransferase; transferase B, alpha 1-3-galactosyltransferase)	1.85	Down	0.000781809	0.00185692
NM_000388	Calcium-sensing receptor	1.85	Down	0.00583925	0.00885575
NM_153332	Exoribonuclease 1	1.85	Up	0.000211166	0.000724658
NM_001008539	Solute carrier family 7 (cationic amino acid transporter, y+ system), member 2	1.85	Down	0.00215918	0.00403285
NM_014213	Homeobox D9	1.85	Down	0.0123014	0.0165646
NM_004104	Fatty acid synthase	1.85	Up	0.000309245	0.000945841
NM_006491	Neuro-oncological ventral antigen 1	1.85	Down	0.00386012	0.00637413
NM_052948	Sorting nexin 26	1.85	Down	0.0258238	0.0313371
NM_014723	Syntaphilin	1.85	Down	0.00267903	0.00477093
NM_006864	Leukocyte immunoglobulin-like receptor, subfamily B (with TM and ITIM domains), member 3	1.85	Up	0.010812	0.0148445
NM_139025	ADAM metallopeptidase with thrombospondin type 1 motif, 13	1.85	Down	0.000312596	0.000953433
CR749576	DENN/MADD domain containing 2C	1.85	Down	0.00250726	0.00452387
AM408131	TcR alpha =T-cell receptor alpha chain V region {clone 2A49} [human, peripheral blood T cells, mRNA Partial, 102 nt]	1.85	Up	0.00160841	0.00321583
NM_004576	Protein phosphatase 2 (formerly 2A), regulatory subunit B, beta isoform	1.85	Down	0.000105438	0.000435605
NM_003299	Heat shock protein 90kDa beta (Grp94), member 1	1.85	Up	7.88062e-06	6.91603e-05
NM_022144	Tenomodulin	1.85	Up	0.00734486	0.0106908
NM_015283	Dpy-19-like 1 (C. elegans)	1.84	Up	0.0003611	0.00105108
NM_015190	DnaJ (Hsp40) homolog, subfamily C, member 9	1.84	Up	1.84108e-05	0.000124916
NM_003096	Small nuclear ribonucleoprotein polypeptide G	1.84	Up	2.04373e-05	0.00013425
NM_001416	Eukaryotic translation initiation factor 4A, isoform 1	1.84	Up	0.000108664	0.000445629
NM_007332	Transient receptor potential cation channel, subfamily A, member 1	1.84	Up	0.0112332	0.0153523
NM_001163	Amyloid beta (A4) precursor protein-binding, family A, member 1	1.84	Down	6.83951e-05	0.000320183
NM_001122674	ATP-binding cassette, sub-family D (ALD), member 3	1.84	Up	5.95009e-06	5.64315e-05
NM_001024678	Leucine rich repeat containing 24	1.84	Down	0.000112355	0.00045425
NM_024074	Transmembrane protein 38A	1.84	Down	0.000487105	0.00132048
NM_001299	Calponin 1, basic, smooth muscle	1.84	Down	0.0345938	0.0403377
NM_138456	Basic leucine zipper transcription factor, ATF-like 2	1.84	Up	0.00415459	0.0067368
NM_001003682	Transmembrane protein 200B	1.84	Down	0.0121848	0.0164413
NM_012223	Myosin IB	1.84	Up	0.000338635	0.00101028
NM_001201	Bone morphogenetic protein 3	1.84	Down	0.0444129	0.0502796
NM_002315	LIM domain only 1 (rhombotin 1)	1.84	Up	0.0346014	0.0403377
NM_007168	ATP-binding cassette, sub-family A (ABC1), member 8	1.84	Down	0.0033573	0.00569824
NM_001159397	ref|Homo sapiens Fc receptor-like 1 (FCRL1), transcript variant 2, mRNA [NM_001159397]	1.84	Down	0.0442761	0.0501765
NM_138287	Deltex 3-like (Drosophila)	1.84	Up	6.83609e-08	2.41909e-06
NM_001801	Cysteine dioxygenase, type I	1.84	Down	0.0422437	0.0481551
NM_001136219	Fc fragment of IgG, low affinity IIa, receptor (CD32)	1.84	Up	0.00343466	0.00580557
NM_002499	Neogenin homolog 1 (chicken)	1.84	Down	0.00409747	0.00667563
NM_005411	Surfactant protein A1B	1.83	Down	0.0225591	0.0278373
NM_004711	Synaptogyrin 1	1.83	Down	0.00125285	0.00264304
NM_004923	Metallothionein-like 5, testis-specific (tesmin)	1.83	Down	0.00224266	0.0041534
NM_152570	Leucine rich repeat and Ig domain containing 2	1.83	Down	0.00341786	0.00578312
NM_016192	Transmembrane protein with EGF-like and two follistatin-like domains 2	1.83	Down	0.0157258	0.0204641
NM_002157	Heat shock 10kDa protein 1 (chaperonin 10)	1.83	Up	3.5794e-05	0.000197648
NM_016552	Ankyrin repeat and MYND domain containing 1	1.83	Down	0.00168561	0.00333573
NM_007174	Citron (rho-interacting, serine/threonine kinase 21)	1.83	Up	3.55011e-05	0.000196747
NM_006854	KDEL (Lys-Asp-Glu-Leu) endoplasmic reticulum protein retention receptor 2	1.83	Up	3.78423e-05	0.00020551
NM_006431	Chaperonin containing TCP1, subunit 2 (beta)	1.83	Up	0.000316625	0.000963043
NM_032355	MON1 homolog A (yeast)	1.83	Up	6.15248e-05	0.000294455
NM_016580	Protocadherin 12	1.83	Down	0.0149279	0.0195728
XR_019265	Similar to eukaryotic translation initiation factor 4A, isoform 1	1.83	Up	0.000803695	0.00189739
NM_001257	Cadherin 13, H-cadherin (heart)	1.83	Down	0.00608284	0.00916185
NM_015692	C3 and PZP-like, alpha-2-macroglobulin domain containing 8	1.83	Down	0.00259086	0.00464156
NM_001009567	Mannose receptor, C type 1-like 1	1.83	Up	0.0041174	0.00669814
NM_001010893	Solute carrier family 10 (sodium/bile acid cotransporter family), member 5	1.83	Down	0.00522113	0.00807925
NM_032977	Caspase 10, apoptosis-related cysteine peptidase	1.83	Up	0.000113836	0.000459612
NM_145260	Odd-skipped related 1 (Drosophila)	1.83	Down	0.000763225	0.00182785
NM_012252	Transcription factor EC	1.83	Up	0.00294357	0.00514099
NM_003195	Transcription elongation factor A (SII), 2	1.83	Down	0.00858391	0.0121556
NM_005084	Phospholipase A2, group VII (platelet-activating factor acetylhydrolase, plasma)	1.83	Up	0.000900634	0.00206488
NM_021199	Sulfide quinone reductase-like (yeast)	1.83	Up	2.53301e-07	5.95439e-06
NM_014980	Syntaxin binding protein 5-like	1.83	Down	0.00405246	0.00662526
NM_006295	Valyl-tRNA synthetase	1.83	Up	5.36715e-06	5.22583e-05
NM_001243	Tumor necrosis factor receptor superfamily, member 8	1.83	Up	0.0303008	0.0359481
NM_052892	Polycystic kidney disease 1-like 2	1.83	Down	0.00540447	0.00830738
NM_003235	Thyroglobulin	1.83	Up	0.0175555	0.0224579
NM_000121	Erythropoietin receptor	1.83	Down	0.00378856	0.00627802
NM_001007525	NACHT and WD repeat domain containing 1	1.83	Down	0.00292287	0.00511114
NM_020851	Immunoglobulin superfamily containing leucine-rich repeat 2	1.83	Down	0.0141758	0.0187134
ENST00000409468	ens|heat shock 10kDa protein 1 (chaperonin 10) [Source:HGNC Symbol;Acc:5269] [ENST00000409468]	1.83	Up	9.14241e-05	0.000399816
NM_001014765	F-box protein 44	1.83	Down	0.0468497	0.05273
NM_007180	Trehalase (brush-border membrane glycoprotein)	1.82	Down	0.00867507	0.0122636
NM_032011	Protocadherin gamma subfamily C, 3	1.82	Down	0.00277637	0.00490448
NM_002203	Integrin, alpha 2 (CD49B, alpha 2 subunit of VLA-2 receptor)	1.82	Up	0.0443978	0.0502796
NM_021189	Cell adhesion molecule 3	1.82	Down	0.0299419	0.0355607
NM_020354	Ectonucleoside triphosphate diphosphohydrolase 7	1.82	Up	0.0118348	0.0160347
NM_005523	Homeobox A11	1.82	Up	0.00574125	0.0087353
NM_003512	Histone cluster 1, H2ac	1.82	Up	9.73561e-05	0.000415024
NR_027655	ref|Homo sapiens BTB and CNC homology 1, basic leucine zipper transcription factor 1 (BACH1), transcript variant 3, non-coding RNA [NR_027655]	1.82	Up	0.00131774	0.00274127
NM_020405	Plexin domain containing 1	1.82	Down	0.00945719	0.0131768
NM_003855	Interleukin 18 receptor 1	1.82	Up	0.000163294	0.000593156
NM_000076	Cyclin-dependent kinase inhibitor 1C (p57, Kip2)	1.82	Down	0.000996503	0.00222489
NM_022788	Purinergic receptor P2Y, G-protein coupled, 12	1.82	Up	0.0306174	0.0362583
NM_001102566	Purkinje cell protein 4 like 1	1.82	Down	0.0141901	0.0187248
NM_002689	Polymerase (DNA directed), alpha 2 (70kD subunit)	1.82	Up	0.00542443	0.00833418
NM_021814	ELOVL family member 5, elongation of long chain fatty acids (FEN1/Elo2, SUR4/Elo3-like, yeast)	1.82	Up	0.00449989	0.00715202
NM_002463	Myxovirus (influenza virus) resistance 2 (mouse)	1.82	Up	0.0215881	0.0268404
XM_372200	Similar to Ran-specific GTPase-activating protein (Ran-binding protein 1) (RanBP1)	1.82	Up	0.00906924	0.0127116
NR_024438	ref|Homo sapiens ACTB pseudogene (LOC648740), non-coding RNA [NR_024438]	1.82	Up	0.00766802	0.0110974
NM_002483	Carcinoembryonic antigen-related cell adhesion molecule 6 (non-specific cross reacting antigen)	1.82	Up	0.00706087	0.0103461
NM_005438	FOS-like antigen 1	1.82	Up	0.0126735	0.0169685
NM_006435	Interferon induced transmembrane protein 2 (1-8D)	1.82	Up	0.000900991	0.00206488
NM_144653	NACC family member 2, BEN and BTB (POZ) domain containing	1.82	Up	2.56029e-05	0.000156616
NM_014682	Suppression of tumorigenicity 18 (breast carcinoma) (zinc finger protein)	1.82	Down	0.00545541	0.00837004
NM_145173	DIRAS family, GTP-binding RAS-like 1	1.82	Down	0.00563106	0.00859946
NM_001634	Adenosylmethionine decarboxylase 1	1.82	Up	3.80172e-05	0.00020612
NM_022873	Interferon, alpha-inducible protein 6	1.82	Up	0.0319704	0.0377113
NM_012099	CD3e molecule, epsilon associated protein	1.82	Up	0.00214063	0.00400957
NM_178510	Ankyrin repeat and kinase domain containing 1	1.82	Down	0.0329309	0.0386641
NM_006938	Small nuclear ribonucleoprotein D1 polypeptide 16kDa	1.82	Up	6.43548e-05	0.000304007
NM_024670	Suppressor of variegation 3-9 homolog 2 (Drosophila)	1.81	Up	0.000250955	0.000820967
NM_001144058	Neurotrimin	1.81	Down	0.0133147	0.017703
NM_006191	Proliferation-associated 2G4, 38kDa	1.81	Up	9.99256e-06	8.24199e-05
NM_001037330	Tripartite motif-containing 16-like	1.81	Up	0.00284757	0.00500606
NM_001098802	Centrosomal protein 78kDa	1.81	Up	5.16708e-06	5.10656e-05
NM_020871	Leucine-rich repeats and calponin homology (CH) domain containing 2	1.81	Down	0.0103399	0.0142508
NM_020143	Partner of NOB1 homolog (S. cerevisiae)	1.81	Up	0.00770398	0.0111416
NM_001080444	Immunoglobulin superfamily, member 5	1.81	Down	0.000918142	0.00208674
NM_201555	Four and a half LIM domains 2	1.81	Up	0.00855385	0.0121235
ENST00000370964	ens|DEP domain containing 1 [Source:HGNC Symbol;Acc:22949] [ENST00000370964]	1.81	Up	0.00415088	0.00673597
NM_032096	Protocadherin gamma subfamily C, 3	1.81	Down	0.00321088	0.00549221
NM_001815	Carcinoembryonic antigen-related cell adhesion molecule 3	1.81	Up	0.0167792	0.0216042
NM_173530	Zinc finger protein 610	1.81	Down	0.00617695	0.00926965
NM_002581	Pregnancy-associated plasma protein A, pappalysin 1	1.81	Up	0.00437153	0.00701683
NM_004633	Interleukin 1 receptor, type II	1.81	Down	0.00818914	0.0116871
NR_024046	ref|Homo sapiens neurotrophin receptor associated death domain, pseudogene (NRADDP), non-coding RNA [NR_024046]	1.81	Up	0.0272017	0.0328155
NM_002198	Interferon regulatory factor 1	1.81	Up	0.00221917	0.00412383
NM_206831	DPH3, KTI11 homolog (S. cerevisiae)	1.81	Up	2.00304e-05	0.000132104
BC060765	Mucolipin 3	1.81	Down	7.27902e-06	6.58111e-05
NM_003864	Sin3A-associated protein, 30kDa	1.81	Up	7.81238e-05	0.000354628
NM_004990	Methionyl-tRNA synthetase	1.81	Up	0.000251254	0.000821129
NM_007170	Testis-specific kinase 2	1.81	Down	0.000525523	0.00139588
NM_148900	Homo sapiens forkhead box P2 (FOXP2), transcript variant 4, mRNA [NM_148900]	1.81	Down	0.00100081	0.00223087
NM_015512	Dynein, axonemal, heavy chain 1	1.81	Down	0.021724	0.0269584
NM_000433	Neutrophil cytosolic factor 2	1.81	Up	0.000504733	0.00135709
NR_002804	Homo sapiens sialic acid binding Ig-like lectin, pseudogene 3 (SIGLECP3) on chromosome 19.	1.81	Down	0.00453889	0.00720212
NM_005101	ISG15 ubiquitin-like modifier	1.81	Up	0.0221596	0.0273957
NM_001099645	Ribosomal protein L22-like 1	1.81	Up	0.000217712	0.000737888
NM_198148	Carboxypeptidase X (M14 family), member 2	1.81	Down	0.0441335	0.0500321
NM_147129	ALS2 C-terminal like	1.81	Down	0.000499085	0.0013452
NM_005805	Proteasome (prosome, macropain) 26S subunit, non-ATPase, 14	1.81	Up	0.000142304	0.000537296
NM_002668	Proteolipid protein 2 (colonic epithelium-enriched)	1.81	Up	0.000319075	0.000968706
NM_017923	Membrane-associated ring finger (C3HC4) 1	1.81	Up	0.0232413	0.0285649
NM_153034	Zinc finger protein 488	1.81	Down	0.0014669	0.00298367
NM_145053	Ubiquilin-like	1.81	Down	0.0147514	0.0193877
NM_005213	Cystatin A (stefin A)	1.81	Up	0.0334173	0.0391514
NR_026939	ref|Homo sapiens cancer susceptibility candidate 2 (CASC2), transcript variant 1, non-coding RNA [NR_026939]	1.8	Down	0.0313198	0.0369837
NM_052972	Leucine-rich alpha-2-glycoprotein 1	1.8	Up	0.000354286	0.00103918
NM_002501	Nuclear factor I/X (CCAAT-binding transcription factor)	1.8	Down	0.000779527	0.00185442
NM_006745	Sterol-C4-methyl oxidase-like	1.8	Up	0.0203325	0.0254524
NM_203330	CD59 molecule, complement regulatory protein	1.8	Up	0.00077838	0.00185442
NM_016653	Sterile alpha motif and leucine zipper containing kinase AZK	1.8	Up	0.000990002	0.00221338
NM_025130	Hexokinase domain containing 1	1.8	Up	0.0451172	0.0509892
NM_014302	Sec61 gamma subunit	1.8	Up	7.23264e-06	6.5572e-05
NM_024698	Solute carrier family 25 (mitochondrial carrier: glutamate), member 22	1.8	Up	0.00025006	0.000818854
NM_003206	Transcription factor 21	1.8	Down	0.0289973	0.0346264
NM_144676	Transmembrane emp24 protein transport domain containing 6	1.8	Down	0.0410962	0.0470099
NM_001316	CSE1 chromosome segregation 1-like (yeast)	1.8	Up	1.91629e-05	0.000127093
NM_004758	Benzodiazapine receptor (peripheral) associated protein 1	1.8	Down	0.0181769	0.0230877
NM_014861	ATPase, Ca++ transporting, type 2C, member 2	1.8	Down	0.000769354	0.00183652
NM_001134484	Translocase of outer mitochondrial membrane 5 homolog (yeast)	1.8	Up	1.91326e-05	0.000127093
NM_032133	MYCBP associated protein	1.8	Down	0.0154739	0.0201999
NM_002846	Protein tyrosine phosphatase, receptor type, N	1.8	Down	0.044027	0.0499458
NM_003783	UDP-Gal:betaGlcNAc beta 1,3-galactosyltransferase, polypeptide 2	1.8	Down	0.0241148	0.0294806
NR_028038	ref|Homo sapiens GATS, stromal antigen 3 opposite strand (GATS), transcript variant 2, non-coding RNA [NR_028038]	1.8	Down	0.00291716	0.00510659
NM_004155	Serpin peptidase inhibitor, clade B (ovalbumin), member 9	1.8	Up	0.00521004	0.00807925
AF132201	Transcribed locus, strongly similar to XP_001716284.1 PREDICTED: similar to PRO1804 [Homo sapiens]	1.8	Down	0.000152513	0.000562338
NM_002722	Pancreatic polypeptide	1.8	Down	0.00117846	0.00252659
NM_006408	Anterior gradient homolog 2 (Xenopus laevis)	1.8	Up	0.0126087	0.0169092
NM_017821	Rhomboid, veinlet-like 2 (Drosophila)	1.8	Down	0.00164137	0.00326784
NM_000819	Phosphoribosylglycinamide formyltransferase, phosphoribosylglycinamide synthetase, phosphoribosylaminoimidazole synthetase	1.8	Up	6.19584e-05	0.000295514
NM_001888	Crystallin, mu	1.8	Down	0.000313476	0.000954348
NM_198949	Nudix (nucleoside diphosphate linked moiety X)-type motif 1	1.8	Up	6.12604e-06	5.76023e-05
NM_004443	EPH receptor B3	1.8	Down	0.0014	0.00288349
NM_152295	Threonyl-tRNA synthetase	1.79	Up	1.56589e-05	0.000112764
NM_017702	Differentially expressed in FDCP 8 homolog (mouse)	1.79	Up	5.61341e-05	0.000275727
NM_004133	Hepatocyte nuclear factor 4, gamma	1.79	Up	0.00477367	0.00750246
NM_021098	Calcium channel, voltage-dependent, T type, alpha 1H subunit	1.79	Down	0.000727043	0.00176583
NM_001080431	Solute carrier family 45, member 4	1.79	Up	0.000456494	0.00125823
NM_000253	Microsomal triglyceride transfer protein	1.79	Down	0.0175061	0.0224086
NM_018338	WD repeat domain 52	1.79	Down	0.000102627	0.000428609
NM_024593	EF-hand calcium binding domain 1	1.79	Down	0.00279972	0.00493512
NM_005415	Solute carrier family 20 (phosphate transporter), member 1	1.79	Up	0.0131292	0.0175008
NM_003821	Receptor-interacting serine-threonine kinase 2	1.79	Up	0.000217539	0.000737888
NM_138395	Methionyl-tRNA synthetase 2, mitochondrial	1.79	Up	0.00787836	0.0113271
NM_003290	Tropomyosin 4	1.79	Up	0.000444561	0.00123256
BC119780	Ring finger protein 207	1.79	Down	0.0178372	0.0227439
NM_133445	Glutamate receptor, ionotropic, N-methyl-D-aspartate 3A	1.79	Up	0.00335917	0.00569846
NM_031455	Coiled-coil domain containing 3	1.79	Down	0.00309382	0.00533355
NM_032497	Zinc finger protein 559	1.79	Down	0.00786319	0.0113102
NM_005299	G protein-coupled receptor 31	1.79	Down	0.0191422	0.0240815
NM_016335	Proline dehydrogenase (oxidase) 1	1.79	Down	0.000411773	0.00116222
NM_001106	Activin A receptor, type IIB	1.79	Down	5.14039e-06	5.09931e-05
NM_001628	Aldo-keto reductase family 1, member B1 (aldose reductase)	1.79	Up	9.85086e-05	0.000417773
NM_018296	Leucine rich repeat containing 36	1.79	Down	0.0034274	0.00579629
NM_002257	Kallikrein 1	1.79	Down	0.00025281	0.000823761
NR_003719	Homo sapiens neuroblastoma breakpoint family, member 22 (pseudogene) (NBPF22P) on chromosome 5.	1.79	Up	0.0359603	0.0417886
NM_003971	Sperm associated antigen 9	1.79	Up	3.20231e-05	0.000185503
NM_001007232	Caspase recruitment domain family, member 17	1.79	Up	0.000401157	0.00114167
NR_003267	Homo sapiens gamma-glutamyltransferase 3 (GGT3) on chromosome 22.	1.79	Down	0.0328274	0.0385701
NM_020783	Synaptotagmin IV	1.79	Down	0.0233846	0.0286952
NM_017573	Proprotein convertase subtilisin/kexin type 4	1.79	Down	0.00206245	0.00390761
NM_015653	RIB43A domain with coiled-coils 2	1.79	Up	0.0117865	0.0159824
NM_173160	FXYD domain containing ion transport regulator 4	1.79	Down	0.0470481	0.0529209
NM_021127	Phorbol-12-myristate-13-acetate-induced protein 1	1.79	Up	0.00245617	0.00446096
NR_027788	ref|Homo sapiens zinc finger family member 767 (ZNF767), transcript variant 1, non-coding RNA [NR_027788]	1.79	Down	0.00803034	0.0115004
NM_001018060	Apoptosis-inducing factor, mitochondrion-associated, 3	1.79	Down	0.0004325	0.00120726
NM_021012	Inward rectifying K+ channel negative regulator	1.79	Down	0.0116594	0.0158493
NM_025244	Testis specific, 10	1.79	Down	0.000903393	0.00206856
NM_002653	Paired-like homeodomain 1	1.79	Down	0.00335355	0.0056948
NM_022449	RAB17, member RAS oncogene family	1.79	Down	8.78621e-05	0.000390222
NM_001145028	Paralemmin-3	1.79	Down	0.000152293	0.000562338
NM_000179	MutS homolog 6 (E. coli)	1.79	Up	0.000365401	0.00105671
NM_005909	Microtubule-associated protein 1B	1.79	Down	0.010042	0.0139092
NM_003104	Sorbitol dehydrogenase	1.79	Up	3.27929e-06	3.57356e-05
NM_019609	Carboxypeptidase X (M14 family), member 1	1.79	Down	0.0315654	0.037247
NM_138445	G protein-coupled receptor 146	1.79	Down	0.00202945	0.00386064
NM_006412	1-acylglycerol-3-phosphate O-acyltransferase 2 (lysophosphatidic acid acyltransferase, beta)	1.78	Up	1.1156e-06	1.68415e-05
NM_002816	Proteasome (prosome, macropain) 26S subunit, non-ATPase, 12	1.78	Up	0.00040258	0.00114215
NM_001042762	Fidgetin-like 1	1.78	Up	0.00238463	0.0043599
NM_005558	Ladinin 1	1.78	Up	2.61523e-05	0.000158503
NM_032788	Zinc finger protein 514	1.78	Down	0.00846582	0.0120194
NM_000691	Aldehyde dehydrogenase 3 family, memberA1	1.78	Down	0.0408859	0.0468344
NM_006779	CDC42 effector protein (Rho GTPase binding) 2	1.78	Up	0.000566263	0.00147153
NM_012449	Six transmembrane epithelial antigen of the prostate 1	1.78	Up	0.000142365	0.000537296
NM_001144952	Sidekick homolog 2 (chicken)	1.78	Down	0.0108469	0.01488
NM_152649	Mixed lineage kinase domain-like	1.78	Up	0.00119257	0.00254443
NM_001212	Complement component 1, q subcomponent binding protein	1.78	Up	8.70493e-06	7.40005e-05
NR_024435	ref|Homo sapiens similar to hCG1995169 (LOC100133991), non-coding RNA [NR_024435]	1.78	Down	0.000593308	0.00152307
NM_032944	Serine/threonine kinase 31	1.78	Down	0.0253364	0.030791
NM_018836	Adherens junctions associated protein 1	1.78	Down	0.00296973	0.0051711
NM_021105	Phospholipid scramblase 1	1.78	Up	8.52927e-05	0.000381307
NR_027237	ref|Homo sapiens similar to GLI-Kruppel family member HKR1 (LOC728743), non-coding RNA [NR_027237]	1.78	Down	0.00381187	0.00630712
NM_002470	Myosin, heavy chain 3, skeletal muscle, embryonic	1.78	Down	0.0291834	0.0348107
NM_181471	Replication factor C (activator 1) 2, 40kDa	1.78	Up	0.000701244	0.0017261
NM_006824	EBNA1 binding protein 2	1.78	Up	0.000255144	0.000828085
NM_005822	Regulator of calcineurin 2	1.78	Down	0.00290005	0.00508204
AY672837	Immunoglobulin-like domain containing receptor 1	1.77	Down	0.00696282	0.0102389
NM_020988	Guanine nucleotide binding protein (G protein), alpha activating activity polypeptide O	1.77	Down	0.00554869	0.0084906
NM_016239	Myosin XVA	1.77	Down	0.0322653	0.0380183
NM_018204	Cytoskeleton associated protein 2	1.77	Up	0.000211156	0.000724658
NM_024691	Zinc finger protein 419	1.77	Down	0.00808367	0.0115667
NM_003875	Guanine monphosphate synthetase	1.77	Up	3.26226e-05	0.000186715
NM_194255	Solute carrier family 19 (folate transporter), member 1	1.77	Up	0.000732388	0.00177488
NM_198066	Glucosamine-phosphate N-acetyltransferase 1	1.77	Up	0.000310692	0.000948505
NM_006176	Neurogranin (protein kinase C substrate, RC3)	1.77	Up	0.00307863	0.00531852
NM_001584	Metallophosphoesterase domain containing 2	1.77	Down	0.0104197	0.0143478
NM_181809	Bone morphogenetic protein 8a	1.77	Down	0.0171787	0.0220582
NM_052955	Transglutaminase 7	1.77	Down	0.026064	0.0315588
NM_000210	Integrin, alpha 6	1.77	Up	3.81957e-05	0.000206407
NM_005458	Gamma-aminobutyric acid (GABA) B receptor, 2	1.77	Up	0.0396368	0.0455145
NM_003328	TXK tyrosine kinase	1.77	Up	0.0206258	0.0257999
BC070035	Nuclear receptor subfamily 1, group D, member 2	1.77	Down	0.00799774	0.0114687
NM_004053	Bystin-like	1.77	Up	0.00140012	0.00288349
NM_012190	Aldehyde dehydrogenase 1 family, member L1	1.77	Up	0.0334989	0.0391772
NM_003662	Pirin (iron-binding nuclear protein)	1.77	Up	0.000213119	0.000726814
NM_004363	Carcinoembryonic antigen-related cell adhesion molecule 5	1.77	Up	0.00071572	0.00174865
NM_013434	Kv channel interacting protein 3, calsenilin	1.77	Down	0.00124595	0.00263524
NM_005625	Syndecan binding protein (syntenin)	1.77	Up	0.00029206	0.000910198
NM_138433	Kelch domain containing 7B	1.77	Up	0.0104889	0.014431
NM_002083	Glutathione peroxidase 2 (gastrointestinal)	1.77	Up	0.000364279	0.00105544
NM_002395	Malic enzyme 1, NADP(+)-dependent, cytosolic	1.77	Up	0.00793255	0.0113901
ENST00000378648	ens|liver expressed antimicrobial peptide 2 [Source:HGNC Symbol;Acc:29571] [ENST00000378648]	1.77	Down	0.0483612	0.0543011
NM_004626	Wingless-type MMTV integration site family, member 11	1.77	Down	0.0116471	0.0158391
NM_002004	Farnesyl diphosphate synthase (farnesyl pyrophosphate synthetase, dimethylallyltranstransferase, geranyltranstransferase)	1.77	Up	0.000164869	0.000598217
NM_144708	Ankyrin and armadillo repeat containing	1.77	Down	2.85941e-06	3.16846e-05
NM_014584	ERO1-like (S. cerevisiae)	1.77	Up	2.88703e-05	0.000170941
NM_012341	GTP binding protein 4	1.77	Up	0.000789505	0.00187195
NM_003447	Zinc finger protein 165	1.77	Up	0.00433531	0.00697788
NM_006332	Interferon, gamma-inducible protein 30	1.77	Up	0.000280571	0.000887844
NM_004349	Runt-related transcription factor 1; translocated to, 1 (cyclin D-related)	1.76	Down	0.000414597	0.00116818
NM_004969	Insulin-degrading enzyme	1.76	Up	2.0637e-06	2.57259e-05
NM_030807	Solute carrier family 2 (facilitated glucose transporter), member 11	1.76	Down	0.00354743	0.00596556
NM_130760	Mucosal vascular addressin cell adhesion molecule 1	1.76	Up	0.0298376	0.0354737
NM_015429	ABI family, member 3 (NESH) binding protein	1.76	Down	0.00521481	0.00807925
NM_004244	CD163 molecule	1.76	Up	0.00784438	0.0112936
NM_002154	Heat shock 70kDa protein 4	1.76	Up	5.86585e-06	5.60266e-05
NM_152586	Ubiquitin specific peptidase 54	1.76	Down	1.58662e-06	2.11399e-05
NM_004998	Myosin IE	1.76	Up	2.37756e-05	0.000149683
NM_006260	DnaJ (Hsp40) homolog, subfamily C, member 3	1.76	Up	3.00772e-06	3.28851e-05
NM_015656	Kinesin family member 26A	1.76	Down	0.00239419	0.00437251
BC080613	Zinc finger protein 385C	1.76	Down	0.00344727	0.00582391
NM_003645	Solute carrier family 27 (fatty acid transporter), member 2	1.76	Up	0.000494689	0.00133664
NM_001008271	Scleraxis homolog A (mouse)	1.76	Down	0.00450071	0.00715202
NM_080738	EDAR-associated death domain	1.76	Up	0.00214027	0.00400957
NM_020394	Zinc finger protein 695	1.76	Up	0.00158249	0.00317173
NM_014324	Alpha-methylacyl-CoA racemase	1.76	Down	0.00531524	0.00820472
NM_178172	Glycosylphosphatidylinositol anchored high density lipoprotein binding protein 1	1.76	Down	0.0174869	0.0223927
NM_003881	WNT1 inducible signaling pathway protein 2	1.76	Down	0.0393083	0.0451688
BC048193	Glucuronidase, beta pseudogene	1.76	Down	0.00878535	0.0124035
NM_139058	Aristaless related homeobox	1.76	Down	0.00294462	0.00514099
NM_005483	Chromatin assembly factor 1, subunit A (p150)	1.76	Up	0.000235108	0.000783136
NM_003165	Syntaxin binding protein 1	1.76	Down	0.00978416	0.0135921
NM_000613	Hemopexin	1.76	Down	0.0241922	0.0295094
NM_007101	Sarcosine dehydrogenase	1.76	Down	0.0280499	0.0337027
NM_004085	Translocase of inner mitochondrial membrane 8 homolog A (yeast)	1.76	Up	3.261e-05	0.000186715
NM_000960	Prostaglandin I2 (prostacyclin) receptor (IP)	1.76	Up	0.0311967	0.036863
NM_016299	Heat shock 70kDa protein 14	1.76	Up	4.45853e-05	0.000233647
NR_002809	Homo sapiens hypothetical locus LOC338799 (LOC338799) on chromosome 12.	1.76	Down	0.00426835	0.00688247
NM_130464	Nuclear pore complex interacting protein-like 3	1.76	Down	0.00220713	0.00410376
NM_133507	Decorin	1.76	Down	0.0053804	0.00827811
NM_012329	Monocyte to macrophage differentiation-associated	1.76	Up	9.35417e-05	0.000405186
NM_001017963	Heat shock protein 90kDa alpha (cytosolic), class A member 1	1.76	Up	4.62683e-05	0.00024015
NM_001136239	PR domain containing 6	1.76	Down	0.00249446	0.00450811
NM_033445	Histone cluster 3, H2a	1.76	Down	0.0488919	0.0548036
XM_001716051	Similar to zinc finger, NFX1-type containing 1	1.76	Up	0.017097	0.021979
AB209486	gb|Homo sapiens mRNA for Drebrin-like protein variant protein.	1.76	Down	0.0440479	0.0499523
NR_002832	ref|Homo sapiens BDNF opposite strand (non-protein coding) (BDNFOS), transcript variant BT2B, non-coding RNA [NR_002832]	1.76	Down	0.00449119	0.0071438
NM_014427	Copine VII	1.76	Up	0.0347048	0.0404439
NM_000877	Interleukin 1 receptor, type I	1.76	Up	0.000282572	0.000890751
NM_004968	Islet cell autoantigen 1, 69kDa	1.76	Up	1.67198e-06	2.201e-05
NM_020742	Neuroligin 4, X-linked	1.76	Down	0.00404624	0.00661839
NM_005978	S100 calcium binding protein A2	1.75	Up	0.00251361	0.00453029
NM_001406	Ephrin-B3	1.75	Down	0.00390519	0.00643888
NM_001083602	Patched homolog 1 (Drosophila)	1.75	Down	0.0119915	0.0162337
NM_003379	Ezrin	1.75	Up	0.000531039	0.0014058
NM_052814	Caspase recruitment domain family, member 9	1.75	Down	0.0276245	0.0332524
ENST00000391578	ens|cDNA FLJ43200 fis, clone FEBRA2007793 [Source:UniProtKB/TrEMBL;Acc:Q6ZUY9] [ENST00000391578]	1.75	Down	0.0258479	0.0313547
NM_007225	Neurexophilin 3	1.75	Down	0.0367951	0.0426834
NM_002976	Sodium channel, voltage-gated, type VII, alpha	1.75	Down	0.00602143	0.00909014
NM_024721	Zinc finger homeobox 4	1.75	Down	0.00158557	0.00317596
NM_005827	Solute carrier family 35, member B1	1.75	Up	0.000799253	0.00189074
NM_005721	ARP3 actin-related protein 3 homolog (yeast)	1.75	Up	3.43803e-05	0.00019333
NM_018891	Laminin, gamma 2	1.75	Up	0.0284711	0.0340969
NM_178540	C1q and tumor necrosis factor related protein 9	1.75	Down	0.00457961	0.00723547
NM_021920	Secretin	1.75	Down	0.000506497	0.00136069
NM_003749	Insulin receptor substrate 2	1.75	Up	7.17631e-05	0.000330773
NM_001031716	Oligonucleotide/oligosaccharide-binding fold containing 2A	1.75	Up	0.000153784	0.000564846
NM_005347	Heat shock 70kDa protein 5 (glucose-regulated protein, 78kDa)	1.75	Up	0.00126873	0.00266458
CK300181	Transcribed locus	1.75	Up	0.00143896	0.0029432
NM_033084	Fanconi anemia, complementation group D2	1.75	Up	0.000741555	0.00179091
NM_006335	Translocase of inner mitochondrial membrane 17 homolog A (yeast)	1.75	Up	0.000405916	0.00114864
NM_178517	Phosphatidylinositol glycan anchor biosynthesis, class W	1.75	Up	0.00617978	0.00926967
NM_207429	Chromosome 11 open reading frame 92	1.75	Down	0.0366887	0.0425899
NM_004770	Potassium voltage-gated channel, Shab-related subfamily, member 2	1.75	Down	0.0222687	0.0275099
NM_001004051	G protein-coupled receptor associated sorting protein 2	1.75	Down	0.000276646	0.000877958
NM_018083	Zinc finger protein 358	1.75	Down	0.000342726	0.00101614
NR_002915	Small nucleolar RNA, H/ACA box 74A	1.75	Down	0.0294094	0.0350295
NM_001102651	Zinc finger protein 554	1.75	Down	0.00392853	0.00647087
NM_032054	Protocadherin gamma subfamily C, 3	1.75	Down	0.00740856	0.0107677
NM_015957	APAF1 interacting protein	1.75	Up	0.00235085	0.00430771
NM_016377	A kinase (PRKA) anchor protein 7	1.75	Down	0.000676036	0.00168039
NM_006347	Peptidylprolyl isomerase H (cyclophilin H)	1.75	Up	3.38237e-05	0.000191261
NM_003549	Hyaluronoglucosaminidase 3	1.75	Up	9.19804e-05	0.000400493
NM_014503	UTP20, small subunit (SSU) processome component, homolog (yeast)	1.75	Up	0.000482051	0.00131436
NM_001405	Ephrin-A2	1.75	Up	0.00127795	0.00267882
NM_001010862	Spindlin family, member 3	1.75	Down	4.03306e-05	0.00021477
NM_006739	Minichromosome maintenance complex component 5	1.75	Up	0.00206537	0.0039109
NM_001798	Cyclin-dependent kinase 2	1.75	Up	0.000907653	0.00207436
NM_004362	Calmegin	1.75	Down	0.0498725	0.0556663
NM_005070	Solute carrier family 4, anion exchanger, member 3	1.75	Down	0.0291829	0.0348107
NR_002724	Homo sapiens mannose-binding lectin (protein A) 1, pseudogene 1 (MBL1P1) on chromosome 10.	1.75	Down	0.0312064	0.036863
ENST00000264370	ens|Uncharacterized protein C4orf21 [Source:UniProtKB/Swiss-Prot;Acc:Q86YA3] [ENST00000264370]	1.74	Up	0.000584906	0.00150975
NM_033319	Centromere protein L	1.74	Up	0.013194	0.0175653
NR_026585	ref|Homo sapiens carnitine O-octanoyltransferase (CROT), transcript variant 3, non-coding RNA [NR_026585]	1.74	Up	0.00129865	0.00271356
NM_025196	GrpE-like 1, mitochondrial (E. coli)	1.74	Up	0.000131045	0.000506185
NM_018897	Dynein, axonemal, heavy chain 7	1.74	Down	0.0351585	0.0409291
NM_030775	Wingless-type MMTV integration site family, member 5B	1.74	Down	0.00203094	0.00386125
NM_022767	Apoptosis enhancing nuclease	1.74	Up	0.00412235	0.00669958
BC018681	N-deacetylase/N-sulfotransferase (heparan glucosaminyl) 2	1.74	Up	4.30758e-06	4.51473e-05
NM_015986	Cytokine receptor-like factor 3	1.74	Up	5.74949e-05	0.000280319
ENST00000395936	ens|peripheral myelin protein 22 [Source:HGNC Symbol;Acc:9118] [ENST00000395936]	1.74	Down	0.00517767	0.00804899
ENST00000333129	ens|fidgetin [Source:HGNC Symbol;Acc:13285] [ENST00000333129]	1.74	Down	0.0259971	0.031501
NM_032257	Zinc finger, MYND-type containing 12	1.74	Down	0.00881996	0.012447
NM_006067	COX4 neighbor	1.74	Up	7.91097e-05	0.000358115
NM_001143962	Calpain 8	1.74	Up	0.0147925	0.019434
NM_019034	Ras homolog gene family, member F (in filopodia)	1.74	Up	0.00124135	0.00263058
NM_004624	Vasoactive intestinal peptide receptor 1	1.74	Down	0.000313325	0.000954348
NM_138967	Secretory carrier membrane protein 5	1.74	Down	0.00421215	0.00681524
NM_015871	Zinc finger protein 593	1.74	Up	0.000460669	0.00126655
NM_021830	Chromosome 10 open reading frame 2	1.74	Up	0.00130714	0.0027261
AK057179	Similar to RIKEN cDNA 1110012D08	1.74	Down	0.00130454	0.00272242
NM_001100625	Centromere protein N	1.74	Up	0.000343921	0.00101693
ENST00000379331	ens|peroxiredoxin 4 [Source:HGNC Symbol;Acc:17169] [ENST00000379331]	1.74	Up	0.00660875	0.0097794
NM_003594	Transcription termination factor, RNA polymerase II	1.74	Up	0.000212213	0.000726208
NM_207335	Kelch domain containing 6	1.74	Down	0.00296112	0.00516431
NM_005269	GLI family zinc finger 1	1.74	Down	0.00986564	0.0136937
NM_015907	Leucine aminopeptidase 3	1.74	Up	0.00113867	0.00246862
NM_017649	Cyclin M2	1.74	Down	0.00318174	0.00545939
NM_003544	Histone cluster 1, H4b	1.74	Up	2.80689e-05	0.000167345
NM_175709	Chromobox homolog 7	1.74	Down	0.00061919	0.00157197
NM_024780	Transmembrane channel-like 5	1.73	Up	0.000127407	0.000497857
NM_017955	Cell division cycle associated 4	1.73	Up	0.00154065	0.00310299
NM_017918	Coiled-coil domain containing 109B	1.73	Up	0.00623125	0.00933411
NM_004495	Neuregulin 1	1.73	Up	0.00736248	0.010707
NM_057175	NMDA receptor regulated 1	1.73	Up	0.000128579	0.000500183
NM_006669	Leukocyte immunoglobulin-like receptor, subfamily B (with TM and ITIM domains), member 1	1.73	Up	0.0170194	0.0218964
NM_012309	SH3 and multiple ankyrin repeat domains 2	1.73	Down	6.7501e-05	0.000316447
NM_001127258	HHIP-like 1	1.73	Down	0.0110329	0.0151163
NM_006499	Lectin, galactoside-binding, soluble, 8	1.73	Up	5.79455e-05	0.000281267
NM_001330	Cardiotrophin 1	1.73	Down	0.00584328	0.00885777
NM_024111	ChaC, cation transport regulator homolog 1 (E. coli)	1.73	Up	0.00219012	0.00407905
NM_021065	Histone cluster 1, H2ad	1.73	Up	6.66341e-07	1.20103e-05
NM_004669	Chloride intracellular channel 3	1.73	Down	0.011628	0.0158306
NM_001002857	Annexin A2	1.73	Up	0.00110836	0.00241243
NM_020524	Pre-B-cell leukemia homeobox interacting protein 1	1.73	Down	0.000912107	0.00207878
NM_016195	Kinesin family member 20B	1.73	Up	2.37874e-05	0.000149683
NM_001126121	Solute carrier family 25 (mitochondrial thiamine pyrophosphate carrier), member 19	1.73	Up	0.00017517	0.000630727
AF097492	Glutaminase	1.73	Up	0.000109807	0.000447543
NM_001042402	N-acylethanolamine acid amidase	1.73	Down	0.00480992	0.00754479
NM_001029875	Regulator of G-protein signaling 7 binding protein	1.73	Down	0.0164626	0.0212548
NM_001003683	Phosphodiesterase 1A, calmodulin-dependent	1.73	Down	0.00141216	0.00290101
NM_182920	ADAM metallopeptidase with thrombospondin type 1 motif, 9	1.73	Up	0.00494442	0.00772653
NM_032348	Matrix-remodelling associated 8	1.73	Down	0.011564	0.0157587
BC101292	Similar to golgi autoantigen, golgin subfamily a, 8E	1.73	Down	0.00456323	0.00722347
NM_001013437	SEH1-like (S. cerevisiae)	1.73	Up	0.00090532	0.00207047
NM_001039550	DnaJ (Hsp40) homolog, subfamily B, member 2	1.73	Down	0.025912	0.0314209
NM_002612	Pyruvate dehydrogenase kinase, isozyme 4	1.73	Up	0.000974371	0.00218735
NM_001123375	Histone cluster 2, H3d	1.73	Up	6.01144e-05	0.000289658
NM_004688	N-myc (and STAT) interactor	1.73	Up	1.34244e-05	0.000101562
NM_005444	RCD1 required for cell differentiation1 homolog (S. pombe)	1.73	Up	0.00950404	0.0132253
NM_044472	Cell division cycle 42 (GTP binding protein, 25kDa)	1.73	Up	0.00712263	0.0104088
NM_000087	Cyclic nucleotide gated channel alpha 1	1.73	Down	0.0219302	0.0271631
NM_000634	Interleukin 8 receptor, alpha	1.73	Up	0.0401553	0.0460938
NM_032777	G protein-coupled receptor 124	1.73	Down	0.00476513	0.00749262
NM_000785	Cytochrome P450, family 27, subfamily B, polypeptide 1	1.73	Up	0.00770534	0.0111416
NM_000828	Glutamate receptor, ionotrophic, AMPA 3	1.73	Down	0.00697934	0.0102586
NM_017906	PAK1 interacting protein 1	1.73	Up	0.000586125	0.00151171
NM_017949	CUE domain containing 1	1.73	Down	0.00348459	0.00587489
NM_001002837	Inositol polyphosphate-5-phosphatase J	1.73	Down	0.0128431	0.0171638
NM_003276	Thymopoietin	1.73	Up	0.000342491	0.00101614
NM_024775	Gem (nuclear organelle) associated protein 6	1.72	Up	1.24769e-05	9.61628e-05
NM_005348	Heat shock protein 90kDa alpha (cytosolic), class A member 1	1.72	Up	5.98469e-05	0.000288987
NM_014786	Rho guanine nucleotide exchange factor (GEF) 17	1.72	Down	0.00437299	0.00701683
NM_001001996	Glycoprotein M6B	1.72	Down	0.00194552	0.00373772
NM_004267	Carbohydrate (N-acetylglucosamine-6-O) sulfotransferase 2	1.72	Up	0.00585516	0.00887169
NM_014780	Cullin 7	1.72	Down	0.00197284	0.00378138
NM_002742	Protein kinase D1	1.72	Down	0.00278948	0.00492403
NM_001570	Interleukin-1 receptor-associated kinase 2	1.72	Up	0.0180188	0.0229058
NM_002415	Macrophage migration inhibitory factor (glycosylation-inhibiting factor)	1.72	Up	3.36234e-05	0.000190456
NM_016587	Chromobox homolog 3 (HP1 gamma homolog, Drosophila)	1.72	Up	0.000261	0.000842107
NM_006541	Glutaredoxin 3	1.72	Up	0.000343867	0.00101693
NM_182679	G patch domain containing 4	1.72	Up	0.00100121	0.00223087
NM_003984	Solute carrier family 13 (sodium-dependent dicarboxylate transporter), member 2	1.72	Down	0.000330524	0.00099429
NM_001295	Chemokine (C-C motif) receptor 1	1.72	Up	0.00179745	0.00351062
ENST00000374414	ens|Ras association (RalGDS/AF-6) domain family member 4 [Source:HGNC Symbol;Acc:20793] [ENST00000374414]	1.72	Up	0.00613041	0.0092082
NM_014278	Heat shock 70kDa protein 4-like	1.72	Up	0.0429288	0.0488347
NM_005658	TNF receptor-associated factor 1	1.72	Up	0.0395229	0.0453996
NM_030752	T-complex 1	1.72	Up	0.00091021	0.00207787
NM_001384	DPH2 homolog (S. cerevisiae)	1.72	Up	0.00199956	0.00381896
ENST00000328630	ens|CD300e molecule [Source:HGNC Symbol;Acc:28874] [ENST00000328630]	1.72	Up	0.00547272	0.0083927
NM_145176	Solute carrier family 2 (facilitated glucose transporter), member 12	1.72	Down	0.000796757	0.00188642
NM_007199	Interleukin-1 receptor-associated kinase 3	1.72	Up	0.00102961	0.00227872
AB209400	gb|Homo sapiens mRNA for basic FGF-repressed Zic binding protein isoform a variant protein.	1.72	Down	0.00650322	0.00965601
NM_016518	Pipecolic acid oxidase	1.72	Down	0.00020101	0.000699286
NM_152658	THAP domain containing 8	1.72	Down	0.00371245	0.00619028
NM_181578	Replication factor C (activator 1) 5, 36.5kDa	1.72	Up	0.000116989	0.000469524
NM_024582	FAT tumor suppressor homolog 4 (Drosophila)	1.72	Down	0.00604414	0.00911056
NM_178826	Anoctamin 4	1.72	Down	0.0116332	0.0158306
NM_145862	CHK2 checkpoint homolog (S. pombe)	1.72	Up	0.00022243	0.00074605
NM_005328	Hyaluronan synthase 2	1.72	Down	0.00501213	0.0078101
NM_001008783	Solute carrier family 35, member D3	1.72	Up	0.0297051	0.0353561
NM_019042	Pseudouridylate synthase 7 homolog (S. cerevisiae)	1.72	Up	0.00127451	0.002675
NM_006080	Sema domain, immunoglobulin domain (Ig), short basic domain, secreted, (semaphorin) 3A	1.72	Down	0.00259597	0.00464565
NM_002621	Complement factor properdin	1.72	Up	0.0216412	0.0268916
NM_001077624	Zinc finger protein 846	1.72	Down	0.000298789	0.000920708
NM_178502	Deltex homolog 3 (Drosophila)	1.71	Down	0.0380708	0.0440081
NM_004572	Plakophilin 2	1.71	Up	2.88798e-05	0.000170941
NM_032756	4-hydroxyphenylpyruvate dioxygenase-like	1.71	Up	0.00645384	0.0096015
NM_020979	SH2B adaptor protein 2	1.71	Up	0.0345683	0.0403276
NM_033259	Calcium/calmodulin-dependent protein kinase II inhibitor 2	1.71	Down	0.00793934	0.0113948
NM_005282	G protein-coupled receptor 4	1.71	Up	0.0241144	0.0294806
NM_005066	Splicing factor proline/glutamine-rich (polypyrimidine tract binding protein associated)	1.71	Up	9.8e-05	0.000417229
NM_013417	Isoleucyl-tRNA synthetase	1.71	Up	0.000485609	0.00132026
NM_198175	Non-metastatic cells 1, protein (NM23A) expressed in	1.71	Up	0.000650144	0.00162957
NM_002794	Proteasome (prosome, macropain) subunit, beta type, 2	1.71	Up	1.90596e-05	0.000127093
NR_027064	ref|Homo sapiens placenta-specific 2 (non-protein coding) (PLAC2), non-coding RNA [NR_027064]	1.71	Down	0.0388376	0.0447373
NM_133478	Solute carrier family 4, sodium bicarbonate cotransporter, member 5	1.71	Down	0.0155608	0.0202814
NM_002923	Regulator of G-protein signaling 2, 24kDa	1.71	Down	0.00362575	0.00606935
NM_012254	Solute carrier family 27 (fatty acid transporter), member 5	1.71	Up	9.53559e-05	0.000409148
NM_178273	Paired immunoglobin-like type 2 receptor alpha	1.71	Down	0.0188889	0.0238269
NM_020365	Eukaryotic translation initiation factor 2B, subunit 3 gamma, 58kDa	1.71	Up	0.000168653	0.00060993
NM_024098	Coiled-coil domain containing 86	1.71	Up	0.000673869	0.00167753
NM_024744	Amyotrophic lateral sclerosis 2 (juvenile) chromosome region, candidate 8	1.71	Down	0.0135702	0.0179934
NM_006051	Amyloid beta (A4) precursor protein-binding, family B, member 3	1.71	Down	0.00522168	0.00807925
NM_003122	Serine peptidase inhibitor, Kazal type 1	1.71	Up	3.30329e-05	0.000188082
NM_015939	TRNA methyltransferase 6 homolog (S. cerevisiae)	1.71	Up	0.000559315	0.00146553
NM_001762	Chaperonin containing TCP1, subunit 6A (zeta 1)	1.71	Up	0.000608302	0.001553
NM_017625	Intelectin 1 (galactofuranose binding)	1.71	Down	0.00595259	0.00900689
NM_003102	Superoxide dismutase 3, extracellular	1.71	Down	0.00105019	0.00231069
NM_182757	Ring finger protein 144B	1.71	Up	0.00367358	0.00613382
NM_022648	Tensin 1	1.71	Down	0.00632125	0.00943886
NM_001100119	X-ray repair complementing defective repair in Chinese hamster cells 3	1.71	Up	0.000563844	0.001469
NM_022836	DNA cross-link repair 1B (PSO2 homolog, S. cerevisiae)	1.71	Up	0.00419379	0.00678886
NM_018934	Protocadherin beta 14	1.71	Down	0.00146972	0.00298386
NM_000609	Chemokine (C-X-C motif) ligand 12 (stromal cell-derived factor 1)	1.71	Down	0.0266184	0.0321708
NM_003264	Toll-like receptor 2	1.71	Up	0.00849296	0.0120476
NM_007172	Nucleoporin 50kDa	1.71	Up	1.2125e-06	1.78328e-05
NM_153042	Amine oxidase (flavin containing) domain 1	1.71	Up	1.44348e-05	0.000105802
NM_003081	Synaptosomal-associated protein, 25kDa	1.71	Down	0.00151747	0.00306741
NM_144998	Stimulated by retinoic acid 13 homolog (mouse)	1.71	Up	4.2897e-05	0.000225879
NM_015311	Obscurin-like 1	1.71	Down	0.00162003	0.00323514
AF498274	Leucine rich repeat containing 7	1.71	Down	0.0285927	0.0342052
NM_203307	Zinc finger protein 321	1.7	Down	0.00138901	0.00286958
NM_024645	Zinc finger, matrin type 4	1.7	Down	0.00184481	0.00358822
NM_004704	Ribosomal RNA processing 9, small subunit (SSU) processome component, homolog (yeast)	1.7	Up	0.00125278	0.00264304
BC037355	Exonuclease 3-5 domain containing 3	1.7	Down	0.00011396	0.000459612
NM_153339	Pseudouridylate synthase-like 1	1.7	Up	0.000705216	0.00173296
NM_001153	Annexin A4	1.7	Up	8.65021e-05	0.000385221
NM_002558	Purinergic receptor P2X, ligand-gated ion channel, 1	1.7	Down	0.0109054	0.0149541
NM_181304	Mitochondrial ribosomal protein L52	1.7	Up	1.27566e-05	9.80487e-05
NM_033342	Tripartite motif-containing 7	1.7	Up	0.019252	0.0241919
NM_018930	Protocadherin beta 10	1.7	Down	0.017043	0.0219181
NM_020401	Nucleoporin 107kDa	1.7	Up	0.000322365	0.000975094
NR_003700	Homo sapiens phosphatidylinositol 4-kinase, catalytic, alpha pseudogene 2 (PI4KAP2) on chromosome 22.	1.7	Down	0.0133189	0.017703
NM_000303	Phosphomannomutase 2	1.7	Up	0.000397848	0.00113597
NM_015201	Block of proliferation 1	1.7	Up	0.000609158	0.001553
NM_000234	Ligase I, DNA, ATP-dependent	1.7	Up	0.000295622	0.000914372
NM_130830	Leucine rich repeat containing 15	1.7	Down	0.0429459	0.0488372
NM_012154	Eukaryotic translation initiation factor 2C, 2	1.7	Up	0.00010988	0.000447543
NM_001048166	SCL/TAL1 interrupting locus	1.7	Up	7.27367e-05	0.000333858
NM_030771	Coiled-coil domain containing 34	1.7	Up	5.48572e-05	0.000272711
ENST00000381503	ens|DIP2 disco-interacting protein 2 homolog C (Drosophila) [Source:HGNC Symbol;Acc:29150] [ENST00000381503]	1.7	Down	0.00455066	0.00720704
NM_201575	Seizure related 6 homolog (mouse)-like 2	1.7	Down	0.000691362	0.00170816
NM_001076680	Hypothetical protein LOC201229	1.7	Down	0.00189254	0.0036639
NM_007148	Ring finger protein 112	1.7	Down	0.0209691	0.0261884
ENST00000340460	ens|Coiled-coil domain-containing protein 29 [Source:UniProtKB/Swiss-Prot;Acc:Q4UJ79] [ENST00000340460]	1.7	Down	0.00798355	0.0114533
NM_002791	Proteasome (prosome, macropain) subunit, alpha type, 6	1.7	Up	5.05113e-06	5.08356e-05
NM_002702	POU class 6 homeobox 1	1.7	Down	0.0419157	0.0478712
NM_000190	Hydroxymethylbilane synthase	1.7	Up	0.000122691	0.000487524
NM_019859	5-hydroxytryptamine (serotonin) receptor 7 (adenylate cyclase-coupled)	1.7	Down	0.000238376	0.000790822
NM_152594	Sprouty-related, EVH1 domain containing 1	1.7	Up	0.00852865	0.012093
NM_007097	Clathrin, light chain (Lcb)	1.7	Up	0.00151926	0.00306741
NM_003465	Chitinase 1 (chitotriosidase)	1.7	Down	0.0323726	0.0381277
NM_014905	Glutaminase	1.7	Up	0.000116774	0.000469234
NM_133174	Amyloid beta (A4) precursor protein-binding, family B, member 3	1.7	Down	0.00314205	0.00539718
NM_006591	CDNA, FLJ79200 complete cds, highly similar to DNA polymerase subunit delta 3	1.7	Up	3.9349e-05	0.000211252
NM_172164	Nuclear autoantigenic sperm protein (histone-binding)	1.7	Up	0.000381612	0.00109493
NM_006774	Indolethylamine N-methyltransferase	1.7	Down	0.00254408	0.00457018
NM_024625	Zinc finger CCCH-type, antiviral 1	1.7	Up	0.00105028	0.00231069
NM_003642	Histone acetyltransferase 1	1.7	Up	0.000339598	0.00101028
NM_003359	UDP-glucose dehydrogenase	1.7	Up	0.000308184	0.000943473
NM_012134	Leiomodin 1 (smooth muscle)	1.7	Down	0.0381547	0.0440896
NM_033194	Heat shock protein, alpha-crystallin-related, B9	1.7	Down	0.00454201	0.00720212
NM_001870	Carboxypeptidase A3 (mast cell)	1.7	Down	0.00437903	0.00701968
NM_006993	Nucleophosmin/nucleoplasmin, 3	1.7	Up	0.0027593	0.00487956
NM_007178	Serine/threonine kinase receptor associated protein	1.7	Up	2.42132e-05	0.000151494
NR_026730	ref|Homo sapiens transmembrane phosphoinositide 3-phosphatase and tensin homolog 2 pseudogene 1 (TPTE2P1), non-coding RNA [NR_026730]	1.7	Down	0.00277119	0.00489795
NM_017554	Poly (ADP-ribose) polymerase family, member 14	1.7	Up	0.000196595	0.0006861
NM_032637	S-phase kinase-associated protein 2 (p45)	1.7	Up	0.000147717	0.000551176
CR609342	Hypothetical protein LOC100130531	1.7	Down	0.00178281	0.00349033
NM_024607	Protein phosphatase 1, regulatory (inhibitor) subunit 3B	1.7	Down	0.000398331	0.00113597
NM_001143980	Coiled-coil domain containing 154	1.7	Down	0.0339751	0.0396778
NM_001074	UDP glucuronosyltransferase 2 family, polypeptide B7	1.7	Down	0.0392383	0.0451042
NM_181351	Neural cell adhesion molecule 1	1.69	Down	0.00826072	0.0117739
NM_015969	Mitochondrial ribosomal protein S17	1.69	Up	0.000188205	0.000662443
NM_052916	Ring finger protein 157	1.69	Up	0.0171464	0.0220339
NM_183013	CAMP responsive element modulator	1.69	Up	0.00493242	0.00771144
NM_020409	Mitochondrial ribosomal protein L47	1.69	Up	4.54253e-05	0.000236917
NM_030949	Protein phosphatase 1, regulatory (inhibitor) subunit 14C	1.69	Up	0.00116047	0.0025027
NM_003897	Immediate early response 3	1.69	Up	0.0493058	0.0551736
NM_182546	V-set and transmembrane domain containing 2A	1.69	Down	0.000518295	0.0013816
BC040675	Hypothetical LOC641467	1.69	Down	0.00112279	0.00243902
NM_001010888	Zinc finger CCCH-type containing 12B	1.69	Down	0.00103744	0.00229143
NM_015689	DENN/MADD domain containing 2A	1.69	Down	0.000425972	0.00119335
BC066898	Mesoderm induction early response 1 homolog (Xenopus laevis)	1.69	Up	0.00446702	0.00711762
NM_004419	Dual specificity phosphatase 5	1.69	Up	0.00896594	0.0126044
NM_005090	Jumonji domain containing 7	1.69	Down	0.0177717	0.0226868
NM_014853	Small G protein signaling modulator 2	1.69	Down	0.00134988	0.00279576
NM_020897	Hyperpolarization activated cyclic nucleotide-gated potassium channel 3	1.69	Down	0.0094107	0.0131287
NM_016052	Ribosomal RNA processing 15 homolog (S. cerevisiae)	1.69	Up	0.0023393	0.00429133
NM_001135243	Treacher Collins-Franceschetti syndrome 1	1.69	Up	0.000222497	0.00074605
NM_003703	NOP14 nucleolar protein homolog (yeast)	1.69	Up	0.000457689	0.00125962
NM_030625	Tet oncogene 1	1.69	Down	0.00242399	0.00441469
NM_005103	Fasciculation and elongation protein zeta 1 (zygin I)	1.69	Down	0.0216948	0.0269323
NM_001562	Interleukin 18 (interferon-gamma-inducing factor)	1.69	Up	0.00445674	0.00710617
NM_133459	Collagen and calcium binding EGF domains 1	1.69	Down	0.0367179	0.0426089
NM_001500	GDP-mannose 4,6-dehydratase	1.69	Up	0.00323846	0.00553363
NM_032873	Ubiquitin associated and SH3 domain containing, B	1.69	Up	0.00549669	0.00842161
NM_000825	Gonadotropin-releasing hormone 1 (luteinizing-releasing hormone)	1.69	Down	0.0188529	0.0238176
NM_001033886	Chemokine (C-X-C motif) ligand 12 (stromal cell-derived factor 1)	1.69	Down	0.00334724	0.00568903
NM_001029874	Rab15 effector protein	1.69	Down	0.000222614	0.00074605
NM_001145204	Hypothetical protein LOC729993	1.69	Down	0.011636	0.0158306
NM_001039523	Cholinergic receptor, nicotinic, alpha 1 (muscle)	1.69	Down	0.0110946	0.0151819
NM_000379	Xanthine dehydrogenase	1.69	Up	0.00958201	0.0133281
NM_145051	Ring finger protein 183	1.69	Up	0.0439891	0.0499372
NM_015488	Paroxysmal nonkinesigenic dyskinesia	1.69	Down	0.00521873	0.00807925
NM_014839	Plasticity related gene 1	1.69	Down	0.00377566	0.00626295
NM_001001480	Keratin associated protein 5-5	1.69	Down	0.00252563	0.00454696
NM_001033714	NOP2 nucleolar protein homolog (yeast)	1.68	Up	0.00630684	0.0094259
NM_138443	HAUS augmin-like complex, subunit 1	1.68	Up	0.000368588	0.00106499
NM_183393	Ca++-dependent secretion activator	1.68	Down	0.0191048	0.0240712
AF395440	gb|Homo sapiens HEJ1 mRNA, complete cds. [AF395440]	1.68	Up	0.0108451	0.01488
NM_015881	Dickkopf homolog 3 (Xenopus laevis)	1.68	Down	0.00433629	0.00697788
NM_017819	RNA (guanine-9-) methyltransferase domain containing 1	1.68	Up	0.000433386	0.00120871
NM_017681	Nucleoporin 62kDa C-terminal like	1.68	Up	0.00214273	0.00401122
NM_001491	Glucosaminyl (N-acetyl) transferase 2, I-branching enzyme (I blood group)	1.68	Up	0.00653711	0.0096821
NM_145798	Oxysterol binding protein-like 7	1.68	Down	0.000922924	0.00209472
NM_006877	Guanosine monophosphate reductase	1.68	Up	0.00625831	0.00936612
NM_001144967	Neural precursor cell expressed, developmentally down-regulated 4-like	1.68	Down	1.78968e-05	0.000122449
NM_206920	MAM domain containing 4	1.68	Down	0.00384125	0.00634616
NM_033158	Hyaluronoglucosaminidase 2	1.68	Up	0.000325749	0.000983523
NR_026740	ref|Homo sapiens placenta-specific 9 pseudogene (LOC389033), non-coding RNA [NR_026740]	1.68	Down	0.00302101	0.00524098
NM_013313	Yippee-like 1 (Drosophila)	1.68	Down	0.000694385	0.00171178
NM_032315	Solute carrier family 25, member 33	1.68	Up	7.77027e-05	0.000353204
M30627	Heat shock protein 90kDa alpha (cytosolic), class A member 2	1.68	Up	0.000339621	0.00101028
NM_005086	Sarcospan (Kras oncogene-associated gene)	1.68	Down	0.000122955	0.000487524
NM_000786	Cytochrome P450, family 51, subfamily A, polypeptide 1	1.68	Up	0.00224462	0.00415383
NM_002664	Pleckstrin	1.68	Up	0.0241291	0.0294872
NM_017654	Sterile alpha motif domain containing 9	1.68	Up	0.00198417	0.00379645
NM_002514	Nephroblastoma overexpressed gene	1.68	Down	0.00619455	0.00928759
NM_001039211	ATPase family, AAA domain containing 3B	1.68	Up	0.0241854	0.0295094
NM_002593	Procollagen C-endopeptidase enhancer	1.68	Down	0.0179955	0.0228926
NM_021632	Zinc finger protein 350	1.68	Down	1.53167e-05	0.000110785
NM_001017534	Caspase recruitment domain family, member 16	1.68	Up	0.000936863	0.0021205
NM_016400	Huntingtin interacting protein K	1.68	Up	0.000210625	0.000724658
NM_133493	CD109 molecule	1.68	Down	0.00226757	0.00418774
NM_144947	Kallikrein-related peptidase 11	1.68	Down	0.0275707	0.0331998
NM_003095	Small nuclear ribonucleoprotein polypeptide F	1.68	Up	0.00044445	0.00123256
NM_013243	Secretogranin III	1.68	Down	0.0285286	0.0341533
NM_153345	Transmembrane protein 139	1.68	Up	0.00512386	0.00797287
NM_015131	WD repeat domain 43	1.68	Up	0.001277	0.00267852
NM_001012631	Interleukin 32	1.68	Up	0.00904486	0.0126937
NM_152392	AHA1, activator of heat shock 90kDa protein ATPase homolog 2 (yeast)	1.68	Down	0.0241508	0.0294918
NM_015133	Mitogen-activated protein kinase 8 interacting protein 3	1.68	Down	0.0211188	0.0263265
NM_178815	ADP-ribosylation factor-like 5B	1.68	Up	0.00330128	0.00562637
XR_042306	gb|PREDICTED: Homo sapiens similar to ankyrin repeat domain 20 family, member A2 (LOC653436), miscRNA [XR_042306]	1.68	Down	0.0302313	0.0358786
NM_031484	MARVEL domain containing 1	1.68	Down	7.60358e-06	6.77353e-05
NM_017947	Molybdenum cofactor sulfurase	1.68	Up	4.6337e-05	0.00024015
NM_000788	Deoxycytidine kinase	1.68	Up	0.0234586	0.0287639
NM_018290	Phosphoglucomutase 2	1.68	Up	8.9622e-05	0.000395901
NM_001100163	Murine retrovirus integration site 1 homolog	1.67	Down	0.0080274	0.0115004
NM_014412	Calcyclin binding protein	1.67	Up	0.000837835	0.00195277
NM_032557	Ubiquitin specific peptidase 38	1.67	Up	1.38949e-05	0.000103928
NM_172200	Interleukin 15 receptor, alpha	1.67	Up	0.00018076	0.00064381
NM_003841	Tumor necrosis factor receptor superfamily, member 10c, decoy without an intracellular domain	1.67	Up	0.0152369	0.0199145
NM_000892	Kallikrein B, plasma (Fletcher factor) 1	1.67	Down	0.0293075	0.034946
NM_006904	Protein kinase, DNA-activated, catalytic polypeptide	1.67	Up	0.00261618	0.00467419
NR_003132	ref|Homo sapiens heat shock protein 90kDa alpha (cytosolic), class B member 2 (pseudogene) (HSP90AB2P), non-coding RNA [NR_003132]	1.67	Up	0.000111382	0.000451427
NM_014397	NIMA (never in mitosis gene a)-related kinase 6	1.67	Up	0.000378991	0.00109026
NM_005956	Methylenetetrahydrofolate dehydrogenase (NADP+ dependent) 1, methenyltetrahydrofolate cyclohydrolase, formyltetrahydrofolate	1.67	Up	0.000146866	0.000548622
NM_007365	Peptidyl arginine deiminase, type II	1.67	Down	0.00274792	0.00486466
NM_031890	Cat eye syndrome chromosome region, candidate 6	1.67	Up	0.0191355	0.0240815
NM_133180	EPS8-like 1	1.67	Up	0.00890656	0.0125424
NM_004515	Interleukin enhancer binding factor 2, 45kDa	1.67	Up	3.28728e-05	0.000187495
NM_022451	Nucleolar complex associated 3 homolog (S. cerevisiae)	1.67	Up	0.000802857	0.00189677
NM_052832	Solute carrier family 26, member 7	1.67	Down	0.011406	0.0155657
NM_001080464	Asparaginase homolog (S. cerevisiae)	1.67	Down	0.0149234	0.0195728
NM_002247	Potassium large conductance calcium-activated channel, subfamily M, alpha member 1	1.67	Down	0.000110382	0.000449033
NM_018431	Docking protein 5	1.67	Down	0.00876967	0.0123867
NM_003132	Spermidine synthase	1.67	Up	0.00901303	0.0126619
NM_001001417	TBC1 domain family, member 3C	1.67	Down	0.0176139	0.0225204
NM_004650	Patatin-like phospholipase domain containing 4	1.67	Down	0.000132156	0.000508686
NM_030813	ClpB caseinolytic peptidase B homolog (E. coli)	1.67	Up	6.66682e-05	0.000312989
NM_018936	Protocadherin beta 2	1.67	Down	0.00396685	0.00651117
NM_005170	Achaete-scute complex homolog 2 (Drosophila)	1.67	Down	0.000590483	0.0015196
NM_000280	Paired box 6	1.67	Down	0.0245608	0.0299037
NM_005545	Immunoglobulin superfamily containing leucine-rich repeat	1.67	Down	0.0174142	0.0223146
NM_018948	ERBB receptor feedback inhibitor 1	1.67	Up	0.0144612	0.0190597
NM_014464	Tubulointerstitial nephritis antigen	1.67	Up	0.000917318	0.00208661
NM_025188	Tripartite motif-containing 45	1.67	Down	0.00782181	0.0112753
NM_014670	Basic leucine zipper and W2 domains 1	1.67	Up	0.000786649	0.00186652
NM_005532	Interferon, alpha-inducible protein 27	1.67	Up	0.0210663	0.026271
NM_018298	Mucolipin 3	1.67	Down	4.01689e-05	0.000214604
NM_001970	Eukaryotic translation initiation factor 5A	1.67	Up	0.00190065	0.00367511
NM_001002259	Caprin family member 2	1.67	Down	0.00472054	0.00743671
NM_001017928	Coiled-coil domain containing 58	1.67	Up	9.07627e-05	0.000399332
NM_014926	SLIT and NTRK-like family, member 3	1.67	Down	0.00172991	0.00340907
NM_002727	Serglycin	1.67	Up	0.0103269	0.0142498
NM_030920	Acidic (leucine-rich) nuclear phosphoprotein 32 family, member E	1.67	Up	0.00108839	0.00238101
NM_002404	Microfibrillar-associated protein 4	1.67	Down	0.00683857	0.0100832
NM_000749	Cholinergic receptor, nicotinic, beta 3	1.67	Down	0.0298341	0.0354737
NM_005515	Motor neuron and pancreas homeobox 1	1.67	Down	0.000212713	0.000726208
NM_002165	Inhibitor of DNA binding 1, dominant negative helix-loop-helix protein	1.67	Up	0.00103072	0.00227963
NM_006000	Tubulin, alpha 4a	1.66	Up	0.00319964	0.00548153
NM_001032278	Matrix metallopeptidase 28	1.66	Down	8.943e-05	0.000395584
NM_032814	Ring finger protein, transmembrane 2	1.66	Up	0.0038034	0.00629943
NM_013248	NTF2-like export factor 1	1.66	Up	0.000635873	0.00159867
NM_178526	Solute carrier family 25, member 42	1.66	Down	0.0494685	0.055318
NM_013322	Sorting nexin 10	1.66	Up	0.00674256	0.00995504
NM_001004128	Quiescin Q6 sulfhydryl oxidase 1	1.66	Down	0.0178748	0.0227745
NM_005242	Coagulation factor II (thrombin) receptor-like 1	1.66	Up	0.000782039	0.00185692
NM_005851	Cyclin-dependent kinase 2 associated protein 2	1.66	Up	1.4964e-05	0.000108805
NM_002759	Eukaryotic translation initiation factor 2-alpha kinase 2	1.66	Up	1.41864e-05	0.000105389
NM_006861	RAB35, member RAS oncogene family	1.66	Up	0.000193109	0.000676086
NM_203373	F-box and leucine-rich repeat protein 22	1.66	Down	0.00142519	0.00292297
ENST00000381298	full-length cDNA clone CS0DC029YJ02 of Neuroblastoma Cot 25-normalized of Homo sapiens (human). [CR621148]	1.66	Up	0.00021663	0.000736497
NR_001283	Homo sapiens topoisomerase (DNA) I pseudogene 2 (TOP1P2) on chromosome 22.	1.66	Up	0.00132795	0.00275727
NM_004200	Synaptotagmin VII	1.66	Down	0.00124935	0.00264073
NM_007111	Transcription factor Dp-1	1.66	Up	0.000197334	0.000687951
NM_199295	Cortistatin	1.66	Up	2.75588e-05	0.000165806
NM_001064	Transketolase	1.66	Up	0.000171784	0.000620571
ENST00000390376	ens|T cell receptor beta variable 6-8 [Source:HGNC Symbol;Acc:12233] [ENST00000390376]	1.66	Down	0.0131465	0.0175162
NM_006509	V-rel reticuloendotheliosis viral oncogene homolog B	1.66	Up	0.0023523	0.00430797
DQ287933	Dpy-19-like 2 pseudogene 3 (C. elegans)	1.66	Down	0.0199047	0.0249359
NM_002807	Proteasome (prosome, macropain) 26S subunit, non-ATPase, 1	1.66	Up	4.95544e-05	0.000253629
NM_002838	Protein tyrosine phosphatase, receptor type, C	1.66	Up	0.039014	0.0449159
NM_015394	Zinc finger protein 10	1.66	Down	0.000656587	0.00164197
NM_004227	Cytohesin 3	1.66	Down	7.74073e-05	0.000352836
[truncated: 956 more rows]
